# Supplementary material for: PhcX Is a LqsR-family response regulator that contributes to Ralstonia solanacearum virulence and regulates multiple virulence factors
Source: mBio. 2023 Oct 3;14(5):e02028-23. doi: 10.1128/mbio.02028-23 (PMC10653808; doi:10.1128/mbio.02028-23)
Supplement: Table S2 — Genomic distribution of phcX, phcA, and phcBSRQ genes in 660 Ralstonia genomes. [file mbio.02028-23-s0007.xlsx]

## Sheet: Sheet1
Table S2 Genomic distribution of phcX, phcA, and phcBSRQ genes in 660 Ralstonia genomes.
# assembly	# organism name	# PhcX protein id	# identity to EP1 PhcX	# genomic distribution of phcX, phcA, and phcBSRQ genes
GCF_023075035.1	Ralstonia pseudosolanacearum B17_UW800	WP_011002641.1	1	phcA(-) | phcX(+)..0..phcB(+)..0..phcS(+)..0..phcR(+)..0..phcQ(+)
GCF_003256445.1	Ralstonia pseudosolanacearum Bg07	WP_011002641.1	1	phcX(+)..0..phcB(+)..0..phcS(+)..0..phcR(+)..0..phcQ(+)..9..phcA(-)
GCF_001855495.2	Ralstonia pseudosolanacearum CaRs-Mep	WP_011002641.1	1	phcA(+)..9..phcQ(-)..0..phcR(-)..0..phcS(-)..0..phcB(-)..0..phcX(-)
GCF_023075905.1	Ralstonia pseudosolanacearum CIP264_UW503	WP_011002641.1	1	phcQ(-)..0..phcR(-)..0..phcS(-)..0..phcB(-)..0..phcX(-)
GCF_023075875.1	Ralstonia pseudosolanacearum CIP266_UW505	WP_011002641.1	1	phcA(+)..9..phcQ(-)..0..phcR(-)..0..phcS(-)..0..phcB(-)..0..phcX(-)
GCF_023076195.1	Ralstonia pseudosolanacearum CIP296_UW472	WP_193035838.1	0.9971	phcX(+)..0..phcB(+)..0..phcS(+)..0..phcR(+)..0..phcQ(+)..9..phcA(-)
GCF_023075535.1	Ralstonia pseudosolanacearum CIP365_UW642	WP_011002641.1	1	phcX(+)..0..phcB(+)..0..phcS(+)..0..phcR(+)..0..phcQ(+)..9..phcA(-)
GCF_023130835.1	Ralstonia pseudosolanacearum Cm01	WP_011002641.1	1	phcX(+)..0..phcB(+)..0..phcS(+)..0..phcR(+)..0..phcQ(+)..9..phcA(-)
GCF_003256425.1	Ralstonia pseudosolanacearum Cq01	WP_011002641.1	1	phcA(+)..9..phcQ(-)..0..phcR(-)..0..phcS(-)..0..phcB(-)..0..phcX(-)
GCF_025859515.1	Ralstonia pseudosolanacearum Cw717	WP_016723733.1	0.9971	phcX(+)..0..phcB(+)..0..phcS(+)..0..phcR(+)..0..phcQ(+)..9..phcA(-)
GCF_023075375.1	Ralstonia pseudosolanacearum DGBBC1138_UW685	WP_193035838.1	0.9971	phcX(+)..0..phcB(+)..0..phcS(+)..0..phcR(+)..0..phcQ(+)..9..phcA(-)
GCF_023130775.1	Ralstonia pseudosolanacearum Ec03	WP_011002641.1	1	phcX(+)..0..phcB(+)..0..phcS(+)..0..phcR(+)..0..phcQ(+)..9..phcA(-)
GCF_023130815.1	Ralstonia pseudosolanacearum Ep08	WP_016723733.1	0.9971	phcX(+)..0..phcB(+)..0..phcS(+)..0..phcR(+)..0..phcQ(+)..9..phcA(-)
GCF_003256405.1	Ralstonia pseudosolanacearum Fm03	WP_011002641.1	1	phcX(+)..0..phcB(+)..0..phcS(+)..0..phcR(+)..0..phcQ(+)..9..phcA(-)
GCF_023130765.1	Ralstonia pseudosolanacearum Gg01	WP_016723733.1	0.9971	phcX(+)..0..phcB(+)..0..phcS(+)..0..phcR(+)..0..phcQ(+)..9..phcA(-)
GCF_025859615.1	Ralstonia pseudosolanacearum Gj707	WP_016723733.1	0.9971	phcX(+)..0..phcB(+)..0..phcS(+)..0..phcR(+)..0..phcQ(+)..9..phcA(-)
GCF_024460955.1	Ralstonia pseudosolanacearum GRsMep	WP_011002641.1	1	phcX(+)..0..phcS(+)..0..phcR(+)..0..phcQ(+)..9..phcA(-)
GCF_015912385.1	Ralstonia pseudosolanacearum Lallmahomed 13	WP_011002641.1	1	phcA(+)..9..phcQ(-)..0..phcR(-)..0..phcS(-)..0..phcX(-)
GCF_015912335.1	Ralstonia pseudosolanacearum Lallmahomed 16	WP_011002641.1	1	phcX(+)..0..phcS(+)..0..phcR(+)..0..phcQ(+)..9..phcA(-)
GCF_015912315.1	Ralstonia pseudosolanacearum Lallmahomed 30	WP_011002641.1	1	phcX(+)..0..phcS(+)..0..phcR(+)..0..phcQ(+)..9..phcA(-)
GCF_015912355.1	Ralstonia pseudosolanacearum Lallmahomed 54	WP_011002641.1	1	phcA(+)..9..phcQ(-)..0..phcR(-)..0..phcS(-)..0..phcX(-)
GCF_015912285.1	Ralstonia pseudosolanacearum Lallmahomed 59	WP_011002641.1	1	phcA(+)..9..phcQ(-)..0..phcR(-)..0..phcS(-)..0..phcX(-)
GCF_015912275.1	Ralstonia pseudosolanacearum Lallmahomed 66	WP_011002641.1	1	phcX(+)..0..phcS(+)..0..phcR(+)..0..phcQ(+)..9..phcA(-)
GCF_015912375.1	Ralstonia pseudosolanacearum Lallmahomed 7	WP_011002641.1	1	phcX(+)..0..phcS(+)..0..phcR(+)..0..phcQ(+)..9..phcA(-)
GCF_015912245.1	Ralstonia pseudosolanacearum Lallmahomed 72	WP_011002641.1	1	phcX(+)..0..phcS(+)..0..phcR(+)..0..phcQ(+)..9..phcA(-)
GCF_015910955.1	Ralstonia pseudosolanacearum LMG 9673	WP_193027610.1	0.9942	phcX(+)..0..phcS(+)..0..phcR(+)..0..phcQ(+)
GCF_024925465.1	Ralstonia pseudosolanacearum LMG 9673	WP_193027610.1	0.9942	phcQ(-)..0..phcR(-)..0..phcS(-)..0..phcB(-)..0..phcX(-)
GCF_919586305.1	Ralstonia pseudosolanacearum LMG 9673	WP_193027610.1	0.9942	phcX(+)..0..phcB(+)..0..phcS(+)..0..phcR(+)..0..phcQ(+)
GCF_015910735.1	Ralstonia pseudosolanacearum NCPPB 216	WP_193027610.1	0.9942	phcA(+)..9..phcQ(-)..0..phcR(-)..0..phcS(-)..0..phcX(-)
GCF_015910695.1	Ralstonia pseudosolanacearum NCPPB 253	WP_011002641.1	1	phcA(+)..9..phcQ(-)..0..phcR(-)..0..phcS(-)..0..phcX(-)
GCF_015910515.1	Ralstonia pseudosolanacearum NCPPB 4029	WP_016723733.1	0.9971	phcA(+)..9..phcQ(-)..0..phcR(-)..0..phcS(-)..0..phcX(-)
GCF_015912175.1	Ralstonia pseudosolanacearum NCPPB:1579	WP_011002641.1	1	phcA(+)..9..phcQ(-)..0..phcR(-)..0..phcS(-)..0..phcX(-)
GCF_015912205.1	Ralstonia pseudosolanacearum NCPPB:790	WP_011002641.1	1	phcX(+)..0..phcS(+)..0..phcR(+)..0..phcQ(+)..9..phcA(-)
GCF_023075415.1	Ralstonia pseudosolanacearum NCPPB332_UW654	WP_193027610.1	0.9942	phcA(+)..9..phcQ(-)..0..phcR(-)..0..phcS(-)..0..phcB(-)..0..phcX(-)
GCF_023076615.1	Ralstonia pseudosolanacearum O12BS_UW407	WP_011002641.1	1	phcA(+)..9..phcQ(-)..0..phcR(-)..0..phcS(-)..0..phcB(-)..0..phcX(-)
GCF_015910975.1	Ralstonia pseudosolanacearum PD 3278	WP_011002641.1	1	phcX(+)..0..phcS(+)..0..phcR(+)..0..phcQ(+)..9..phcA(-)
GCF_015911505.1	Ralstonia pseudosolanacearum PD 3570	WP_011002641.1	1	phcA(+)..9..phcQ(-)..0..phcR(-)..0..phcS(-)..0..phcX(-)
GCF_015911495.1	Ralstonia pseudosolanacearum PD 3634	WP_011002641.1	1	phcA(+)..9..phcQ(-)..0..phcR(-)..0..phcS(-)..0..phcX(-)
GCF_015911375.1	Ralstonia pseudosolanacearum PD 4138	WP_011002641.1	1	phcA(+)..9..phcQ(-)..0..phcR(-)..0..phcS(-)..0..phcX(-)
GCF_015912195.1	Ralstonia pseudosolanacearum PD:1255	WP_011002641.1	1	phcX(+)..0..phcS(+)..0..phcR(+)..0..phcQ(+)..9..phcA(-)
GCF_015912055.1	Ralstonia pseudosolanacearum PD:1256	WP_011002641.1	1	phcA(+)..9..phcQ(-)..0..phcR(-)..0..phcX(-)
GCF_015912145.1	Ralstonia pseudosolanacearum PD:1419	WP_016723733.1	0.9971	phcA(+)..9..phcQ(-)..0..phcR(-)..0..phcS(-)..0..phcX(-)
GCF_015911645.1	Ralstonia pseudosolanacearum PD:3196	WP_011002641.1	1	phcA(+)..9..phcQ(-)..0..phcR(-)..0..phcS(-)..0..phcX(-)
GCF_015911615.1	Ralstonia pseudosolanacearum PD:3205	WP_011002641.1	1	phcA(+)..9..phcQ(-)..0..phcR(-)..0..phcS(-)..0..phcX(-)
GCF_015911755.1	Ralstonia pseudosolanacearum PD:7123	WP_011002641.1	1	phcX(+)..0..phcS(+)..0..phcR(+)..0..phcQ(+)..9..phcA(-)
GCF_023518395.1	Ralstonia pseudosolanacearum PeaFJ1	WP_011002641.1	1	phcA(+)..9..phcQ(-)..0..phcR(-)..0..phcS(-)..0..phcB(-)..0..phcX(-)
GCF_023130755.1	Ralstonia pseudosolanacearum Pn33	WP_011002641.1	1	phcX(+)..0..phcB(+)..0..phcS(+)..0..phcR(+)..0..phcQ(+)..9..phcA(-)
GCF_023076705.1	Ralstonia pseudosolanacearum POPS1_UW379	WP_011002641.1	1	phcA(+)..9..phcQ(-)..0..phcR(-)..0..phcS(-)..0..phcB(-)..0..phcX(-)
GCF_023130735.1	Ralstonia pseudosolanacearum Pp26	WP_011002641.1	1	phcA(+)..9..phcQ(-)..0..phcR(-)..0..phcS(-)..0..phcB(-)..0..phcX(-)
GCF_023130685.1	Ralstonia pseudosolanacearum Pt01	WP_011002641.1	1	phcA(+)..9..phcQ(-)..0..phcR(-)..0..phcS(-)..0..phcB(-)..0..phcX(-)
GCF_018243235.1	Ralstonia pseudosolanacearum RS	WP_011002641.1	1	phcA(+)..9..phcQ(-)..0..phcR(-)..0..phcS(-)..0..phcB(-)..0..phcX(-)
GCF_003595305.1	Ralstonia pseudosolanacearum RS 476	WP_011002641.1	1	phcX(+)..0..phcB(+)..0..phcS(+)..0..phcR(+)..0..phcQ(+)..9..phcA(-)
GCF_023075115.1	Ralstonia pseudosolanacearum RUN2587_UW776	WP_193035838.1	0.9971	phcA(+)..9..phcQ(-)..0..phcR(-)..0..phcS(-)..0..phcB(-)..0..phcX(-)
GCF_022625045.1	Ralstonia pseudosolanacearum SL1931	WP_011002641.1	1	phcA(+)..9..phcQ(-)..0..phcR(-)..0..phcS(-)..0..phcB(-)..0..phcX(-)
GCF_025859635.1	Ralstonia pseudosolanacearum Sw698	WP_016723733.1	0.9971	phcA(+)..9..phcQ(-)..0..phcR(-)..0..phcS(-)..0..phcB(-)..0..phcX(-)
GCF_023074975.1	Ralstonia pseudosolanacearum T25_UW811	WP_011002641.1	1	phcX(+)..0..phcB(+)..0..phcS(+)..0..phcR(+)..0..phcQ(+)..9..phcA(-)
GCF_019737115.1	Ralstonia pseudosolanacearum T2C-Rasto	WP_011002641.1	1	phcX(+)..0..phcS(+)..0..phcR(+)..0..phcQ(+)..9..phcA(-)
GCF_023130705.1	Ralstonia pseudosolanacearum Tb04	WP_011002641.1	1	phcA(+)..9..phcQ(-)..0..phcR(-)..0..phcS(-)..0..phcB(-)..0..phcX(-)
GCF_023130655.1	Ralstonia pseudosolanacearum Tb18	WP_011002641.1	1	phcA(+)..9..phcQ(-)..0..phcR(-)..0..phcS(-)..0..phcB(-)..0..phcX(-)
GCF_003725665.1	Ralstonia pseudosolanacearum Tg03	WP_011002641.1	1	phcX(+)..0..phcB(+)..0..phcS(+)..0..phcR(+)..0..phcQ(+)..9..phcA(-)
GCF_023077395.1	Ralstonia pseudosolanacearum UW198	WP_011002641.1	1	phcX(+)..0..phcB(+)..0..phcS(+)..0..phcR(+)..0..phcQ(+)..9..phcA(-)
GCF_008000395.1	Ralstonia pseudosolanacearum VT0801	WP_011002641.1	1	phcX(+)..0..phcB(+)..0..phcS(+)..0..phcR(+)..0..phcQ(+) | phcA(-)
GCF_023076535.1	Ralstonia solanacearum 01020AS_UW437	WP_003262518.1	0.97681	phcX(+)..0..phcB(+)..0..phcS(+)..0..phcR(+)..0..phcQ(+)..9..phcA(-)
GCF_008271845.1	Ralstonia solanacearum 10154	WP_011002641.1	1	phcX(+)..0..phcB(+)..0..phcS(+)..0..phcR(+)..0..phcQ(+)..9..phcA(-)
GCF_008271855.1	Ralstonia solanacearum 10179	WP_011002641.1	1	phcA(+)..7..phcQ(-)..0..phcR(-)..0..phcS(-)..0..phcB(-)..0..phcX(-)
GCF_008271775.1	Ralstonia solanacearum 10180	WP_011002641.1	1	phcA(+)..7..phcQ(-)..0..phcR(-)..0..phcS(-)..0..phcB(-)..0..phcX(-)
GCF_023076865.1	Ralstonia solanacearum 10-1SC_UW344	WP_003262518.1	0.97681	phcX(+)..0..phcB(+)..0..phcS(+)..0..phcR(+)..0..phcQ(+)..9..phcA(-)
GCF_008271875.1	Ralstonia solanacearum 10314	WP_003273314.1	0.97391	phcX(+)..0..phcB(+)..0..phcS(+)..0..phcR(+)..0..phcQ(+)..7..phcA(-)
GCF_023076855.1	Ralstonia solanacearum 14-2SC_UW345	WP_013205161.1	0.97971	phcA(+)..9..phcQ(-)..0..phcR(-)..0..phcS(-)..0..phcB(-)..0..phcX(-)
GCF_023076835.1	Ralstonia solanacearum 15-3SC_UW346	WP_013205161.1	0.97971	phcX(+)..0..phcB(+)..0..phcS(+)..0..phcR(+)..0..phcQ(+)..9..phcA(-)
GCF_023076805.1	Ralstonia solanacearum 17-4SC_UW347	WP_003262518.1	0.97681	phcX(+)..0..phcB(+)..0..phcS(+)..0..phcR(+)..0..phcQ(+)..9..phcA(-)
GCF_023076795.1	Ralstonia solanacearum 19-3PR_UW348	WP_003262518.1	0.97681	phcA(+)..9..phcQ(-)..0..phcR(-)..0..phcS(-)..0..phcB(-)..0..phcX(-)
GCF_011290465.1	Ralstonia solanacearum 202	WP_011002641.1	1	phcA(+)..9..phcQ(-)..0..phcR(-)..0..phcS(-)..0..phcB(-)..0..phcX(-)
GCF_011290445.1	Ralstonia solanacearum 203	WP_011002641.1	1	phcA(+)..9..phcQ(-)..0..phcR(-)..0..phcS(-)..0..phcB(-)..0..phcX(-)
GCF_011290425.1	Ralstonia solanacearum 204	WP_011002641.1	1	phcX(+)..0..phcB(+)..0..phcS(+)..0..phcR(+)..0..phcQ(+)..9..phcA(-)
GCF_000749995.1	Ralstonia solanacearum 23-10BR	WP_003262518.1	0.97681	phcX(+)..0..phcB(+)..0..phcS(+)..0..phcR(+)..0..phcQ(+)..9..phcA(-)
GCF_023076755.1	Ralstonia solanacearum 23-10BR_UW349	WP_003262518.1	0.97681	phcX(+)..0..phcB(+)..0..phcS(+)..0..phcR(+)..0..phcQ(+)..9..phcA(-)
GCF_023076775.1	Ralstonia solanacearum 25-2SP_UW350	WP_013205161.1	0.97971	phcX(+)..0..phcB(+)..0..phcS(+)..0..phcR(+)..0..phcQ(+)..9..phcA(-)
GCF_023076735.1	Ralstonia solanacearum 26-3SP_UW351	WP_013205161.1	0.97971	phcX(+)..0..phcB(+)..0..phcS(+)..0..phcR(+)..0..phcQ(+)..9..phcA(-)
GCF_023076635.1	Ralstonia solanacearum 28-12BR_UW352	WP_011002641.1	1	phcX(+)..0..phcB(+)..0..phcS(+)..0..phcR(+)..0..phcQ(+)..9..phcA(-)
GCF_015999365.1	Ralstonia solanacearum 362200	WP_011002641.1	1	phcA(+)..9..phcQ(-)..0..phcR(-)..0..phcS(-)..0..phcB(-)..0..phcX(-)
GCF_023076695.1	Ralstonia solanacearum 40-4SP_UW354	WP_003262518.1	0.97681	phcA(+)..9..phcQ(-)..0..phcR(-)..0..phcS(-)..0..phcB(-)..0..phcX(-)
GCF_001065525.1	Ralstonia solanacearum 58_RSOL	WP_021195990.1	0.93043	phcA(-) | phcQ(-)..0..phcR(-)..0..phcS(-)..0..phcB(-)..0..phcX(-)
GCF_023075575.1	Ralstonia solanacearum ACH732_UW629	WP_247532432.1	0.98841	phcX(+)..0..phcB(+)..0..phcS(+)..0..phcR(+)..0..phcQ(+)..9..phcA(-)
GCF_023075295.1	Ralstonia solanacearum AW1_UW701	WP_003271789.1	0.97971	phcX(+)..0..phcB(+)..0..phcS(+)..0..phcR(+)..0..phcQ(+)..9..phcA(-)
GCF_028177365.1	Ralstonia solanacearum B106	WP_013205161.1	0.97971	phcX(+)..0..phcB(+)..0..phcS(+)..0..phcR(+)..0..phcQ(+)..9..phcA(-)
GCF_023075095.1	Ralstonia solanacearum B12_UW797	WP_011002641.1	1	phcX(+)..0..phcB(+)..0..phcS(+)..0..phcR(+)..0..phcQ(+)..9..phcA(-)
GCF_011290405.1	Ralstonia solanacearum B2	WP_011002641.1	1	phcA(+)..9..phcQ(-)..0..phcR(-)..0..phcS(-)..0..phcB(-)..0..phcX(-)
GCF_028177185.1	Ralstonia solanacearum B4	WP_003262518.1	0.97681	phcA(+)..9..phcQ(-)..0..phcS(-)..0..phcB(-)..0..phcX(-)
GCF_000825785.1	Ralstonia solanacearum B50	WP_013205161.1	0.97971	phcX(+)..0..phcB(+)..0..phcS(+)..0..phcR(+)..0..phcQ(+)..9..phcA(-)
GCF_023074935.1	Ralstonia solanacearum B68_UW837	WP_013205161.1	0.97971	phcA(+)..9..phcQ(-)..0..phcR(-)..0..phcS(-)..0..phcB(-)..0..phcX(-)
GCF_023074915.1	Ralstonia solanacearum B70_UW839	WP_013205161.1	0.97971	phcX(+)..0..phcB(+)..0..phcS(+)..0..phcR(+)..0..phcQ(+)..9..phcA(-)
GCF_023074895.1	Ralstonia solanacearum B73_UW840	WP_013205161.1	0.97971	phcA(+)..9..phcQ(-)..0..phcR(-)..0..phcS(-)..0..phcB(-)..0..phcX(-)
GCF_028177505.1	Ralstonia solanacearum B75	WP_013205161.1	0.97971	phcX(+)..0..phcB(+)..0..phcS(+)..0..phcR(+)..0..phcQ(+)..9..phcA(-)
GCF_023075075.1	Ralstonia solanacearum B9_UW794	WP_011002641.1	1	phcX(+)..0..phcB(+)..0..phcS(+)..0..phcR(+)..0..phcQ(+)..9..phcA(-)
GCF_001901665.1	Ralstonia solanacearum BBAC-C1	WP_075456423.1	0.97093	phcS(-) | phcX(-)
GCF_024802605.1	Ralstonia solanacearum Bs715	WP_016723733.1	0.9971	phcX(+)..0..phcB(+)..0..phcS(+)..0..phcR(+)..0..phcQ(+)..9..phcA(-)
GCF_028177115.1	Ralstonia solanacearum CCRMRs121	WP_013205161.1	0.97971	phcX(+)..0..phcB(+)..0..phcS(+)..0..phcR(+)..0..phcQ(+)..9..phcA(-)
GCF_028177285.1	Ralstonia solanacearum CCRMRs223	WP_013205161.1	0.97971	phcA(+)..9..phcQ(-)..0..phcR(-)..0..phcS(-)..0..phcB(-)..0..phcX(-)
GCF_014210395.1	Ralstonia solanacearum CCRMRs277	WP_013205161.1	0.97971	phcA(+)..9..phcQ(-)..0..phcR(-)..0..phcS(-)..0..phcX(-)
GCF_028177485.1	Ralstonia solanacearum CCRMRs279	WP_013205161.1	0.97971	phcA(+)..9..phcQ(-)..0..phcR(-)..0..phcS(-)..0..phcB(-)..0..phcX(-)
GCF_028177305.1	Ralstonia solanacearum CCRMRs283	WP_014616138.1	0.97681	phcA(+)..9..phcQ(-)..0..phcR(-)..0..phcS(-)..0..phcB(-)..0..phcX(-)
GCF_028177125.1	Ralstonia solanacearum CCRMRs286	WP_014616138.1	0.97681	phcA(+)..9..phcQ(-)..0..phcR(-)..0..phcS(-)..0..phcB(-)..0..phcX(-)
GCF_014210375.1	Ralstonia solanacearum CCRMRs287	WP_014616138.1	0.97681	phcA(+)..9..phcQ(-)..0..phcR(-)..0..phcS(-)..0..phcX(-)
GCF_028177135.1	Ralstonia solanacearum CCRMRs294	WP_014616138.1	0.97681	phcA(+)..9..phcQ(-)..0..phcR(-)..0..phcS(-)..0..phcB(-)..0..phcX(-)
GCF_028177325.1	Ralstonia solanacearum CCRMRs302	WP_013205161.1	0.97971	phcX(+)..0..phcB(+)..0..phcS(+)..0..phcR(+)..0..phcQ(+)..9..phcA(-)
GCF_014210335.1	Ralstonia solanacearum CCRMRs304	WP_013205161.1	0.97971	phcA(+)..9..phcQ(-)..0..phcR(-)..0..phcS(-)..0..phcX(-)
GCF_028177375.1	Ralstonia solanacearum CCRMRs314	WP_013205161.1	0.97971	phcX(+)..0..phcB(+)..0..phcS(+)..0..phcR(+)..0..phcQ(+)..9..phcA(-)
GCF_028177545.1	Ralstonia solanacearum CCRMRs317	WP_014616138.1	0.97681	phcA(+)..9..phcQ(-)..0..phcR(-)..0..phcS(-)..0..phcB(-)..0..phcX(-)
GCF_028177105.1	Ralstonia solanacearum CCRMRs339	WP_013205161.1	0.97971	phcA(+)..9..phcQ(-)..0..phcR(-)..0..phcS(-)..0..phcB(-)..0..phcX(-)
GCF_028177635.1	Ralstonia solanacearum CCRMRs91	WP_013205161.1	0.97971	phcA(+)..9..phcQ(-)..0..phcR(-)..0..phcS(-)..0..phcB(-)..0..phcX(-)
GCF_014210345.1	Ralstonia solanacearum CCRMRsB7	WP_003262518.1	0.97681	phcA(+)..9..phcQ(-)..0..phcS(-)..0..phcX(-)
GCF_015911945.1	Ralstonia solanacearum CFBP:3581	WP_003262518.1	0.97681	phcA(+)..9..phcQ(-)..0..phcR(-)..0..phcS(-)..0..phcX(-)
GCF_000825925.1	Ralstonia solanacearum CFBP1416	WP_003273314.1	0.97391	phcA(+)..9..phcQ(-)..0..phcR(-)..0..phcS(-)..0..phcB(-)..0..phcX(-)
GCF_001644855.1	Ralstonia solanacearum CFBP3059	WP_064048558.1	0.9942	phcA(+)..11..phcQ(-)..0..phcR(-)..0..phcS(-)..0..phcB(-)..0..phcX(-)
GCF_001373335.1	Ralstonia solanacearum CFBP3858	WP_003262518.1	0.97681	phcX(+)..0..phcB(+)..0..phcS(+)..0..phcR(+)..0..phcQ(+)..9..phcA(-)
GCF_023075255.1	Ralstonia solanacearum CFBP6727_UW736	WP_013211496.1	0.97971	phcA(+)..9..phcQ(-)..0..phcR(-)..0..phcS(-)..0..phcB(-)..0..phcX(-)
GCF_000825885.1	Ralstonia solanacearum CFBP6783	WP_014616138.1	0.97681	phcX(+)..0..phcB(+)..0..phcS(+)..0..phcR(+)..0..phcQ(+)..9..phcA(-)
GCF_001644815.1	Ralstonia solanacearum CFBP6783	WP_014616138.1	0.97681	phcA(+)..9..phcQ(-)..0..phcR(-)..0..phcS(-)..0..phcB(-)..0..phcX(-)
GCF_001373255.1	Ralstonia solanacearum CFBP7014	WP_014616138.1	0.97681	phcA(+)..9..phcQ(-)..0..phcR(-)..0..phcS(-)..0..phcB(-)..0..phcX(-)
GCF_023075495.1	Ralstonia solanacearum CFBP7029_UW665	WP_003262518.1	0.97681	phcA(+)..9..phcQ(-)..0..phcR(-)..0..phcS(-)..0..phcB(-)..0..phcX(-)
GCF_000710135.2	Ralstonia solanacearum CFIA906	WP_003262518.1	0.97681	phcX(+)..0..phcB(+)..0..phcS(+)..0..phcR(+)..0..phcQ(+)..9..phcA(-)
GCF_012562465.1	Ralstonia solanacearum CIAT_078	WP_014616138.1	0.97681	phcA(+)..9..phcQ(-)..0..phcR(-)..0..phcS(-)..0..phcB(-)..0..phcX(-)
GCF_023076165.1	Ralstonia solanacearum CIP10_UW477	WP_003262518.1	0.97681	phcX(+)..0..phcB(+)..0..phcS(+)..0..phcR(+)..0..phcQ(+)..9..phcA(-)
GCF_001644795.1	Ralstonia solanacearum CIP120	WP_013205161.1	0.97971	phcA(+)..9..phcQ(-)..0..phcR(-)..0..phcS(-)..0..phcB(-)..0..phcX(-)
GCF_023076375.1	Ralstonia solanacearum CIP128_UW455	WP_013211496.1	0.97971	phcA(+)..9..phcQ(-)..0..phcR(-)..0..phcS(-)..0..phcB(-)..0..phcX(-)
GCF_023076075.1	Ralstonia solanacearum CIP167_UW484	WP_003262518.1	0.97681	phcA(+)..9..phcQ(-)..0..phcR(-)..0..phcS(-)..0..phcB(-)..0..phcX(-)
GCF_023076355.1	Ralstonia solanacearum CIP172_UW458	WP_003262518.1	0.97681	phcX(+)..0..phcB(+)..0..phcS(+)..0..phcR(+)..0..phcQ(+)..9..phcA(-)
GCF_023076095.1	Ralstonia solanacearum CIP177_UW485	WP_003262518.1	0.97681	phcX(+)..0..phcB(+)..0..phcS(+)..0..phcR(+)..0..phcQ(+)..9..phcA(-)
GCF_023075955.1	Ralstonia solanacearum CIP180_UW500	WP_003262518.1	0.97681	phcA(+)..9..phcQ(-)..0..phcR(-)..0..phcS(-)..0..phcB(-)..0..phcX(-)
GCF_023076105.1	Ralstonia solanacearum CIP207_UW487	WP_003262518.1	0.97681	phcA(+)..9..phcQ(-)..0..phcR(-)..0..phcS(-)..0..phcB(-)..0..phcX(-)
GCF_023076335.1	Ralstonia solanacearum CIP211_UW461	WP_003262518.1	0.97681	phcA(+)..9..phcQ(-)..0..phcR(-)..0..phcS(-)..0..phcB(-)..0..phcX(-)
GCF_023076055.1	Ralstonia solanacearum CIP214_UW488	WP_003262518.1	0.97681	phcX(+)..0..phcB(+)..0..phcS(+)..0..phcR(+)..0..phcQ(+)..9..phcA(-)
GCF_023076295.1	Ralstonia solanacearum CIP217_UW462	WP_003262518.1	0.97681	phcA(+)..9..phcQ(-)..0..phcR(-)..0..phcS(-)..0..phcB(-)..0..phcX(-)
GCF_023076395.1	Ralstonia solanacearum CIP218_UW463	WP_013205161.1	0.97971	phcX(+)..0..phcB(+)..0..phcS(+)..0..phcR(+)..0..phcQ(+)..9..phcA(-)
GCF_023076415.1	Ralstonia solanacearum CIP221_UW464	WP_003262518.1	0.97681	phcX(+)..0..phcB(+)..0..phcS(+)..0..phcR(+)..0..phcQ(+)..9..phcA(-)
GCF_023076315.1	Ralstonia solanacearum CIP224_UW466	WP_003262518.1	0.97681	phcA(+)..9..phcQ(-)..0..phcR(-)..0..phcS(-)..0..phcB(-)..0..phcX(-)
GCF_023076265.1	Ralstonia solanacearum CIP226_UW467	WP_003262518.1	0.97681	phcX(+)..0..phcB(+)..0..phcS(+)..0..phcR(+)..0..phcQ(+)..9..phcA(-)
GCF_023076135.1	Ralstonia solanacearum CIP238_UW490	WP_003262518.1	0.97681	phcX(+)..0..phcB(+)..0..phcS(+)..0..phcR(+)..0..phcQ(+)..9..phcA(-)
GCF_023075555.1	Ralstonia solanacearum CIP239_RUN043_UW639	WP_013205161.1	0.97971	phcA(+)..9..phcQ(-)..0..phcR(-)..0..phcS(-)..0..phcB(-)..0..phcX(-)
GCF_023076255.1	Ralstonia solanacearum CIP239_UW469	WP_013205161.1	0.97971	phcX(+)..0..phcB(+)..0..phcS(+)..0..phcR(+)..0..phcQ(+)..9..phcA(-)
GCF_023075335.1	Ralstonia solanacearum CIP240_RUN482_UW692	WP_003262518.1	0.97681	phcX(+)..0..phcB(+)..0..phcS(+)..0..phcR(+)..0..phcQ(+)..9..phcA(-)
GCF_023076235.1	Ralstonia solanacearum CIP240_UW470	WP_003262518.1	0.97681	phcX(+)..0..phcB(+)..0..phcS(+)..0..phcR(+)..0..phcQ(+)..9..phcA(-)
GCF_023076435.1	Ralstonia solanacearum CIP258_UW448	WP_003262518.1	0.97681	phcX(+)..0..phcB(+)..0..phcS(+)..0..phcR(+)..0..phcQ(+)..9..phcA(-)
GCF_023076485.1	Ralstonia solanacearum CIP259_UW449	WP_003262518.1	0.97681	phcX(+)..0..phcB(+)..0..phcS(+)..0..phcR(+)..0..phcQ(+)..9..phcA(-)
GCF_023075895.1	Ralstonia solanacearum CIP265_UW504	WP_003262518.1	0.97681	phcX(+)..0..phcB(+)..0..phcS(+)..0..phcR(+)..0..phcQ(+)..9..phcA(-)
GCF_023076035.1	Ralstonia solanacearum CIP282_UW489	WP_003262518.1	0.97681	phcA(+)..9..phcQ(-)..0..phcR(-)..0..phcS(-)..0..phcB(-)..0..phcX(-)
GCF_023076215.1	Ralstonia solanacearum CIP300_UW473	WP_003262518.1	0.97681	phcX(+)..0..phcB(+)..0..phcS(+)..0..phcR(+)..0..phcQ(+)..9..phcA(-)
GCF_023075515.1	Ralstonia solanacearum CIP301_UW641	WP_013205161.1	0.97971	phcX(+)..0..phcB(+)..0..phcS(+)..0..phcR(+)..0..phcQ(+)..9..phcA(-)
GCF_023075995.1	Ralstonia solanacearum CIP302_UW492	WP_003262518.1	0.97681	phcX(+)..0..phcB(+)..0..phcS(+)..0..phcR(+)..0..phcQ(+)..9..phcA(-)
GCF_023075975.1	Ralstonia solanacearum CIP309_UW494	WP_003262518.1	0.97681	phcX(+)..0..phcB(+)..0..phcS(+)..0..phcR(+)..0..phcQ(+)..9..phcA(-)
GCF_023075915.1	Ralstonia solanacearum CIP310_UW495	WP_003262518.1	0.97681	phcX(+)..0..phcB(+)..0..phcS(+)..0..phcR(+)..0..phcQ(+)..9..phcA(-)
GCF_000825825.1	Ralstonia solanacearum CIP417	WP_003273314.1	0.97391	phcX(+)..0..phcB(+)..0..phcS(+)..0..phcR(+)..0..phcQ(+)..9..phcA(-)
GCF_021117115.1	Ralstonia solanacearum CIP417_UW70	WP_014616138.1	0.97681	phcX(+)..0..phcB(+)..0..phcS(+)..0..phcR(+)..0..phcQ(+)..9..phcA(-)
GCF_023076455.1	Ralstonia solanacearum CIP61_UW451	WP_003262518.1	0.97681	phcX(+)..0..phcB(+)..0..phcS(+)..0..phcR(+)..0..phcQ(+)..9..phcA(-)
GCF_023076475.1	Ralstonia solanacearum CIP77_UW452	WP_013205161.1	0.97971	phcA(+)..9..phcQ(-)..0..phcR(-)..0..phcS(-)..0..phcB(-)..0..phcX(-)
GCF_023076155.1	Ralstonia solanacearum CIP9_UW476	WP_003273314.1	0.97391	phcX(+)..0..phcB(+)..0..phcS(+)..0..phcR(+)..0..phcQ(+)..9..phcA(-)
GCF_023076975.1	Ralstonia solanacearum CIP90_UW274	WP_003262518.1	0.97681	phcX(+)..0..phcB(+)..0..phcS(+)..0..phcR(+)..0..phcQ(+)..9..phcA(-)
GCF_000427195.1	Ralstonia solanacearum CMR15	WP_020747551.1	0.9971	phcA(+)..9..phcQ(-)..0..phcR(-)..0..phcS(-)..0..phcB(-)..0..phcX(-)
GCF_002220465.1	Ralstonia solanacearum CQPS-1		%	phcA(+)..9..phcQ(-)..0..phcR(-)..0..phcB(-)
GCF_003612975.2	Ralstonia solanacearum CRMRs218	WP_013205161.1	0.97971	phcA(+)..9..phcQ(-)..0..phcR(-)..0..phcS(-)..0..phcB(-)..0..phcX(-)
GCF_001891105.1	Ralstonia solanacearum EP1	WP_011002641.1	1	phcA(+)..9..phcQ(-)..0..phcR(-)..0..phcS(-)..0..phcB(-)..0..phcX(-)
GCF_020923475.1	Ralstonia solanacearum FJ1003	WP_011002641.1	1	phcX(+)..0..phcB(+)..0..phcS(+)..0..phcR(+)..0..phcQ(+)..9..phcA(-)
GCF_013306955.1	Ralstonia solanacearum FJAT1303.F1	WP_011002641.1	1	phcA(+)..9..phcQ(-)..0..phcR(-)..0..phcS(-)..0..phcB(-)..0..phcX(-)
GCF_013306935.1	Ralstonia solanacearum FJAT1303.F50	WP_011002641.1	1	phcA(+)..9..phcQ(-)..0..phcR(-)..0..phcS(-)..0..phcB(-)..0..phcX(-)
GCF_013306915.1	Ralstonia solanacearum FJAT1303.F8	WP_011002641.1	1	phcA(+)..9..phcQ(-)..0..phcR(-)..0..phcS(-)..0..phcB(-)..0..phcX(-)
GCF_013306875.1	Ralstonia solanacearum FJAT1452.F1	WP_011002641.1	1	phcA(+)..9..phcQ(-)..0..phcR(-)..0..phcS(-)..0..phcB(-)..0..phcX(-)
GCF_013306845.1	Ralstonia solanacearum FJAT1452.F50	WP_011002641.1	1	phcA(+)..9..phcQ(-)..0..phcR(-)..0..phcS(-)..0..phcB(-)..0..phcX(-)
GCF_000331895.1	Ralstonia solanacearum FJAT-1458	WP_016723733.1	0.9971	phcX(+)..0..phcB(+)..0..phcS(+)..0..phcR(+)..0..phcQ(+) | phcA(-)
GCF_001887535.1	Ralstonia solanacearum FJAT-1458	WP_016723733.1	0.9971	phcA(+)..9..phcQ(-)..0..phcR(-)..0..phcS(-)..0..phcB(-)..0..phcX(-)
GCF_013306825.1	Ralstonia solanacearum FJAT1458.F1	WP_016723733.1	0.9971	phcA(+)..9..phcQ(-)..0..phcR(-)..0..phcS(-)..0..phcB(-)..0..phcX(-)
GCF_013306785.1	Ralstonia solanacearum FJAT1458.F50	WP_016723733.1	0.9971	phcA(+)..9..phcQ(-)..0..phcR(-)..0..phcS(-)..0..phcB(-)..0..phcX(-)
GCF_013306805.1	Ralstonia solanacearum FJAT1463.F1	WP_016723733.1	0.9971	phcA(+)..9..phcQ(-)..0..phcR(-)..0..phcS(-)..0..phcB(-)..0..phcX(-)
GCF_013306765.1	Ralstonia solanacearum FJAT1463.F50	WP_016723733.1	0.9971	phcA(+)..9..phcQ(-)..0..phcR(-)..0..phcS(-)..0..phcB(-)..0..phcX(-)
GCF_013306745.1	Ralstonia solanacearum FJAT15244.F1	WP_011002641.1	1	phcA(+)..9..phcQ(-)..0..phcR(-)..0..phcS(-)..0..phcB(-)..0..phcX(-)
GCF_013306655.1	Ralstonia solanacearum FJAT15244.F50	WP_011002641.1	1	phcQ(-)..0..phcR(-)..0..phcS(-)..0..phcB(-)..0..phcX(-)
GCF_013704765.1	Ralstonia solanacearum FJAT15244-F8	WP_011002641.1	1	phcA(+)..9..phcQ(-)..0..phcR(-)..0..phcS(-)..0..phcB(-)..0..phcX(-)
GCF_013306575.1	Ralstonia solanacearum FJAT15249.F1	WP_016723733.1	0.9971	phcA(+)..9..phcQ(-)..0..phcR(-)..0..phcS(-)..0..phcB(-)..0..phcX(-)
GCF_013306545.1	Ralstonia solanacearum FJAT15249.F50	WP_016723733.1	0.9971	phcA(+)..9..phcQ(-)..0..phcR(-)..0..phcS(-)..0..phcB(-)..0..phcX(-)
GCF_013306515.1	Ralstonia solanacearum FJAT15252.F1	WP_016723733.1	0.9971	phcA(+)..9..phcQ(-)..0..phcR(-)..0..phcS(-)..0..phcB(-)..0..phcX(-)
GCF_013306495.1	Ralstonia solanacearum FJAT15252.F50	WP_016723733.1	0.9971	phcA(+)..9..phcQ(-)..0..phcR(-)..0..phcS(-)..0..phcB(-)..0..phcX(-)
GCF_013306455.1	Ralstonia solanacearum FJAT15304.F1	WP_011002641.1	1	phcA(+)..9..phcQ(-)..0..phcR(-)..0..phcS(-)..0..phcB(-)..0..phcX(-)
GCF_013306475.1	Ralstonia solanacearum FJAT15304.F50	WP_011002641.1	1	phcA(+)..9..phcQ(-)..0..phcR(-)..0..phcS(-)..0..phcB(-)..0..phcX(-)
GCF_013306435.1	Ralstonia solanacearum FJAT15304.F6	WP_011002641.1	1	phcA(+)..9..phcQ(-)..0..phcR(-)..0..phcS(-)..0..phcB(-)..0..phcX(-)
GCF_013306415.1	Ralstonia solanacearum FJAT15340.F1	WP_011002641.1	1	phcA(+)..9..phcQ(-)..0..phcR(-)..0..phcS(-)..0..phcB(-)..0..phcX(-)
GCF_013306375.1	Ralstonia solanacearum FJAT15340.F50	WP_011002641.1	1	phcA(+)..9..phcQ(-)..0..phcR(-)..0..phcS(-)..0..phcB(-)..0..phcX(-)
GCF_013306395.1	Ralstonia solanacearum FJAT15340.F6	WP_011002641.1	1	phcA(+)..9..phcQ(-)..0..phcR(-)..0..phcS(-)..0..phcB(-)..0..phcX(-)
GCF_013306355.1	Ralstonia solanacearum FJAT15353.F1	WP_011002641.1	1	phcA(+)..9..phcQ(-)..0..phcR(-)..0..phcS(-)..0..phcB(-)..0..phcX(-)
GCF_013306335.1	Ralstonia solanacearum FJAT15353.F50	WP_011002641.1	1	phcA(+)..9..phcQ(-)..0..phcR(-)..0..phcS(-)..0..phcB(-)..0..phcX(-)
GCF_013306315.1	Ralstonia solanacearum FJAT15353.F8	WP_011002641.1	1	phcA(+)..9..phcQ(-)..0..phcR(-)..0..phcS(-)..0..phcB(-)..0..phcX(-)
GCF_013306295.1	Ralstonia solanacearum FJAT442.F1	WP_011002641.1	1	phcA(+)..9..phcQ(-)..0..phcR(-)..0..phcS(-)..0..phcB(-)..0..phcX(-)
GCF_013306275.1	Ralstonia solanacearum FJAT442.F50	WP_011002641.1	1	phcA(+)..9..phcQ(-)..0..phcR(-)..0..phcS(-)..0..phcB(-)..0..phcX(-)
GCF_013306255.1	Ralstonia solanacearum FJAT445.F1	WP_011002641.1	1	phcQ(-)..0..phcR(-)..0..phcS(-)..0..phcB(-)..0..phcX(-)
GCF_013306235.1	Ralstonia solanacearum FJAT445.F50	WP_011002641.1	1	phcQ(-)..0..phcR(-)..0..phcS(-)..0..phcB(-)..0..phcX(-)
GCF_013306205.1	Ralstonia solanacearum FJAT448.F1	WP_016723733.1	0.9971	phcQ(-)..0..phcR(-)..0..phcS(-)..0..phcB(-)..0..phcX(-)
GCF_013306155.1	Ralstonia solanacearum FJAT448.F50	WP_016723733.1	0.9971	phcQ(-)..0..phcR(-)..0..phcS(-)..0..phcB(-)..0..phcX(-)
GCF_013306095.1	Ralstonia solanacearum FJAT454.F1	WP_016723733.1	0.9971	phcA(+)..9..phcQ(-)..0..phcR(-)..0..phcS(-)..0..phcB(-)..0..phcX(-)
GCF_014490805.1	Ralstonia solanacearum FJAT454.F50-1	WP_016723733.1	0.9971	phcA(+)..9..phcQ(-)..0..phcR(-)..0..phcS(-)..0..phcB(-)..0..phcX(-)
GCF_000331875.1	Ralstonia solanacearum FJAT-91	WP_016723733.1	0.9971	phcX(+)..0..phcB(+)..0..phcS(+)..0..phcR(+)..0..phcQ(+)
GCF_002155245.1	Ralstonia solanacearum FJAT-91	WP_016723733.1	0.9971	phcX(+)..0..phcB(+)..0..phcS(+)..0..phcR(+)..0..phcQ(+)..9..phcA(-)
GCF_013306015.1	Ralstonia solanacearum FJAT91.F50	WP_016723733.1	0.9971	phcA(+)..9..phcQ(-)..0..phcR(-)..0..phcS(-)..0..phcB(-)..0..phcX(-)
GCF_013375715.1	Ralstonia solanacearum FJAT91-F1	WP_016723733.1	0.9971	phcA(+)..9..phcQ(-)..0..phcR(-)..0..phcS(-)..0..phcB(-)..0..phcX(-)
GCF_013375735.1	Ralstonia solanacearum FJAT91-F8	WP_016723733.1	0.9971	phcA(+)..9..phcQ(-)..0..phcR(-)..0..phcS(-)..0..phcB(-)..0..phcX(-)
GCF_000348545.1	Ralstonia solanacearum FQY_4	WP_011002641.1	1	phcX(+)..0..phcB(+)..0..phcS(+)..0..phcR(+)..0..phcQ(+)..9..phcA(-)
GCF_002894795.1	Ralstonia solanacearum GEO_230	WP_003262518.1	0.97681	phcX(+)..0..phcB(+)..0..phcS(+)..0..phcR(+)..0..phcQ(+)..9..phcA(-)
GCF_002894775.1	Ralstonia solanacearum GEO_304	WP_003262518.1	0.97681	phcX(+)..0..phcB(+)..0..phcS(+)..0..phcR(+)..0..phcQ(+)..9..phcA(-)
GCF_002894845.1	Ralstonia solanacearum GEO_55	WP_003262518.1	0.97681	phcX(+)..0..phcB(+)..0..phcS(+)..0..phcR(+)..0..phcQ(+)..9..phcA(-)
GCF_002029885.1	Ralstonia solanacearum GEO_57	WP_003262518.1	0.97681	phcA(+)..9..phcQ(-)..0..phcR(-)..0..phcS(-)..0..phcB(-)..0..phcX(-)
GCF_002894765.1	Ralstonia solanacearum GEO_6	WP_003262518.1	0.97681	phcX(+)..0..phcB(+)..0..phcS(+)..0..phcR(+)..0..phcQ(+)..9..phcA(-)
GCF_002894785.1	Ralstonia solanacearum GEO_81	WP_003262518.1	0.97681	phcA(+)..9..phcQ(-)..0..phcR(-)..0..phcS(-)..0..phcB(-)..0..phcX(-)
GCF_002029895.1	Ralstonia solanacearum GEO_96	WP_003262518.1	0.97681	phcX(+)..0..phcB(+)..0..phcS(+)..0..phcR(+)..0..phcQ(+)..9..phcA(-)
GCF_002029865.1	Ralstonia solanacearum GEO_99	WP_003262518.1	0.97681	phcX(+)..0..phcB(+)..0..phcS(+)..0..phcR(+)..0..phcQ(+)..9..phcA(-)
GCF_000009125.1	Ralstonia solanacearum GMI1000	WP_011002641.1	1	phcX(+)..0..phcB(+)..0..phcS(+)..0..phcR(+)..0..phcQ(+)..9..phcA(-)
GCF_000825845.1	Ralstonia solanacearum Grenada 9-1	WP_013205161.1	0.97971	phcA(+)..9..phcQ(-)..0..phcR(-)..0..phcS(-)..0..phcB(-)..0..phcX(-)
GCF_003999715.1	Ralstonia solanacearum HA4-1	WP_011002641.1	1	phcA(+)..9..phcQ(-)..0..phcR(-)..0..phcS(-)..0..phcB(-)..0..phcX(-)
GCF_003590585.2	Ralstonia solanacearum IBSBF 2570	WP_013205161.1	0.97971	phcA(+)..9..phcQ(-)..0..phcR(-)..0..phcS(-)..0..phcB(-)..0..phcX(-)
GCF_003590605.1	Ralstonia solanacearum IBSBF 2571	WP_014616138.1	0.97681	phcA(+)..9..phcQ(-)..0..phcR(-)..0..phcS(-)..0..phcB(-)..0..phcX(-)
GCF_000825905.1	Ralstonia solanacearum IBSBF1503	WP_014616138.1	0.97681	phcA(+)..9..phcQ(-)..0..phcR(-)..0..phcS(-)..0..phcB(-)..0..phcX(-)
GCF_001587155.1	Ralstonia solanacearum IBSBF1503	WP_014616138.1	0.97681	phcX(+)..0..phcB(+)..0..phcS(+)..0..phcR(+)..0..phcQ(+)..9..phcA(-)
GCF_001373275.1	Ralstonia solanacearum IBSBF1900	WP_013205161.1	0.97971	phcQ(-)..0..phcR(-)..0..phcS(-)..0..phcB(-)..0..phcX(-)
GCF_023075135.1	Ralstonia solanacearum IBSBF2001_UW756	WP_003262518.1	0.97681	phcA(+)..9..phcQ(-)..0..phcR(-)..0..phcS(-)..0..phcB(-)..0..phcX(-)
GCF_015910755.1	Ralstonia solanacearum IPO 0715	WP_003262518.1	0.97681	phcA(+)..9..phcQ(-)..0..phcR(-)..0..phcS(-)..0..phcX(-)
GCF_015910785.1	Ralstonia solanacearum IPO 0738	WP_003262518.1	0.97681	phcX(+)..0..phcS(+)..0..phcR(+)..0..phcQ(+)..9..phcA(-)
GCF_015911975.1	Ralstonia solanacearum IPO:1750	WP_003262518.1	0.97681	phcA(+)..9..phcQ(-)..0..phcR(-)..0..phcS(-)..0..phcX(-)
GCF_015911935.1	Ralstonia solanacearum IPO:1752	WP_003262518.1	0.97681	phcX(+)..0..phcS(+)..0..phcR(+)..0..phcQ(+)..9..phcA(-)
GCF_015911895.1	Ralstonia solanacearum IPO:1804	WP_003262518.1	0.97681	phcA(+)..9..phcQ(-)..0..phcR(-)..0..phcS(-)..0..phcX(-)
GCF_015911875.1	Ralstonia solanacearum IPO:1805	WP_003262518.1	0.97681	phcX(+)..0..phcS(+)..0..phcR(+)..0..phcQ(+)..9..phcA(-)
GCF_015911905.1	Ralstonia solanacearum IPO:1806	WP_003262518.1	0.97681	phcX(+)..0..phcS(+)..0..phcR(+)..0..phcQ(+)..9..phcA(-)
GCF_015911835.1	Ralstonia solanacearum IPO:1808	WP_003262518.1	0.97681	phcX(+)..0..phcS(+)..0..phcR(+)..0..phcQ(+)..9..phcA(-)
GCF_015911845.1	Ralstonia solanacearum IPO:1809	WP_003262518.1	0.97681	phcX(+)..0..phcS(+)..0..phcR(+)..0..phcQ(+)..9..phcA(-)
GCF_015911795.1	Ralstonia solanacearum IPO:1828	WP_003262518.1	0.97681	phcA(+)..9..phcQ(-)..0..phcR(-)..0..phcS(-)..0..phcX(-)
GCF_015911775.1	Ralstonia solanacearum IPO:3731	WP_197344782.1	0.97391	phcA(+)..9..phcQ(-)..0..phcR(-)..0..phcS(-)..0..phcX(-)
GCF_001050995.1	Ralstonia solanacearum IPO1609	WP_003262518.1	0.97681	phcX(+)..0..phcB(+)..0..phcS(+)..0..phcR(+)..0..phcQ(+)..9..phcA(-)
GCF_023075825.1	Ralstonia solanacearum IPO1609_UW550	WP_003262518.1	0.97681	phcX(+)..0..phcB(+)..0..phcS(+)..0..phcR(+)..0..phcQ(+)..9..phcA(-)
GCF_002251695.1	Ralstonia solanacearum K60	WP_003271789.1	0.97971	phcA(+)..9..phcQ(-)..0..phcR(-)..0..phcS(-)..0..phcB(-)..0..phcX(-)
GCF_001708525.1	Ralstonia solanacearum KACC 10709	WP_016723733.1	0.9971	phcX(+)..0..phcB(+)..0..phcS(+)..0..phcR(+)..0..phcQ(+)..9..phcA(-)
GCF_001586135.1	Ralstonia solanacearum KACC 10722	WP_013211496.1	0.97971	phcA(+)..9..phcQ(-)..0..phcR(-)..0..phcS(-)..0..phcB(-)..0..phcX(-)
GCF_023075835.1	Ralstonia solanacearum LNPV14-25_UW523	WP_003262518.1	0.97681	phcA(+)..9..phcQ(-)..0..phcR(-)..0..phcS(-)..0..phcB(-)..0..phcX(-)
GCF_015097935.1	Ralstonia solanacearum MAFF 211471	WP_016723733.1	0.9971	phcA(+)..9..phcQ(-)..0..phcR(-)..0..phcS(-)..0..phcB(-)..0..phcX(-)
GCF_015698345.1	Ralstonia solanacearum MAFF 211472	WP_016723733.1	0.9971	phcA(+)..9..phcQ(-)..0..phcR(-)..0..phcS(-)..0..phcB(-)..0..phcX(-)
GCF_015098135.1	Ralstonia solanacearum MAFF 211479	WP_011002641.1	1	phcA(+)..9..phcQ(-)..0..phcR(-)..0..phcS(-)..0..phcB(-)..0..phcX(-)
GCF_015698365.1	Ralstonia solanacearum MAFF 211479	WP_011002641.1	1	phcA(+)..9..phcQ(-)..0..phcR(-)..0..phcS(-)..0..phcB(-)..0..phcX(-)
GCF_015098255.1	Ralstonia solanacearum MAFF 211491	WP_011002641.1	1	phcX(+)..0..phcB(+)..0..phcS(+)..0..phcR(+)..0..phcQ(+)..9..phcA(-)
GCF_015098595.1	Ralstonia solanacearum MAFF 241647	WP_011002641.1	1	phcA(+)..9..phcQ(-)..0..phcR(-)..0..phcS(-)..0..phcB(-)..0..phcX(-)
GCF_015098755.1	Ralstonia solanacearum MAFF 241648	WP_011002641.1	1	phcX(+)..0..phcB(+)..0..phcS(+)..0..phcR(+)..0..phcQ(+)..9..phcA(-)
GCF_015098475.1	Ralstonia solanacearum MAFF 301560	WP_011002641.1	1	phcA(+)..9..phcQ(-)..0..phcR(-)..0..phcS(-)..0..phcB(-)..0..phcX(-)
GCF_015698385.1	Ralstonia solanacearum MAFF 311693	WP_011002641.1	1	phcA(+)..9..phcQ(-)..0..phcR(-)..0..phcS(-)..0..phcB(-)..0..phcX(-)
GCF_023075435.1	Ralstonia solanacearum MAFF301552_UW651	WP_013211496.1	0.97971	phcS(-) | phcA(+)..9..phcQ(-)..0..phcR(-)..0..phcB(-)..0..phcX(-)
GCF_023075455.1	Ralstonia solanacearum MAFF301558_UW652	WP_013211496.1	0.97971	phcX(+)..0..phcB(+)..0..phcS(+)..0..phcR(+)..0..phcQ(+)..9..phcA(-)
GCF_000212635.3	Ralstonia solanacearum MolK2	WP_003273314.1	0.97391	phcA(+)..9..phcQ(-)..0..phcR(-)..0..phcS(-)..0..phcB(-)..0..phcX(-)
GCF_015911395.1	Ralstonia solanacearum NAK 159	WP_003262518.1	0.97681	phcA(+)..9..phcQ(-)..0..phcR(-)..0..phcS(-)..0..phcX(-)
GCF_015911355.1	Ralstonia solanacearum NAK 161	WP_003262518.1	0.97681	phcA(+)..9..phcQ(-)..0..phcR(-)..0..phcS(-)..0..phcX(-)
GCF_015911305.1	Ralstonia solanacearum NAK 162	WP_003262518.1	0.97681	phcA(+)..9..phcQ(-)..0..phcR(-)..0..phcS(-)..0..phcX(-)
GCF_015911295.1	Ralstonia solanacearum NAK 163	WP_003262518.1	0.97681	phcA(+)..9..phcQ(-)..0..phcR(-)..0..phcS(-)..0..phcX(-)
GCF_015911255.1	Ralstonia solanacearum NAK 164	WP_003262518.1	0.97681	phcA(+)..9..phcQ(-)..0..phcR(-)..0..phcS(-)..0..phcX(-)
GCF_015911275.1	Ralstonia solanacearum NAK 166	WP_003262518.1	0.97681	phcA(+)..9..phcQ(-)..0..phcR(-)..0..phcS(-)..0..phcX(-)
GCF_015911215.1	Ralstonia solanacearum NAK 170	WP_003262518.1	0.97681	phcX(+)..0..phcS(+)..0..phcR(+)..0..phcQ(+)..9..phcA(-)
GCF_015911195.1	Ralstonia solanacearum NAK 180	WP_003262518.1	0.97681	phcA(+)..9..phcQ(-)..0..phcR(-)..0..phcS(-)..0..phcX(-)
GCF_015911205.1	Ralstonia solanacearum NAK 198	WP_003262518.1	0.97681	phcX(+)..0..phcS(+)..0..phcR(+)..0..phcQ(+)..9..phcA(-)
GCF_015911165.1	Ralstonia solanacearum NAK 199	WP_003262518.1	0.97681	phcX(+)..0..phcS(+)..0..phcR(+)..0..phcQ(+)..9..phcA(-)
GCF_015911155.1	Ralstonia solanacearum NAK 201	WP_003262518.1	0.97681	phcA(+)..9..phcQ(-)..0..phcR(-)..0..phcS(-)..0..phcX(-)
GCF_015911115.1	Ralstonia solanacearum NAK 202	WP_003262518.1	0.97681	phcA(+)..9..phcQ(-)..0..phcR(-)..0..phcS(-)..0..phcX(-)
GCF_015911055.1	Ralstonia solanacearum NAK 204	WP_003262518.1	0.97681	phcA(+)..9..phcQ(-)..0..phcR(-)..0..phcS(-)..0..phcX(-)
GCF_015911095.1	Ralstonia solanacearum NAK 210	WP_003262518.1	0.97681	phcX(+)..0..phcS(+)..0..phcR(+)..0..phcQ(+)..9..phcA(-)
GCF_015911075.1	Ralstonia solanacearum NAK 213	WP_003262518.1	0.97681	phcX(+)..0..phcS(+)..0..phcR(+)..0..phcQ(+)..9..phcA(-)
GCF_015911025.1	Ralstonia solanacearum NAK 214	WP_003262518.1	0.97681	phcA(+)..9..phcQ(-)..0..phcR(-)..0..phcS(-)..0..phcX(-)
GCF_015911065.1	Ralstonia solanacearum NAK 215	WP_003262518.1	0.97681	phcA(+)..9..phcQ(-)..0..phcR(-)..0..phcS(-)..0..phcX(-)
GCF_015911015.1	Ralstonia solanacearum NAK 216	WP_003262518.1	0.97681	phcA(+)..9..phcQ(-)..0..phcR(-)..0..phcS(-)..0..phcX(-)
GCF_015910965.1	Ralstonia solanacearum NAK 7	WP_003262518.1	0.97681	phcA(+)..9..phcQ(-)..0..phcR(-)..0..phcS(-)..0..phcX(-)
GCF_000750575.1	Ralstonia solanacearum NCPPB 282	WP_003262518.1	0.97681	phcX(+)..0..phcB(+)..0..phcS(+)..0..phcR(+)..0..phcQ(+)..9..phcA(-)
GCF_015910705.1	Ralstonia solanacearum NCPPB 325	WP_003271789.1	0.97971	phcX(+)..0..phcS(+)..0..phcR(+)..0..phcQ(+)..9..phcA(-)
GCF_015910635.1	Ralstonia solanacearum NCPPB 3985	WP_003262518.1	0.97681	phcX(+)..0..phcS(+)..0..phcR(+)..0..phcQ(+)..9..phcA(-)
GCF_000710695.1	Ralstonia solanacearum NCPPB 909	WP_003262518.1	0.97681	phcA(+)..9..phcQ(-)..0..phcR(-)..0..phcS(-)..0..phcB(-)..0..phcX(-)
GCF_023076005.1	Ralstonia solanacearum NCPPB282_UW491	WP_013211496.1	0.97971	phcA(+)..9..phcQ(-)..0..phcR(-)..0..phcS(-)..0..phcB(-)..0..phcX(-)
GCF_023075395.1	Ralstonia solanacearum NCPPB3987_UW656	WP_003262518.1	0.97681	phcX(+)..0..phcB(+)..0..phcS(+)..0..phcR(+)..0..phcQ(+)..9..phcA(-)
GCF_023076515.1	Ralstonia solanacearum O1059_UW442	WP_003262518.1	0.97681	phcX(+)..0..phcB(+)..0..phcS(+)..0..phcR(+)..0..phcQ(+)..9..phcA(-)
GCF_023076575.1	Ralstonia solanacearum O15A_UW408	WP_003262518.1	0.97681	phcA(+)..9..phcQ(-)..0..phcR(-)..0..phcS(-)..0..phcB(-)..0..phcX(-)
GCF_023076545.1	Ralstonia solanacearum O223A_UW420	WP_003262518.1	0.97681	phcX(+)..0..phcB(+)..0..phcS(+)..0..phcR(+)..0..phcQ(+)..9..phcA(-)
GCF_023076565.1	Ralstonia solanacearum O249_UW425	WP_003262518.1	0.97681	phcA(+)..9..phcQ(-)..0..phcR(-)..0..phcS(-)..0..phcB(-)..0..phcX(-)
GCF_001879565.1	Ralstonia solanacearum OE1-1	WP_011002641.1	1	phcX(+)..0..phcB(+)..0..phcS(+)..0..phcR(+)..0..phcQ(+)..9..phcA(-)
GCF_021462455.1	Ralstonia solanacearum P380	WP_011002641.1	1	phcQ(-)..0..phcR(-)..0..phcS(-)..0..phcX(-)
GCF_023646615.1	Ralstonia solanacearum P488	WP_014616138.1	0.97681	phcA(+)..9..phcQ(-)..0..phcR(-)..0..phcS(-)..0..phcB(-)..0..phcX(-)
GCF_023700725.1	Ralstonia solanacearum P545	WP_014616138.1	0.97681	phcA(+)..9..phcQ(-)..0..phcR(-)..0..phcS(-)..0..phcB(-)..0..phcX(-)
GCF_023646585.1	Ralstonia solanacearum P557	WP_014616138.1	0.97681	phcA(+)..9..phcQ(-)..0..phcR(-)..0..phcS(-)..0..phcB(-)..0..phcX(-)
GCF_023646575.1	Ralstonia solanacearum P565	WP_014616138.1	0.97681	phcX(+)..0..phcB(+)..0..phcS(+)..0..phcR(+)..0..phcQ(+)..9..phcA(-)
GCF_023646555.1	Ralstonia solanacearum P575	WP_014616138.1	0.97681	phcX(+)..0..phcB(+)..0..phcS(+)..0..phcR(+)..0..phcQ(+)..9..phcA(-)
GCF_001644805.1	Ralstonia solanacearum P597	WP_013205161.1	0.97971	phcA(+)..9..phcQ(-)..0..phcR(-)..0..phcS(-)..0..phcB(-)..0..phcX(-)
GCF_023646435.1	Ralstonia solanacearum P673	WP_014616138.1	0.97681	phcX(+)..0..phcB(+)..0..phcS(+)..0..phcR(+)..0..phcQ(+)..9..phcA(-)
GCF_000525615.1	Ralstonia solanacearum P673	WP_014616138.1	0.97681	phcA(+)..9..phcQ(-)..0..phcR(-)..0..phcS(-)..0..phcB(-)..0..phcX(-)
GCF_001644865.1	Ralstonia solanacearum P781	WP_011002641.1	1	phcX(+)..0..phcB(+)..0..phcS(+)..0..phcR(+)..0..phcQ(+)..9..phcA(-)
GCF_003337165.1	Ralstonia solanacearum P816	WP_013205161.1	0.97971	phcA(+)..9..phcQ(-)..0..phcR(-)..0..phcS(-)..0..phcB(-)..0..phcX(-)
GCF_003576005.1	Ralstonia solanacearum P822	WP_003271789.1	0.97971	phcA(+)..9..phcQ(-)..0..phcR(-)..0..phcS(-)..0..phcB(-)..0..phcX(-)
GCF_003576625.1	Ralstonia solanacearum P824	WP_011002641.1	1	phcA(+)..9..phcQ(-)..0..phcR(-)..0..phcS(-)..0..phcB(-)..0..phcX(-)
GCF_023646495.1	Ralstonia solanacearum P840	WP_014616138.1	0.97681	phcA(+)..9..phcQ(-)..0..phcR(-)..0..phcS(-)..0..phcB(-)..0..phcX(-)
GCF_015910925.1	Ralstonia solanacearum PD 134	WP_003262518.1	0.97681	phcX(+)..0..phcS(+)..0..phcR(+)..0..phcQ(+)..9..phcA(-)
GCF_015910795.1	Ralstonia solanacearum PD 141	WP_003262518.1	0.97681	phcA(+)..9..phcQ(-)..0..phcR(-)..0..phcS(-)..0..phcX(-)
GCF_015910875.1	Ralstonia solanacearum PD 1414	WP_013205161.1	0.97971	phcX(+)..0..phcS(+)..0..phcR(+)..0..phcQ(+)..9..phcA(-)
GCF_015910885.1	Ralstonia solanacearum PD 1446	WP_003273314.1	0.97391	phcX(+)..0..phcS(+)..0..phcR(+)..0..phcQ(+)..9..phcA(-)
GCF_015910855.1	Ralstonia solanacearum PD 1447	WP_003273314.1	0.97391	phcA(+)..9..phcQ(-)..0..phcR(-)..0..phcS(-)..0..phcX(-)
GCF_015910825.1	Ralstonia solanacearum PD 2762	WP_003262518.1	0.97681	phcA(+)..9..phcQ(-)..0..phcR(-)..0..phcS(-)..0..phcX(-)
GCF_015911555.1	Ralstonia solanacearum PD 3223	WP_003262518.1	0.97681	phcA(+)..9..phcQ(-)..0..phcR(-)..0..phcS(-)..0..phcX(-)
GCF_015911565.1	Ralstonia solanacearum PD 3269	WP_003262518.1	0.97681	phcA(+)..9..phcQ(-)..0..phcR(-)..0..phcS(-)..0..phcX(-)
GCF_015911515.1	Ralstonia solanacearum PD 3270	WP_013205161.1	0.97971	phcA(+)..9..phcQ(-)..0..phcR(-)..0..phcS(-) | phcX(+)
GCF_015911455.1	Ralstonia solanacearum PD 3668	WP_003262518.1	0.97681	phcA(+)..9..phcQ(-)..0..phcR(-)..0..phcS(-)..0..phcX(-)
GCF_015911465.1	Ralstonia solanacearum PD 4027	WP_003262518.1	0.97681	phcA(+)..9..phcQ(-)..0..phcR(-)..0..phcS(-)..0..phcX(-)
GCF_015911415.1	Ralstonia solanacearum PD 4124	WP_003262518.1	0.97681	phcX(+)..0..phcS(+)..0..phcR(+)..0..phcQ(+)..9..phcA(-)
GCF_015911405.1	Ralstonia solanacearum PD 4321	WP_003262518.1	0.97681	phcA(+)..9..phcQ(-)..0..phcR(-)..0..phcS(-)..0..phcX(-)
GCF_015910775.1	Ralstonia solanacearum PD 445	WP_003262518.1	0.97681	phcQ(-)..0..phcR(-)..0..phcS(-)..0..phcX(-)
GCF_015910915.1	Ralstonia solanacearum PD 511	WP_003271789.1	0.97971	phcX(+)..0..phcS(+)..0..phcR(+)..0..phcQ(+)..9..phcA(-)
GCF_015912135.1	Ralstonia solanacearum PD:1254	WP_003262518.1	0.97681	phcX(+)..0..phcS(+)..0..phcR(+)..0..phcQ(+)..9..phcA(-)
GCF_015912085.1	Ralstonia solanacearum PD:1260	WP_197365928.1	0.97118	phcA(+)..9..phcQ(-)..0..phcR(-)..0..phcS(-)..0..phcX(-)
GCF_015912105.1	Ralstonia solanacearum PD:1408	WP_003262518.1	0.97681	phcX(+)..0..phcS(+)..0..phcR(+)..0..phcQ(+)..9..phcA(-)
GCF_015912065.1	Ralstonia solanacearum PD:1445	WP_003273314.1	0.97391	phcX(+)..0..phcS(+)..0..phcR(+)..0..phcQ(+)..9..phcA(-)
GCF_015911725.1	Ralstonia solanacearum PD:2625	WP_003262518.1	0.97681	phcA(+)..9..phcQ(-)..0..phcR(-)..0..phcS(-)..0..phcX(-)
GCF_015912235.1	Ralstonia solanacearum PD:2763	WP_003262518.1	0.97681	phcX(+)..0..phcS(+)..0..phcR(+)..0..phcQ(+)..9..phcA(-)
GCF_015912035.1	Ralstonia solanacearum PD:2940	WP_003262518.1	0.97681	phcA(+)..9..phcQ(-)..0..phcR(-) | phcS(-)..0..phcX(-)
GCF_015912005.1	Ralstonia solanacearum PD:2941	WP_003262518.1	0.97681	phcX(+)..0..phcS(+)..0..phcR(+)..0..phcQ(+)..9..phcA(-)
GCF_015911985.1	Ralstonia solanacearum PD:2942	WP_003262518.1	0.97681	phcA(+)..9..phcQ(-)..0..phcR(-)..0..phcS(-)..0..phcX(-)
GCF_015911715.1	Ralstonia solanacearum PD:3049	WP_003262518.1	0.97681	phcX(+)..0..phcS(+)..0..phcR(+)..0..phcQ(+)..9..phcA(-)
GCF_015911685.1	Ralstonia solanacearum PD:3115	WP_003262518.1	0.97681	phcX(+)..0..phcS(+)..0..phcR(+)..0..phcQ(+)..9..phcA(-)
GCF_015911675.1	Ralstonia solanacearum PD:3121	WP_003262518.1	0.97681	phcQ(-)..0..phcR(-)..0..phcS(-)..0..phcX(-)
GCF_015911625.1	Ralstonia solanacearum PD:3203	WP_003262518.1	0.97681	phcA(+)..9..phcQ(-)..0..phcR(-)..0..phcS(-)..0..phcX(-)
GCF_015911585.1	Ralstonia solanacearum PD:3222	WP_014616138.1	0.97681	phcA(+)..9..phcQ(-)..0..phcR(-)..0..phcS(-)..0..phcX(-)
GCF_015911785.1	Ralstonia solanacearum PD:441	WP_003262518.1	0.97681	phcA(+)..9..phcQ(-)..0..phcR(-)..0..phcS(-)..0..phcX(-)
GCF_011420365.1	Ralstonia solanacearum Pe_1	WP_011002641.1	1	phcA(+)..9..phcQ(-)..0..phcR(-)..0..phcS(-)..0..phcB(-)..0..phcX(-)
GCF_012062595.1	Ralstonia solanacearum Pe_13	WP_016723733.1	0.9971	phcA(+)..9..phcQ(-)..0..phcR(-)..0..phcS(-)..0..phcX(-)
GCF_012062645.1	Ralstonia solanacearum Pe_15	WP_016723733.1	0.9971	phcA(+)..9..phcQ(-)..0..phcR(-)..0..phcS(-)..0..phcX(-)
GCF_012271525.1	Ralstonia solanacearum Pe_18	WP_016723733.1	0.9971	phcA(+)..9..phcQ(-)..0..phcR(-)..0..phcS(-)..0..phcX(-)
GCF_012062585.1	Ralstonia solanacearum Pe_2	WP_011002641.1	1	phcX(+)..0..phcS(+)..0..phcR(+)..0..phcQ(+)..9..phcA(-)
GCF_012271545.1	Ralstonia solanacearum Pe_24	WP_016723733.1	0.9971	phcX(+)..0..phcS(+)..0..phcR(+)..0..phcQ(+)..9..phcA(-)
GCF_012271495.1	Ralstonia solanacearum Pe_26	WP_011002641.1	1	phcX(+)..0..phcS(+)..0..phcR(+)..0..phcQ(+)..9..phcA(-)
GCF_012062505.1	Ralstonia solanacearum Pe_27	WP_011002641.1	1	phcA(+)..9..phcQ(-)..0..phcR(-)..0..phcS(-)..0..phcX(-)
GCF_012271485.1	Ralstonia solanacearum Pe_28	WP_011002641.1	1	phcX(+)..0..phcS(+)..0..phcR(+)..0..phcQ(+)..9..phcA(-)
GCF_012062465.1	Ralstonia solanacearum Pe_3	WP_016723733.1	0.9971	phcA(+)..9..phcQ(-)..0..phcR(-)..0..phcS(-)..0..phcX(-)
GCF_012271445.1	Ralstonia solanacearum Pe_30	WP_016723733.1	0.9971	phcA(+)..9..phcQ(-)..0..phcR(-)..0..phcS(-)..0..phcX(-)
GCF_012062495.1	Ralstonia solanacearum Pe_39	WP_011002641.1	1	phcX(+)..0..phcS(+)..0..phcR(+)..0..phcQ(+)..9..phcA(-)
GCF_012062655.1	Ralstonia solanacearum Pe_4	WP_016723733.1	0.9971	phcA(+)..9..phcQ(-)..0..phcR(-)..0..phcS(-)..0..phcX(-)
GCF_012271435.1	Ralstonia solanacearum Pe_42	WP_016723733.1	0.9971	phcA(+)..9..phcQ(-)..0..phcR(-)..0..phcS(-)..0..phcX(-)
GCF_012271415.1	Ralstonia solanacearum Pe_45	WP_016723733.1	0.9971	phcA(+)..9..phcQ(-)..0..phcR(-)..0..phcS(-)..0..phcX(-)
GCF_012271385.1	Ralstonia solanacearum Pe_49	WP_016723733.1	0.9971	phcX(+)..0..phcS(+)..0..phcR(+)..0..phcQ(+)..9..phcA(-)
GCF_012271355.1	Ralstonia solanacearum Pe_51	WP_011002641.1	1	phcA(+)..9..phcQ(-)..0..phcR(-)..0..phcS(-)..0..phcX(-)
GCF_012271325.1	Ralstonia solanacearum Pe_52	WP_011002641.1	1	phcX(+)..0..phcS(+)..0..phcR(+)..0..phcQ(+)..9..phcA(-)
GCF_012271305.1	Ralstonia solanacearum Pe_56	WP_011002641.1	1	phcX(+)..0..phcS(+)..0..phcR(+)..0..phcQ(+)..9..phcA(-)
GCF_012062545.1	Ralstonia solanacearum Pe_57	WP_011002641.1	1	phcX(+)..0..phcS(+)..0..phcR(+)..0..phcQ(+)..9..phcA(-)
GCF_012271315.1	Ralstonia solanacearum Pe_61	WP_011002641.1	1	phcX(+)..0..phcS(+)..0..phcR(+)..0..phcQ(+)..9..phcA(-)
GCF_012062605.1	Ralstonia solanacearum Pe_9	WP_016723733.1	0.9971	phcA(+)..9..phcQ(-)..0..phcR(-)..0..phcS(-)..0..phcX(-)
GCF_000215325.1	Ralstonia solanacearum Po82	WP_014616138.1	0.97681	phcA(+)..9..phcQ(-)..0..phcR(-)..0..phcS(-)..0..phcB(-)..0..phcX(-)
GCF_000750585.1	Ralstonia solanacearum POPS2	WP_003262518.1	0.97681	phcA(+)..9..phcQ(-)..0..phcR(-)..0..phcS(-)..0..phcB(-)..0..phcX(-)
GCF_000283475.1	Ralstonia solanacearum PSI07	WP_013211496.1	0.97971	phcA(+)..9..phcQ(-)..0..phcR(-)..0..phcS(-)..0..phcB(-)..0..phcX(-)
GCF_001870805.1	Ralstonia solanacearum PSS1308	WP_011002641.1	1	phcA(+)..9..phcQ(-)..0..phcR(-)..0..phcS(-)..0..phcB(-)..0..phcX(-)
GCF_001870825.1	Ralstonia solanacearum PSS190	WP_016723733.1	0.9971	phcX(+)..0..phcB(+)..0..phcS(+)..0..phcR(+)..0..phcQ(+)..9..phcA(-)
GCF_001876975.1	Ralstonia solanacearum PSS216	WP_011002641.1	1	phcA(+)..9..phcQ(-)..0..phcR(-)..0..phcS(-)..0..phcB(-)..0..phcX(-)
GCF_001876985.1	Ralstonia solanacearum PSS4	WP_011002641.1	1	phcA(+)..9..phcQ(-)..0..phcR(-)..0..phcS(-)..0..phcB(-)..0..phcX(-)
GCF_001854265.1	Ralstonia solanacearum RD15	WP_011002641.1	1	phcX(+)..0..phcB(+)..0..phcS(+)..0..phcR(+)..0..phcQ(+)..9..phcA(-)
GCF_002501565.1	Ralstonia solanacearum RS 488	WP_003262518.1	0.97681	phcA(+)..9..phcQ(-)..0..phcR(-)..0..phcS(-)..0..phcB(-)..0..phcX(-)
GCF_002549815.1	Ralstonia solanacearum RS 489	WP_013205161.1	0.97971	phcA(+)..9..phcQ(-)..0..phcR(-)..0..phcS(-)..0..phcB(-)..0..phcX(-)
GCF_000671335.1	Ralstonia solanacearum Rs-09-161	WP_011002641.1	1	phcX(+)..0..phcB(+)..0..phcS(+)..0..phcR(+)..0..phcQ(+)..9..phcA(-)
GCF_000671315.1	Ralstonia solanacearum Rs-10-244	WP_011002641.1	1	phcX(+)..0..phcB(+)..0..phcS(+)..0..phcR(+)..0..phcQ(+)..9..phcA(-)
GCF_023075675.1	Ralstonia solanacearum Rs123_UW585	WP_011002641.1	1	phcX(+)..0..phcB(+)..0..phcS(+)..0..phcR(+)..0..phcQ(+)..9..phcA(-)
GCF_023075685.1	Ralstonia solanacearum Rs124_UW586	WP_013205161.1	0.97971	phcX(+)..0..phcB(+)..0..phcS(+)..0..phcR(+)..0..phcQ(+)..9..phcA(-)
GCF_001373295.1	Ralstonia solanacearum RS2	WP_003262518.1	0.97681	phcA(+)..9..phcQ(-)..0..phcR(-)..0..phcS(-)..0..phcB(-)..0..phcX(-)
GCF_018733955.1	Ralstonia solanacearum RS24	WP_011002641.1	1	phcA(+)..9..phcQ(-)..0..phcR(-)..0..phcS(-)..0..phcB(-)..0..phcX(-)
GCF_014884745.1	Ralstonia solanacearum Rs5	WP_003271789.1	0.97971	phcA(+)..9..phcQ(-)..0..phcR(-)..0..phcS(-)..0..phcB(-)..0..phcX(-)
GCF_023075165.1	Ralstonia solanacearum Rs540_UW751	WP_013205161.1	0.97971	phcX(+)..0..phcB(+)..0..phcS(+)..0..phcR(+)..0..phcQ(+)..9..phcA(-)
GCF_023075175.1	Ralstonia solanacearum Rs545_UW752	WP_013205161.1	0.97971	phcX(+)..0..phcB(+)..0..phcS(+)..0..phcR(+)..0..phcQ(+)..9..phcA(-)
GCF_002894285.1	Ralstonia solanacearum RSCM	WP_011002641.1	1	phcA(+)..9..phcQ(-)..0..phcR(-)..0..phcS(-)..0..phcB(-)..0..phcX(-)
GCF_018731965.1	Ralstonia solanacearum Rs-SY1	WP_011002641.1	1	phcA(+)..8..phcQ(-)..0..phcR(-)..0..phcS(-)..0..phcB(-)..0..phcX(-)
GCF_022095055.1	Ralstonia solanacearum RsT01	WP_014616138.1	0.97681	phcA(+)..9..phcQ(-)..0..phcR(-)..0..phcS(-)..0..phcX(-)
GCF_001484095.1	Ralstonia solanacearum Rs-T02	WP_011002641.1	1	phcX(+)..0..phcB(+)..0..phcS(+)..0..phcR(+)..0..phcQ(+)..9..phcA(-)
GCF_023646475.1	Ralstonia solanacearum RUN0002	WP_014616138.1	0.97681	phcX(+)..0..phcB(+)..0..phcS(+)..0..phcR(+)..0..phcQ(+)..9..phcA(-)
GCF_023646515.1	Ralstonia solanacearum RUN0003	WP_014616138.1	0.97681	phcA(+)..9..phcQ(-)..0..phcR(-)..0..phcS(-)..0..phcB(-)..0..phcX(-)
GCF_014884705.1	Ralstonia solanacearum RUN2279	WP_193027610.1	0.9942	phcA(+)..9..phcQ(-)..0..phcR(-)..1..phcB(-)..0..phcX(-)
GCF_014884685.1	Ralstonia solanacearum RUN2474	WP_193035838.1	0.9971	phcA(+)..9..phcQ(-)..0..phcR(-)..0..phcS(-)..0..phcB(-)..0..phcX(-)
GCF_023075475.1	Ralstonia solanacearum RUN58_UW646	WP_013205161.1	0.97971	phcX(+)..0..phcB(+)..0..phcS(+)..0..phcR(+)..0..phcQ(+)..9..phcA(-)
GCF_000430925.2	Ralstonia solanacearum SD54	WP_016723733.1	0.9971	phcA(+)..9..phcQ(-)..0..phcR(-)..0..phcS(-)..0..phcB(-)..0..phcX(-)
GCF_002162015.1	Ralstonia solanacearum SEPPX05	WP_011002641.1	1	phcX(+)..0..phcB(+)..0..phcS(+)..0..phcR(+)..0..phcQ(+)..9..phcA(-)
GCF_003590625.2	Ralstonia solanacearum SFC	WP_013205161.1	0.97971	phcA(+)..9..phcQ(-)..0..phcR(-)..0..phcS(-)..0..phcB(-)..0..phcX(-)
GCF_003515445.1	Ralstonia solanacearum SL2064	WP_013211496.1	0.97971	phcA(+)..9..phcQ(-)..0..phcR(-)..0..phcS(-)..0..phcB(-)..0..phcX(-)
GCF_003515425.1	Ralstonia solanacearum SL2312	WP_013211496.1	0.97971	phcA(+)..9..phcQ(-)..0..phcR(-)..0..phcS(-)..0..phcB(-)..0..phcX(-)
GCF_003515225.1	Ralstonia solanacearum SL2330	WP_011002641.1	1	phcA(+)..9..phcQ(-)..0..phcR(-)..0..phcS(-)..0..phcB(-)..0..phcX(-)
GCF_003515405.1	Ralstonia solanacearum SL2729	WP_016723733.1	0.9971	phcA(+)..9..phcQ(-)..0..phcR(-)..0..phcS(-)..0..phcB(-)..0..phcX(-)
GCF_003515385.1	Ralstonia solanacearum SL3022		%	phcA(+)..8..phcQ(-)..0..phcR(-)..0..phcS(-)..0..phcB(-)
GCF_003515205.1	Ralstonia solanacearum SL3103	WP_016723733.1	0.9971	phcA(+)..9..phcQ(-)..0..phcR(-)..0..phcS(-)..0..phcB(-)..0..phcX(-)
GCF_003515185.1	Ralstonia solanacearum SL3175	WP_013211496.1	0.97971	phcA(+)..9..phcQ(-)..0..phcR(-)..0..phcS(-)..0..phcB(-)..0..phcX(-)
GCF_003515625.1	Ralstonia solanacearum SL3300	WP_016723733.1	0.9971	phcA(+)..9..phcQ(-)..0..phcR(-)..0..phcS(-)..0..phcB(-)..0..phcX(-)
GCF_003515365.1	Ralstonia solanacearum SL3730	WP_016723733.1	0.9971	phcA(+)..9..phcQ(-)..0..phcR(-)..0..phcS(-)..0..phcB(-)..0..phcX(-)
GCF_003515345.1	Ralstonia solanacearum SL3755	WP_011002641.1	1	phcA(+)..9..phcQ(-)..0..phcR(-)..0..phcS(-)..0..phcB(-)..0..phcX(-)
GCF_003515605.1	Ralstonia solanacearum SL3822	WP_016723733.1	0.9971	phcA(+)..9..phcQ(-)..0..phcR(-)..0..phcS(-)..0..phcB(-)..0..phcX(-)
GCF_003515585.1	Ralstonia solanacearum SL3882	WP_016723733.1	0.9971	phcA(+)..9..phcQ(-)..0..phcR(-)..0..phcS(-)..0..phcB(-)..0..phcX(-)
GCF_018540425.1	Ralstonia solanacearum SY1	WP_011002641.1	1	phcX(+)..0..phcB(+)..0..phcS(+)..0..phcR(+)..0..phcQ(+)..9..phcA(-)
GCF_003515485.1	Ralstonia solanacearum T101	WP_013211496.1	0.97971	phcA(+)..9..phcQ(-)..0..phcR(-)..0..phcS(-)..0..phcB(-)..0..phcX(-)
GCF_003515165.1	Ralstonia solanacearum T11	WP_013211496.1	0.97971	phcA(+)..9..phcQ(-)..0..phcR(-)..0..phcS(-)..0..phcB(-)..0..phcX(-)
GCF_003515465.1	Ralstonia solanacearum T110	WP_011002641.1	1	phcA(+)..4..phcQ(-)..0..phcR(-)..0..phcB(-)..0..phcX(-)
GCF_003515245.1	Ralstonia solanacearum T117	WP_016723733.1	0.9971	phcA(+)..9..phcQ(-)..0..phcR(-)..0..phcS(-)..0..phcB(-)..0..phcX(-)
GCF_003515325.1	Ralstonia solanacearum T12	WP_013211496.1	0.97971	phcA(+)..9..phcQ(-)..0..phcS(-)..0..phcB(-)..0..phcX(-)
GCF_023075355.1	Ralstonia solanacearum T1-UY_UW688	WP_013205161.1	0.97971	phcA(+)..9..phcQ(-)..0..phcR(-)..0..phcS(-)..0..phcB(-)..0..phcX(-)
GCF_003515305.1	Ralstonia solanacearum T25	WP_011002641.1	1	phcA(+)..9..phcQ(-)..0..phcR(-)..0..phcS(-)..0..phcB(-)..0..phcX(-)
GCF_003515565.1	Ralstonia solanacearum T42	WP_016723733.1	0.9971	phcA(+)..9..phcQ(-)..0..phcR(-)..0..phcS(-)..0..phcB(-)..0..phcX(-)
GCF_003515145.1	Ralstonia solanacearum T51	WP_013211496.1	0.97971	phcA(+)..9..phcQ(-)..0..phcR(-)..0..phcS(-)..0..phcB(-)..0..phcX(-)
GCF_003595325.1	Ralstonia solanacearum T523	WP_011002641.1	1	phcA(+)..9..phcQ(-)..0..phcR(-)..0..phcS(-)..0..phcB(-)..0..phcX(-)
GCF_003515545.1	Ralstonia solanacearum T60	WP_016723733.1	0.9971	phcA(+)..9..phcQ(-)..0..phcR(-)..0..phcS(-)..0..phcB(-)..0..phcX(-)
GCF_003515285.1	Ralstonia solanacearum T78	WP_016723733.1	0.9971	phcA(+)..8..phcQ(-)..0..phcR(-)..0..phcS(-)..0..phcB(-)..0..phcX(-)
GCF_003515525.1	Ralstonia solanacearum T82	WP_013211496.1	0.97971	phcA(+)..9..phcQ(-)..0..phcR(-)..0..phcS(-)..0..phcB(-)..0..phcX(-)
GCF_003515505.1	Ralstonia solanacearum T95	WP_013211496.1	0.97971	phcA(+)..9..phcQ(-)..0..phcR(-)..0..phcS(-)..0..phcB(-)..0..phcX(-)
GCF_003515265.1	Ralstonia solanacearum T98	WP_013211496.1	0.97971	phcA(+)..9..phcQ(-)..0..phcR(-)..0..phcS(-)..0..phcB(-)..0..phcX(-)
GCF_012062825.1	Ralstonia solanacearum To_1	WP_016723733.1	0.9971	phcA(+)..9..phcQ(-)..0..phcR(-)..0..phcS(-)..0..phcX(-)
GCF_012062775.1	Ralstonia solanacearum To_22	WP_016723733.1	0.9971	phcA(+)..9..phcQ(-)..0..phcR(-)..0..phcS(-)..0..phcX(-)
GCF_012062765.1	Ralstonia solanacearum To_28	WP_016723733.1	0.9971	phcX(+)..0..phcS(+)..0..phcR(+)..0..phcQ(+)..9..phcA(-)
GCF_012062745.1	Ralstonia solanacearum To_36	WP_016723733.1	0.9971	phcA(+)..9..phcQ(-)..0..phcR(-)..0..phcS(-)..0..phcX(-)
GCF_012062685.1	Ralstonia solanacearum To_42	WP_016723733.1	0.9971	phcX(+)..0..phcS(+)..0..phcR(+)..0..phcQ(+)..9..phcA(-)
GCF_012062725.1	Ralstonia solanacearum To_53	WP_016723733.1	0.9971	phcA(+)..9..phcQ(-)..0..phcR(-)..0..phcS(-)..0..phcX(-)
GCF_012062695.1	Ralstonia solanacearum To_63	WP_011002641.1	1	phcX(+)..0..phcS(+)..0..phcR(+)..0..phcQ(+)..9..phcA(-)
GCF_012062785.1	Ralstonia solanacearum To_7	WP_011002641.1	1	phcX(+)..0..phcS(+)..0..phcR(+)..0..phcQ(+)..9..phcA(-)
GCF_003860725.1	Ralstonia solanacearum UA-1579	WP_014616138.1	0.97681	phcX(+)..0..phcB(+)..0..phcS(+)..0..phcR(+)..0..phcQ(+)..9..phcA(-)
GCF_003860705.1	Ralstonia solanacearum UA-1591	WP_014616138.1	0.97681	phcX(+)..0..phcB(+)..0..phcS(+)..0..phcR(+)..0..phcQ(+)..9..phcA(-)
GCF_003860765.1	Ralstonia solanacearum UA-1609	WP_014616138.1	0.97681	phcX(+)..0..phcB(+)..0..phcS(+)..0..phcR(+)..0..phcQ(+)..9..phcA(-)
GCF_003860685.1	Ralstonia solanacearum UA-1611	WP_013205161.1	0.97971	phcA(+)..9..phcQ(-)..0..phcR(-)..0..phcS(-)..0..phcB(-)..0..phcX(-)
GCF_003860665.1	Ralstonia solanacearum UA-1612	WP_013205161.1	0.97971	phcA(+)..9..phcQ(-)..0..phcR(-)..0..phcS(-)..0..phcB(-)..0..phcX(-)
GCF_003860745.1	Ralstonia solanacearum UA-1617	WP_014616138.1	0.97681	phcX(+)..0..phcB(+)..0..phcS(+)..0..phcR(+)..0..phcQ(+)..9..phcA(-)
GCF_023075235.1	Ralstonia solanacearum UQRS280_UW738	WP_013211496.1	0.97971	phcX(+)..0..phcB(+)..0..phcS(+)..0..phcR(+)..0..phcQ(+)..9..phcA(-)
GCF_023075155.1	Ralstonia solanacearum UQRS637_UW745	WP_011002641.1	1	phcA(+)..9..phcQ(-)..0..phcR(-)..0..phcS(-)..0..phcB(-)..0..phcX(-)
GCF_002930085.2	Ralstonia solanacearum UTT-25	WP_011002641.1	1	phcQ(-)..0..phcR(-)..0..phcS(-)..0..phcB(-)..0..phcX(-) | phcA(-)
GCF_023077635.1	Ralstonia solanacearum UW120	WP_003262518.1	0.97681	phcA(+)..9..phcQ(-)..0..phcR(-)..0..phcS(-)..0..phcB(-)..0..phcX(-)
GCF_023646455.1	Ralstonia solanacearum UW128	WP_014616138.1	0.97681	phcA(+)..9..phcQ(-)..0..phcR(-)..0..phcS(-)..0..phcB(-)..0..phcX(-)
GCF_023077615.1	Ralstonia solanacearum UW134	WP_003271789.1	0.97971	phcX(+)..0..phcB(+)..0..phcS(+)..0..phcR(+)..0..phcQ(+)..9..phcA(-)
GCF_028464595.1	Ralstonia solanacearum UW136	WP_003273314.1	0.97391	phcA(+)..9..phcQ(-)..0..phcR(-)..0..phcS(-)..0..phcB(-)..0..phcX(-)
GCF_023077585.1	Ralstonia solanacearum UW145	WP_014616138.1	0.97681	phcX(+)..0..phcB(+)..0..phcS(+)..0..phcR(+)..0..phcQ(+)..9..phcA(-)
GCF_023077555.1	Ralstonia solanacearum UW153	WP_003271789.1	0.97971	phcX(+)..0..phcB(+)..0..phcS(+)..0..phcR(+)..0..phcQ(+)..9..phcA(-)
GCF_023077575.1	Ralstonia solanacearum UW156	WP_014616138.1	0.97681	phcX(+)..0..phcB(+)..0..phcS(+)..0..phcR(+)..0..phcQ(+)..9..phcA(-)
GCF_028464865.1	Ralstonia solanacearum UW158	WP_014616138.1	0.97681	phcA(+)..9..phcQ(-)..0..phcR(-)..0..phcS(-)..0..phcB(-)..0..phcX(-)
GCF_023077535.1	Ralstonia solanacearum UW160	WP_014616138.1	0.97681	phcX(+)..0..phcB(+)..0..phcS(+)..0..phcR(+)..0..phcQ(+)..9..phcA(-)
GCF_023077515.1	Ralstonia solanacearum UW161	WP_014616138.1	0.97681	phcA(+)..9..phcQ(-)..0..phcR(-)..0..phcS(-)..0..phcB(-)..0..phcX(-)
GCF_023077495.1	Ralstonia solanacearum UW162	WP_014616138.1	0.97681	phcX(+)..0..phcB(+)..0..phcS(+)..0..phcR(+)..0..phcQ(+)..9..phcA(-)
GCF_000825865.1	Ralstonia solanacearum UW163	WP_014616138.1	0.97681	phcX(+)..0..phcB(+)..0..phcS(+)..0..phcR(+)..0..phcQ(+)..9..phcA(-)
GCF_001587135.1	Ralstonia solanacearum UW163	WP_014616138.1	0.97681	phcA(+)..9..phcQ(-)..0..phcR(-)..0..phcS(-)..0..phcB(-)..0..phcX(-)
GCF_023646415.1	Ralstonia solanacearum UW170	WP_014616138.1	0.97681	phcX(+)..0..phcB(+)..0..phcS(+)..0..phcR(+)..0..phcQ(+)..9..phcA(-)
GCF_028464815.1	Ralstonia solanacearum UW171	WP_014616138.1	0.97681	phcA(+)..9..phcQ(-)..0..phcR(-)..0..phcS(-)..0..phcB(-)..0..phcX(-)
GCF_028464835.1	Ralstonia solanacearum UW172	WP_014616138.1	0.97681	phcA(+)..9..phcQ(-)..0..phcR(-)..0..phcS(-)..0..phcB(-)..0..phcX(-)
GCF_028464785.1	Ralstonia solanacearum UW174	WP_014616138.1	0.97681	phcX(+)..0..phcB(+)..0..phcS(+)..0..phcR(+)..0..phcQ(+)..9..phcA(-)
GCF_023077475.1	Ralstonia solanacearum UW175	WP_014616138.1	0.97681	phcA(+)..9..phcQ(-)..0..phcR(-)..0..phcS(-)..0..phcB(-)..0..phcX(-)
GCF_028464775.1	Ralstonia solanacearum UW176	WP_014616138.1	0.97681	phcX(+)..0..phcB(+)..0..phcS(+)..0..phcR(+)..0..phcQ(+)..9..phcA(-)
GCF_028464765.1	Ralstonia solanacearum UW177	WP_014616138.1	0.97681	phcX(+)..0..phcB(+)..0..phcS(+)..0..phcR(+)..0..phcQ(+)..9..phcA(-)
GCF_000825805.1	Ralstonia solanacearum UW179	WP_014616138.1	0.97681	phcQ(-)..0..phcR(-)..0..phcS(-)..0..phcB(-)..0..phcX(-)..230..phcA(-)
GCF_001373315.1	Ralstonia solanacearum UW181	WP_013205161.1	0.97971	phcX(+)..0..phcB(+)..0..phcS(+)..0..phcR(+)..0..phcQ(+)..9..phcA(-)
GCF_023077435.1	Ralstonia solanacearum UW187	WP_003271789.1	0.97971	phcA(+)..9..phcQ(-)..0..phcR(-)..0..phcS(-)..0..phcB(-)..0..phcX(-)
GCF_028464665.1	Ralstonia solanacearum UW190	WP_014616138.1	0.97681	phcX(+)..0..phcB(+)..0..phcS(+)..0..phcR(+)..0..phcQ(+)..9..phcA(-)
GCF_023077445.1	Ralstonia solanacearum UW193	WP_011002641.1	1	phcX(+)..0..phcB(+)..0..phcS(+)..0..phcR(+)..0..phcQ(+)..9..phcA(-)
GCF_023077375.1	Ralstonia solanacearum UW210	WP_003271789.1	0.97971	phcA(+)..9..phcQ(-)..0..phcR(-)..0..phcS(-)..0..phcB(-)..0..phcX(-)
GCF_023077415.1	Ralstonia solanacearum UW220a	WP_003262518.1	0.97681	phcA(+)..9..phcQ(-)..0..phcR(-)..0..phcS(-)..0..phcB(-)..0..phcX(-)
GCF_023077355.1	Ralstonia solanacearum UW220b	WP_003262518.1	0.97681	phcA(+)..9..phcQ(-)..0..phcR(-)..0..phcS(-)..0..phcB(-)..0..phcX(-)
GCF_023077335.1	Ralstonia solanacearum UW220c	WP_003262518.1	0.97681	phcA(+)..9..phcQ(-)..0..phcR(-)..0..phcS(-)..0..phcB(-)..0..phcX(-)
GCF_023077315.1	Ralstonia solanacearum UW220e	WP_003262518.1	0.97681	phcA(+)..9..phcQ(-)..0..phcR(-)..0..phcS(-)..0..phcB(-)..0..phcX(-)
GCF_023077295.1	Ralstonia solanacearum UW224	WP_003262518.1	0.97681	phcA(+)..9..phcQ(-)..0..phcR(-)..0..phcS(-)..0..phcB(-)..0..phcX(-)
GCF_023077255.1	Ralstonia solanacearum UW225	WP_003262518.1	0.97681	phcA(+)..9..phcQ(-)..0..phcR(-)..0..phcS(-)..0..phcB(-)..0..phcX(-)
GCF_023077275.1	Ralstonia solanacearum UW229	WP_013205161.1	0.97971	phcA(+)..9..phcQ(-)..0..phcR(-)..0..phcS(-)..0..phcB(-)..0..phcX(-)
GCF_023077235.1	Ralstonia solanacearum UW23	WP_003262518.1	0.97681	phcX(+)..0..phcB(+)..0..phcS(+)..0..phcR(+)..0..phcQ(+)..9..phcA(-)
GCF_001696855.1	Ralstonia solanacearum UW24	WP_003262518.1	0.97681	phcA(+)..9..phcQ(-)..0..phcR(-)..0..phcS(-)..0..phcB(-)..0..phcX(-)
GCF_023077195.1	Ralstonia solanacearum UW24	WP_003262518.1	0.97681	phcX(+)..0..phcB(+)..0..phcS(+)..0..phcR(+)..0..phcQ(+)..9..phcA(-)
GCF_021117135.1	Ralstonia solanacearum UW251	WP_013205161.1	0.97971	phcA(+)..9..phcQ(-)..0..phcR(-)..0..phcS(-)..0..phcB(-)..0..phcX(-)
GCF_023077175.1	Ralstonia solanacearum UW256	WP_013205161.1	0.97971	phcX(+)..0..phcB(+)..0..phcS(+)..0..phcR(+)..0..phcQ(+)..9..phcA(-)
GCF_023077155.1	Ralstonia solanacearum UW257	WP_003262518.1	0.97681	phcX(+)..0..phcB(+)..0..phcS(+)..0..phcR(+)..0..phcQ(+)..9..phcA(-)
GCF_023077135.1	Ralstonia solanacearum UW258	WP_013211496.1	0.97971	phcX(+)..0..phcB(+)..0..phcS(+)..0..phcR(+)..0..phcQ(+)..9..phcA(-)
GCF_023077215.1	Ralstonia solanacearum UW260	WP_003262518.1	0.97681	phcX(+)..0..phcB(+)..0..phcS(+)..0..phcR(+)..0..phcQ(+)..9..phcA(-)
GCF_023077115.1	Ralstonia solanacearum UW261	WP_013205161.1	0.97971	phcA(+)..9..phcQ(-)..0..phcR(-)..0..phcS(-)..0..phcB(-)..0..phcX(-)
GCF_023077095.1	Ralstonia solanacearum UW262	WP_003262518.1	0.97681	phcX(+)..0..phcB(+)..0..phcS(+)..0..phcR(+)..0..phcQ(+)..9..phcA(-)
GCF_023077075.1	Ralstonia solanacearum UW263	WP_013205161.1	0.97971	phcX(+)..0..phcB(+)..0..phcS(+)..0..phcR(+)..0..phcQ(+)..9..phcA(-)
GCF_023077055.1	Ralstonia solanacearum UW272	WP_013205161.1	0.97971	phcX(+)..0..phcB(+)..0..phcS(+)..0..phcR(+)..0..phcQ(+)..9..phcA(-)
GCF_023077035.1	Ralstonia solanacearum UW273	WP_013205161.1	0.97971	phcA(+)..9..phcQ(-)..0..phcR(-)..0..phcS(-)..0..phcB(-)..0..phcX(-)
GCF_023077005.1	Ralstonia solanacearum UW276	WP_003262518.1	0.97681	phcX(+)..0..phcB(+)..0..phcS(+)..0..phcR(+)..0..phcQ(+)..9..phcA(-)
GCF_023076945.1	Ralstonia solanacearum UW28	WP_003273314.1	0.97391	phcX(+)..0..phcB(+)..0..phcS(+)..0..phcR(+)..0..phcQ(+)..9..phcA(-)
GCF_023076985.1	Ralstonia solanacearum UW296	WP_011002641.1	1	phcX(+)..0..phcB(+)..0..phcS(+)..0..phcR(+)..0..phcQ(+)..9..phcA(-)
GCF_023076935.1	Ralstonia solanacearum UW298	WP_247546837.1	0.9971	phcX(+)..0..phcB(+)..0..phcS(+)..0..phcR(+)..0..phcQ(+)..9..phcA(-)
GCF_023076895.1	Ralstonia solanacearum UW299	WP_011002641.1	1	phcX(+)..0..phcB(+)..0..phcS(+)..0..phcR(+)..0..phcQ(+)..9..phcA(-)
GCF_023076905.1	Ralstonia solanacearum UW330	WP_013205161.1	0.97971	phcA(+)..9..phcQ(-)..0..phcR(-)..0..phcS(-)..0..phcB(-)..0..phcX(-)
GCF_001696865.1	Ralstonia solanacearum UW365	WP_003262518.1	0.97681	phcA(+)..9..phcQ(-)..0..phcR(-)..0..phcS(-)..0..phcB(-)..0..phcX(-)
GCF_023076655.1	Ralstonia solanacearum UW37	WP_003262518.1	0.97681	phcX(+)..0..phcB(+)..0..phcS(+)..0..phcR(+)..0..phcQ(+)..9..phcA(-)
GCF_006088755.1	Ralstonia solanacearum UW386	WP_138928679.1	0.9971	phcA(+)..11..phcQ(-)..0..phcR(-)..0..phcS(-)..0..phcB(-)..0..phcX(-)
GCF_023076675.1	Ralstonia solanacearum UW393	WP_011002641.1	1	phcA(+)..9..phcQ(-)..0..phcR(-)..0..phcS(-)..0..phcB(-)..0..phcX(-)
GCF_001696845.1	Ralstonia solanacearum UW491	WP_003262518.1	0.97681	phcX(+)..0..phcB(+)..0..phcS(+)..0..phcR(+)..0..phcQ(+)..9..phcA(-)
GCF_001696875.1	Ralstonia solanacearum UW551	WP_003262518.1	0.97681	phcA(+)..9..phcQ(-)..0..phcR(-)..0..phcS(-)..0..phcB(-)..0..phcX(-)
GCF_002251655.1	Ralstonia solanacearum UW551	WP_003262518.1	0.97681	phcX(+)..0..phcB(+)..0..phcS(+)..0..phcR(+)..0..phcQ(+)..9..phcA(-)
GCF_000167955.1	Ralstonia solanacearum UW551	WP_003262518.1	0.97681	phcX(+)..0..phcB(+)..0..phcS(+)..0..phcR(+)..9..phcA(-)
GCF_023075785.1	Ralstonia solanacearum UW552	WP_003262518.1	0.97681	phcA(+)..9..phcQ(-)..0..phcR(-)..0..phcS(-)..0..phcB(-)..0..phcX(-)
GCF_023075815.1	Ralstonia solanacearum UW557	WP_003262518.1	0.97681	phcA(+)..9..phcQ(-)..0..phcR(-)..0..phcS(-)..0..phcB(-)..0..phcX(-)
GCF_023075775.1	Ralstonia solanacearum UW560	WP_003262518.1	0.97681	phcA(+)..9..phcQ(-)..0..phcR(-)..0..phcS(-)..0..phcB(-)..0..phcX(-)
GCF_023075715.1	Ralstonia solanacearum UW573	WP_003262518.1	0.97681	phcX(+)..0..phcB(+)..0..phcS(+)..0..phcR(+)..0..phcQ(+)..9..phcA(-)
GCF_023075695.1	Ralstonia solanacearum UW592	WP_013205161.1	0.97971	phcA(+)..9..phcQ(-)..0..phcR(-)..0..phcS(-) | phcX(+)
GCF_023075655.1	Ralstonia solanacearum UW599	WP_003262518.1	0.97681	phcX(+)..0..phcB(+)..0..phcS(+)..0..phcR(+)..0..phcQ(+)..9..phcA(-)
GCF_023075635.1	Ralstonia solanacearum UW600	WP_003262518.1	0.97681	phcA(+)..9..phcQ(-)..0..phcR(-)..0..phcS(-)..0..phcB(-)..0..phcX(-)
GCF_023075615.1	Ralstonia solanacearum UW604	WP_011002641.1	1	phcA(+)..9..phcQ(-)..0..phcR(-)..0..phcS(-)..0..phcB(-)..0..phcX(-)
GCF_023075705.1	Ralstonia solanacearum UW611	WP_003262518.1	0.97681	phcX(+)..0..phcB(+)..0..phcS(+)..0..phcR(+)..0..phcQ(+)..9..phcA(-)
GCF_023075595.1	Ralstonia solanacearum UW613	WP_011002641.1	1	phcA(+)..9..phcQ(-)..0..phcR(-)..0..phcS(-)..0..phcB(-)..0..phcX(-)
GCF_002251605.2	Ralstonia solanacearum UW700	WP_003271789.1	0.97971	phcX(+)..0..phcS(+)..0..phcR(+)..0..phcQ(+)..9..phcA(-)
GCF_023075305.1	Ralstonia solanacearum UW71	WP_014616138.1	0.97681	phcA(+)..9..phcQ(-)..0..phcR(-)..0..phcS(-)..0..phcB(-)..0..phcX(-)
GCF_021117095.1	Ralstonia solanacearum UW72	WP_003262518.1	0.97681	phcA(+)..9..phcQ(-)..0..phcR(-)..0..phcS(-)..0..phcB(-)..0..phcX(-)
GCF_023075275.1	Ralstonia solanacearum UW73	WP_003262518.1	0.97681	phcX(+)..0..phcB(+)..0..phcS(+)..0..phcR(+)..0..phcQ(+)..9..phcA(-)
GCF_023075215.1	Ralstonia solanacearum UW74	WP_016723733.1	0.9971	phcA(+)..9..phcQ(-)..0..phcS(-)..0..phcB(-)..0..phcX(-)
GCF_001645725.1	Ralstonia solanacearum UW757	WP_011002641.1	1	phcX(+)..0..phcB(+)..0..phcS(+)..0..phcR(+)..0..phcQ(+)..9..phcA(-)
GCF_014884725.1	Ralstonia solanacearum UW763	WP_011002641.1	1	phcA(+)..9..phcQ(-)..0..phcR(-)..0..phcS(-)..0..phcB(-)..0..phcX(-)
GCF_023075045.1	Ralstonia solanacearum UW80	WP_003262518.1	0.97681	phcA(+)..9..phcQ(-)..0..phcR(-)..0..phcS(-)..0..phcB(-)..0..phcX(-)
GCF_023075015.1	Ralstonia solanacearum UW81	WP_011002641.1	1	phcX(+)..0..phcB(+)..0..phcS(+)..0..phcR(+)..0..phcQ(+)..9..phcA(-)
GCF_023074955.1	Ralstonia solanacearum UW82	WP_014616138.1	0.97681	phcX(+)..0..phcB(+)..0..phcS(+)..0..phcR(+)..0..phcQ(+)..9..phcA(-)
GCF_013359535.1	Ralstonia solanacearum UW848	WP_003262518.1	0.97681	phcA(+)..9..phcQ(-)..0..phcR(-)..0..phcS(-)..0..phcX(-)
GCF_023074995.1	Ralstonia solanacearum UW87	WP_003271789.1	0.97971	phcA(+)..9..phcQ(-)..0..phcR(-)..0..phcS(-)..0..phcB(-)..0..phcX(-)
GCF_023074875.1	Ralstonia solanacearum UW88	WP_013205161.1	0.97971	phcA(+)..9..phcQ(-)..0..phcR(-)..0..phcS(-)..0..phcB(-)..0..phcX(-)
GCF_001299555.1	Ralstonia solanacearum UY031	WP_003262518.1	0.97681	phcA(+)..9..phcQ(-)..0..phcR(-)..0..phcS(-)..0..phcB(-)..0..phcX(-)
GCF_025884395.1	Ralstonia solanacearum Wj644	WP_016723733.1	0.9971	phcX(+)..0..phcB(+)..0..phcS(+)..0..phcR(+)..0..phcQ(+)..9..phcA(-)
GCF_000223115.1	Ralstonia solanacearum Y45	WP_011002641.1	1	phcA(+)..9..phcQ(-)..0..phcR(-)..0..phcS(-)..0..phcB(-)..0..phcX(-)
GCF_001663415.1	Ralstonia solanacearum YC40-M	WP_011002641.1	1	phcA(+)..9..phcQ(-)..0..phcR(-)..0..phcS(-)..0..phcB(-)..0..phcX(-)
GCF_014041975.1	Ralstonia solanacearum YQ	WP_016723733.1	0.9971	phcA(+)..9..phcQ(-)..0..phcR(-)..0..phcS(-)..0..phcB(-)..0..phcX(-)
GCF_002012345.1	blood disease bacterium A2-HR MARDI	WP_013211496.1	0.97971	phcA(+)..9..phcQ(-)..0..phcR(-)..0..phcS(-)..0..phcB(-)..0..phcX(-)
GCF_018243215.1	Ralstonia syzygii LLRS-1	WP_211904517.1	0.97681	phcA(+)..9..phcQ(-)..0..phcR(-)..0..phcS(-)..0..phcB(-)..0..phcX(-)
GCF_015910645.1	Ralstonia syzygii NCPPB 3219	WP_197332007.1	0.98261	phcA(+)..9..phcQ(-)..0..phcR(-)..0..phcS(-)..0..phcX(-)
GCF_015910655.1	Ralstonia syzygii NCPPB 3445	WP_197329225.1	0.97971	phcA(+)..9..phcQ(-)..0..phcR(-)..0..phcS(-)..0..phcX(-)
GCF_015910595.1	Ralstonia syzygii NCPPB 3727	WP_013211496.1	0.97971	phcA(+)..9..phcQ(-)..0..phcR(-)..0..phcS(-)..0..phcX(-)
GCF_016743075.1	Ralstonia syzygii subsp. celebesensis UGMSS_Db01	WP_013211496.1	0.97971	phcX(+)..0..phcB(+)..0..phcS(+)..0..phcR(+)..0..phcQ(+)..9..phcA(-)
GCF_919592095.1	Ralstonia syzygii subsp. syzygii LMG 10661	WP_230645800.1	0.97681	phcA(+)..9..phcQ(-)..0..phcR(-)..0..phcS(-)..0..phcB(-)..0..phcX(-)
GCF_012956805.1	Ralstonia insidiosa 5047	WP_021195990.1	0.93043	phcA(+)..9..phcQ(-)..0..phcR(-)..0..phcS(-)..0..phcX(-)
GCF_022214855.1	Ralstonia insidiosa 58/1	WP_021195990.1	0.93043	phcX(+)..0..phcB(+)..0..phcS(+)..0..phcR(+)..0..phcQ(+)
GCF_001663855.1	Ralstonia insidiosa ATCC 49129	WP_021195990.1	0.93043	phcX(+)..0..phcB(+)..0..phcS(+)..0..phcR(+)..0..phcQ(+)
GCF_019795515.1	Ralstonia insidiosa AU39423	WP_021195990.1	0.93043	phcA(+)..9..phcQ(-)..0..phcR(-)..0..phcS(-)..0..phcX(-)
GCF_019795305.1	Ralstonia insidiosa AU6853	WP_021195990.1	0.93043	phcQ(-)..0..phcR(-)..0..phcS(-)..0..phcX(-)
GCF_008801405.1	Ralstonia insidiosa CCUG 46789	WP_021195990.1	0.93043	phcX(+)..0..phcB(+)..0..phcS(+)..0..phcR(+)..0..phcQ(+)
GCF_001653935.1	Ralstonia insidiosa FC1138	WP_021195990.1	0.93043	phcX(+)..0..phcB(+)..0..phcS(+)..0..phcR(+)..0..phcQ(+)..9..phcA(-)
GCF_014529845.1	Ralstonia insidiosa RIn_HD_001	WP_048933044.1	0.93623	phcA(+)..9..phcQ(-)..0..phcR(-)..0..phcS(-)..0..phcB(-)..0..phcX(-)
GCF_014141985.1	Ralstonia insidiosa s40	WP_048933044.1	0.93623	phcX(+)..0..phcB(+)..0..phcS(+)..0..phcR(+)..0..phcQ(+)..9..phcA(-)
GCF_014141945.1	Ralstonia insidiosa s42	WP_048933044.1	0.93623	phcA(+)..9..phcQ(-)..0..phcR(-)..0..phcS(-)..0..phcB(-)..0..phcX(-)
GCF_014141905.1	Ralstonia insidiosa s44	WP_048933044.1	0.93623	phcX(+)..0..phcB(+)..0..phcS(+)..0..phcR(+)..0..phcQ(+)..9..phcA(-)
GCF_014141855.1	Ralstonia insidiosa s45	WP_048933044.1	0.93623	phcA(+)..9..phcQ(-)..0..phcR(-)..0..phcS(-)..0..phcB(-)..0..phcX(-)
GCF_014141635.1	Ralstonia insidiosa s58	WP_048933044.1	0.93623	phcX(+)..0..phcB(+)..0..phcS(+)..0..phcR(+)..0..phcQ(+)..9..phcA(-)
GCF_014141605.1	Ralstonia insidiosa s59	WP_048933044.1	0.93623	phcA(+)..9..phcQ(-)..0..phcR(-)..0..phcS(-)..0..phcB(-)..0..phcX(-)
GCF_023217975.1	Ralstonia insidiosa TS	WP_048933044.1	0.93623	phcX(+)..0..phcB(+)..0..phcS(+)..0..phcR(+)..0..phcQ(+)..9..phcA(-)
GCF_002939165.1	Ralstonia insidiosa WCHRI065162	WP_021195990.1	0.93043	phcA(+)..9..phcQ(-)..0..phcR(-)..0..phcS(-)..0..phcB(-)..0..phcX(-)
GCF_002939035.1	Ralstonia insidiosa WCHRI065437	WP_021195990.1	0.93043	phcQ(-)..0..phcR(-)..0..phcS(-)..0..phcB(-)..0..phcX(-)
GCF_019042415.1	Ralstonia mannitolilytica AU11682	WP_045785879.1	0.92174	phcA(+)..9..phcQ(-)..0..phcR(-)..0..phcS(-)..0..phcX(-)
GCF_002863525.1	Ralstonia mannitolilytica GML-Rals1-TR	WP_045785879.1	0.92174	phcX(+)..0..phcB(+)..0..phcS(+)..0..phcR(+)..0..phcQ(+)..9..phcA(-)
GCF_011044515.1	Ralstonia mannitolilytica Guangzhou-RMAB10	WP_063391878.1	0.91884	phcX(+)..0..phcB(+)..0..phcS(+)..0..phcQ(+)..8..phcA(-)
GCF_019795175.1	Ralstonia mannitolilytica HI3842	WP_063391878.1	0.91884	phcA(+)..9..phcQ(-)..0..phcR(-)..0..phcS(-)..0..phcX(-)
GCF_905397375.1	Ralstonia mannitolilytica LMG 6866	WP_045785879.1	0.92174	phcA(+)..9..phcQ(-)..0..phcR(-)..0..phcS(-)..0..phcB(-)..0..phcX(-)
GCF_000953875.1	Ralstonia mannitolilytica MRY14-0246	WP_045785879.1	0.92174	phcX(+)..0..phcB(+)..0..phcS(+)..0..phcQ(+)..9..phcA(-)
GCF_900455685.1	Ralstonia mannitolilytica NCTC10893	WP_045785879.1	0.92174	phcX(+)..0..phcB(+)..0..phcS(+)..0..phcR(+)..0..phcQ(+)..9..phcA(-)
GCF_900455575.1	Ralstonia mannitolilytica NCTC10894	WP_045785879.1	0.92174	phcX(+)..0..phcB(+)..0..phcS(+)..0..phcR(+)..0..phcQ(+)..9..phcA(-)
GCF_900461715.1	Ralstonia mannitolilytica NCTC12379	WP_045785879.1	0.92174	phcX(+)..0..phcB(+)..0..phcS(+)..0..phcR(+)..0..phcQ(+)..9..phcA(-)
GCF_000954135.1	Ralstonia mannitolilytica SN82F48	WP_045785879.1	0.92174	phcB(-)..0..phcX(-)..152..phcA(+)..9..phcQ(-)..0..phcR(-) | phcS(+)
GCF_001628775.1	Ralstonia mannitolilytica SN83A39	WP_063391878.1	0.91884	phcX(+)..0..phcB(+)..0..phcS(+)..0..phcR(+)..0..phcQ(+)..9..phcA(-)
GCF_002939115.1	Ralstonia mannitolilytica WCHRM065694	WP_045785879.1	0.92174	phcX(+)..0..phcB(+)..0..phcS(+)..0..phcR(+)..0..phcQ(+)..9..phcA(-)
GCF_002939145.1	Ralstonia mannitolilytica WCHRM065837	WP_063391878.1	0.91884	phcA(+)..9..phcQ(-)..0..phcR(-)..0..phcS(-)..0..phcB(-)..0..phcX(-)
GCF_902374465.1	Ralstonia pickettii	WP_009241496.1	0.93043	phcX(+)..0..phcB(+)..0..phcS(+)..0..phcR(+)..0..phcQ(+)..10..phcA(-)
GCF_019643255.1	Ralstonia pickettii 092160068-1	WP_012436391.1	0.93333	phcA(+)..9..phcQ(-)..0..phcR(-)..0..phcS(-)..0..phcB(-)..0..phcX(-)
GCF_019642995.1	Ralstonia pickettii 092160072-1	WP_012436391.1	0.93333	phcX(+)..0..phcS(+)..0..phcR(+)..0..phcQ(+)..9..phcA(-)
GCF_019642805.1	Ralstonia pickettii 092160076-1	WP_012762881.1	0.93333	phcA(+)..9..phcQ(-)..0..phcR(-)..0..phcS(-)..0..phcX(-)
GCF_019642555.1	Ralstonia pickettii 092570008-1	WP_012762881.1	0.93333	phcA(+)..9..phcQ(-)..0..phcR(-)..0..phcS(-)..0..phcX(-)
GCF_019642025.1	Ralstonia pickettii 092570011-1	WP_012762881.1	0.93333	phcA(+)..9..phcQ(-)..0..phcR(-)..0..phcS(-)..0..phcX(-)
GCF_019642275.1	Ralstonia pickettii 092950004-1	WP_012762881.1	0.93333	phcX(+)..0..phcS(+)..0..phcR(+)..0..phcQ(+)..9..phcA(-)
GCF_019641695.1	Ralstonia pickettii 093350054-1	WP_012762881.1	0.93333	phcA(+)..9..phcQ(-)..0..phcR(-)..0..phcS(-)..0..phcX(-)
GCF_019641795.1	Ralstonia pickettii 093490003-1	WP_012762881.1	0.93333	phcX(+)..0..phcS(+)..0..phcR(+)..0..phcQ(+)..9..phcA(-)
GCF_019643235.1	Ralstonia pickettii 100540015-2	WP_012436391.1	0.93333	phcX(+)..0..phcS(+)..0..phcR(+)..0..phcQ(+)..9..phcA(-)
GCF_019643195.1	Ralstonia pickettii 101120021-1	WP_012436391.1	0.93333	phcX(+)..0..phcS(+)..0..phcR(+)..0..phcQ(+)..9..phcA(-)
GCF_019643215.1	Ralstonia pickettii 101480035-1	WP_012436391.1	0.93333	phcX(+)..0..phcS(+)..0..phcR(+)..0..phcQ(+)..9..phcA(-)
GCF_019643135.1	Ralstonia pickettii 101480038-1	WP_012436391.1	0.93333	phcA(+)..9..phcQ(-)..0..phcR(-)..0..phcS(-)..0..phcX(-)
GCF_019643105.1	Ralstonia pickettii 102690001-2	WP_012436391.1	0.93333	phcA(+)..9..phcQ(-)..0..phcR(-)..0..phcS(-)..0..phcX(-)
GCF_019642935.1	Ralstonia pickettii 110700041-2	WP_012436391.1	0.93333	phcA(+)..9..phcQ(-)..0..phcR(-)..0..phcS(-)..0..phcX(-)
GCF_019643075.1	Ralstonia pickettii 110730035-1	WP_012762881.1	0.93333	phcX(+)..0..phcS(+)..0..phcR(+)..0..phcQ(+)..9..phcA(-)
GCF_019643015.1	Ralstonia pickettii 110730038-1	WP_012762881.1	0.93333	phcX(+)..0..phcS(+)..0..phcR(+)..0..phcQ(+)..9..phcA(-)
GCF_019642915.1	Ralstonia pickettii 110760020-1	WP_012436391.1	0.93333	phcX(+)..0..phcS(+)..0..phcR(+)..0..phcQ(+)..9..phcA(-)
GCF_019642855.1	Ralstonia pickettii 112060001-1	WP_012762881.1	0.93333	phcA(+)..9..phcQ(-)..0..phcR(-)..0..phcS(-)..0..phcX(-)
GCF_019642795.1	Ralstonia pickettii 112620001-1	WP_012762881.1	0.93333	phcA(+)..9..phcQ(-)..0..phcR(-)..0..phcS(-)..0..phcX(-)
GCF_019642775.1	Ralstonia pickettii 112760001-1	WP_012762881.1	0.93333	phcX(+)..0..phcS(+)..0..phcR(+)..0..phcQ(+)..9..phcA(-)
GCF_019642735.1	Ralstonia pickettii 113330051-2	WP_012762881.1	0.93333	phcA(+)..9..phcQ(-)..0..phcR(-)..0..phcS(-)..0..phcX(-)
GCF_019642675.1	Ralstonia pickettii 121850007-2	WP_012762881.1	0.93333	phcX(+)..0..phcS(+)..0..phcR(+)..0..phcQ(+)..9..phcA(-)
GCF_019642515.1	Ralstonia pickettii 123250053-1	WP_012762881.1	0.93333	phcX(+)..0..phcS(+)..0..phcR(+)..0..phcQ(+)..9..phcA(-)
GCF_019642335.1	Ralstonia pickettii 132550021-3	WP_012762881.1	0.93333	phcA(+)..9..phcQ(-)..0..phcR(-)..0..phcS(-)..0..phcX(-)
GCF_019642395.1	Ralstonia pickettii 132550028-1	WP_012762881.1	0.93333	phcA(+)..9..phcQ(-)..0..phcR(-)..0..phcS(-)..0..phcX(-)
GCF_019642295.1	Ralstonia pickettii 133170049-3	WP_012762881.1	0.93333	phcX(+)..0..phcS(+)..0..phcR(+)..0..phcQ(+)..9..phcA(-)
GCF_019642455.1	Ralstonia pickettii 133170061-1	WP_012762881.1	0.93333	phcX(+)..0..phcS(+)..0..phcR(+)..0..phcQ(+)..9..phcA(-)
GCF_019642175.1	Ralstonia pickettii 140710038-2	WP_012762881.1	0.93333	phcA(+)..9..phcQ(-)..0..phcR(-)..0..phcS(-)..0..phcX(-)
GCF_019641895.1	Ralstonia pickettii 151470044-2	WP_012762881.1	0.93333	phcX(+)..0..phcS(+)..0..phcR(+)..0..phcQ(+)..9..phcA(-)
GCF_019641905.1	Ralstonia pickettii 151470044-3	WP_012762881.1	0.93333	phcX(+)..0..phcS(+)..0..phcR(+)..0..phcQ(+)..9..phcA(-)
GCF_019641815.1	Ralstonia pickettii 153490002-2	WP_012762881.1	0.93333	phcA(+)..9..phcQ(-)..0..phcR(-)..0..phcS(-)..0..phcX(-)
GCF_019641775.1	Ralstonia pickettii 153490002-3	WP_012762881.1	0.93333	phcA(+)..9..phcQ(-)..0..phcR(-)..0..phcS(-)..0..phcX(-)
GCF_000165085.1	Ralstonia pickettii 5_7_47FAA	WP_009241496.1	0.93043	phcQ(-)..0..phcR(-)..0..phcS(-)..0..phcB(-)..0..phcX(-) | phcA(+)
GCF_002849525.1	Ralstonia pickettii 52	WP_092972452.1	0.93623	phcX(+)..0..phcB(+)..0..phcS(+)..0..phcR(+)..0..phcQ(+)..9..phcA(-)
GCF_000743455.1	Ralstonia pickettii ATCC 27511	WP_009241496.1	0.93043	phcQ(-)..0..phcR(-)..0..phcS(-)..0..phcB(-)..0..phcX(-)
GCF_000607185.1	Ralstonia pickettii CW2	WP_004632850.1	0.93043	phcA(+)..9..phcQ(-)..0..phcR(-)..0..phcS(-)..0..phcB(-)..0..phcX(-)
GCF_020341455.1	Ralstonia pickettii FDAARGOS_1535	WP_009241496.1	0.93043	phcQ(-)..0..phcR(-)..0..phcS(-)..0..phcB(-)..0..phcX(-)
GCF_002393485.1	Ralstonia pickettii FDAARGOS_410	WP_063391878.1	0.91884	phcA(+)..9..phcQ(-)..0..phcR(-)..0..phcS(-)..0..phcB(-)..0..phcX(-)
GCF_001699795.1	Ralstonia pickettii H2Cu2	WP_009241496.1	0.93043	phcX(+)..0..phcB(+)..0..phcS(+)..10..phcQ(+)..9..phcA(-)
GCF_001699815.1	Ralstonia pickettii H2Cu5	WP_012436391.1	0.93333	phcX(+)..0..phcB(+)..0..phcS(+)..0..phcR(+)..0..phcQ(+)..9..phcA(-)
GCF_002516395.1	Ralstonia pickettii ICMP-8657	WP_012762881.1	0.93333	phcX(+)..0..phcB(+)..0..phcS(+)..0..phcR(+)..0..phcQ(+)..9..phcA(-)
GCF_016466415.2	Ralstonia pickettii K-288	WP_009241496.1	0.93043	phcX(+)..0..phcB(+)..0..phcS(+)..0..phcR(+)..0..phcQ(+)
GCF_017162415.1	Ralstonia pickettii ku-rp	WP_092972452.1	0.93623	phcX(+)..0..phcB(+)..0..phcS(+)..0..phcR(+)..0..phcQ(+)..9..phcA(-)
GCF_013391365.1	Ralstonia pickettii LB_tupeA	WP_009241496.1	0.93043	phcX(+)..0..phcS(+)..0..phcR(+)..0..phcQ(+)..9..phcA(-)
GCF_023712645.1	Ralstonia pickettii MSL 336.2	WP_004632850.1	0.93043	phcA(+)..9..phcQ(-)..0..phcR(-)..0..phcS(-)..0..phcB(-)..0..phcX(-)
GCF_001544155.1	Ralstonia pickettii NBRC 102503	WP_009241496.1	0.93043	phcX(+)..0..phcB(+)..0..phcS(+)..0..phcR(+)..0..phcQ(+) | phcA(+)
GCF_900455835.1	Ralstonia pickettii NCTC11149	WP_009241496.1	0.93043	phcX(+)..0..phcB(+)..0..phcS(+)..0..phcR(+)..0..phcQ(+)
GCF_018603815.1	Ralstonia pickettii NCTR106	WP_012436391.1	0.93333	phcA(+)..9..phcQ(-)..0..phcR(-)..0..phcS(-)..0..phcX(-)
GCF_000372665.1	Ralstonia pickettii OR214	WP_004632850.1	0.93043	phcX(+)..0..phcB(+)..0..phcS(+)..0..phcR(+)..0..phcQ(+)..9..phcA(-)
GCF_009668005.1	Ralstonia pickettii PSLESD1	WP_154209061.1	0.92464	phcA(+)..9..phcQ(-)..0..phcR(-)..0..phcS(-)..0..phcX(-)
GCF_014142725.1	Ralstonia pickettii s1	WP_012436391.1	0.93333	phcA(+)..9..phcQ(-)..0..phcR(-)..0..phcS(-)..0..phcX(-)
GCF_014142575.1	Ralstonia pickettii s10	WP_012436391.1	0.93333	phcX(+)..0..phcS(+)..0..phcR(+)..0..phcQ(+)..9..phcA(-)
GCF_014142545.1	Ralstonia pickettii s11	WP_012436391.1	0.93333	phcX(+)..0..phcS(+)..0..phcR(+)..0..phcQ(+)..9..phcA(-)
GCF_014142515.1	Ralstonia pickettii s13	WP_012436391.1	0.93333	phcX(+)..0..phcS(+)..0..phcR(+)..0..phcQ(+)..9..phcA(-)
GCF_014142505.1	Ralstonia pickettii s14	WP_012436391.1	0.93333	phcA(+)..9..phcQ(-)..0..phcR(-)..0..phcS(-)..0..phcX(-)
GCF_014142445.1	Ralstonia pickettii s17	WP_012436391.1	0.93333	phcA(+)..9..phcQ(-)..0..phcR(-)..0..phcS(-)..0..phcX(-)
GCF_014142405.1	Ralstonia pickettii s19	WP_012762881.1	0.93333	phcX(+)..0..phcS(+)..0..phcR(+)..0..phcQ(+)..9..phcA(-)
GCF_014142755.1	Ralstonia pickettii s2	WP_012436391.1	0.93333	phcX(+)..0..phcS(+)..0..phcR(+)..0..phcQ(+)..9..phcA(-)
GCF_014142365.1	Ralstonia pickettii s21	WP_012762881.1	0.93333	phcX(+)..0..phcS(+)..0..phcR(+)..0..phcQ(+)..9..phcA(-)
GCF_014142265.1	Ralstonia pickettii s26	WP_012436391.1	0.93333	phcA(+)..9..phcQ(-)..0..phcR(-)..0..phcS(-)..0..phcX(-)
GCF_014142205.1	Ralstonia pickettii s27	WP_012436391.1	0.93333	phcX(+)..0..phcS(+)..0..phcR(+)..0..phcQ(+)..9..phcA(-)
GCF_014142195.1	Ralstonia pickettii s29	WP_012762881.1	0.93333	phcA(+)..9..phcQ(-)..0..phcR(-)..0..phcS(-)..0..phcX(-)
GCF_014142735.1	Ralstonia pickettii s3	WP_012762881.1	0.93333	phcA(+)..9..phcQ(-)..0..phcR(-)..0..phcS(-)..0..phcX(-)
GCF_014142165.1	Ralstonia pickettii s30	WP_012762881.1	0.93333	phcA(+)..9..phcQ(-)..0..phcR(-)..0..phcS(-)..0..phcX(-)
GCF_014142135.1	Ralstonia pickettii s32	WP_012762881.1	0.93333	phcX(+)..0..phcS(+)..0..phcR(+)..0..phcQ(+)..9..phcA(-)
GCF_014142125.1	Ralstonia pickettii s34	WP_012762881.1	0.93333	phcA(+)..9..phcQ(-)..0..phcR(-)..0..phcS(-)..0..phcX(-)
GCF_014142025.1	Ralstonia pickettii s38	WP_012762881.1	0.93333	phcX(+)..0..phcS(+)..0..phcR(+)..0..phcQ(+)..9..phcA(-)
GCF_014142685.1	Ralstonia pickettii s4	WP_012762881.1	0.93333	phcA(+)..9..phcQ(-)..0..phcR(-)..0..phcS(-)..0..phcX(-)
GCF_014141915.1	Ralstonia pickettii s43	WP_012762881.1	0.93333	phcX(+)..0..phcS(+)..0..phcR(+)..0..phcQ(+)..9..phcA(-)
GCF_014141845.1	Ralstonia pickettii s46	WP_012762881.1	0.93333	phcA(+)..9..phcQ(-)..0..phcR(-)..0..phcS(-)..0..phcX(-)
GCF_014141825.1	Ralstonia pickettii s48	WP_012762881.1	0.93333	phcA(+)..9..phcQ(-)..0..phcR(-)..0..phcS(-)..0..phcX(-)
GCF_014141745.1	Ralstonia pickettii s49	WP_012762881.1	0.93333	phcX(+)..0..phcS(+)..0..phcR(+)..0..phcQ(+)..9..phcA(-)
GCF_014142695.1	Ralstonia pickettii s5	WP_012762881.1	0.93333	phcX(+)..0..phcS(+)..0..phcR(+)..0..phcQ(+)..9..phcA(-)
GCF_014141805.1	Ralstonia pickettii s50	WP_012762881.1	0.93333	phcX(+)..0..phcS(+)..0..phcR(+)..0..phcQ(+)..9..phcA(-)
GCF_014141735.1	Ralstonia pickettii s51	WP_012762881.1	0.93333	phcA(+)..9..phcQ(-)..0..phcR(-)..0..phcS(-)..0..phcX(-)
GCF_014141695.1	Ralstonia pickettii s55	WP_012762881.1	0.93333	phcA(+)..9..phcQ(-)..0..phcR(-)..0..phcS(-)..0..phcX(-)
GCF_014142655.1	Ralstonia pickettii s6	WP_012762881.1	0.93333	phcA(+)..9..phcQ(-)..0..phcR(-)..0..phcS(-)..0..phcX(-)
GCF_014141585.1	Ralstonia pickettii s64	WP_012762881.1	0.93333	phcA(+)..9..phcQ(-)..0..phcR(-)..0..phcS(-)..0..phcX(-)
GCF_014141555.1	Ralstonia pickettii s65	WP_012762881.1	0.93333	phcA(+)..9..phcQ(-)..0..phcR(-)..0..phcS(-)..0..phcX(-)
GCF_014142645.1	Ralstonia pickettii s7	WP_012762881.1	0.93333	phcX(+)..0..phcS(+)..0..phcR(+)..0..phcQ(+)..9..phcA(-)
GCF_014142625.1	Ralstonia pickettii s8	WP_012762881.1	0.93333	phcA(+)..9..phcQ(-)..0..phcR(-)..0..phcS(-)..0..phcX(-)
GCF_000607165.1	Ralstonia pickettii SSH4	WP_024979077.1	0.93333	phcX(+)..0..phcB(+)..0..phcS(+)..0..phcR(+)..0..phcQ(+)
GCF_013413505.1	Ralstonia pickettii T9CP10	WP_116575593.1	0.93043	phcX(+)..0..phcS(+)..0..phcQ(+)..9..phcA(-)
GCF_023955645.1	Ralstonia sp. 21MJYT02-10	WP_092972452.1	0.93623	phcA(+)..9..phcQ(-)..0..phcR(-)..0..phcS(-)..0..phcB(-)..0..phcX(-)
GCF_023955655.1	Ralstonia sp. 21MJYT02-11	WP_252682706.1	0.93333	phcX(+)..0..phcB(+)..0..phcS(+)..0..phcR(+)..0..phcQ(+)..9..phcA(-)
GCF_024158925.1	Ralstonia sp. 21YRMH01-3	WP_253539017.1	0.93913	phcX(+)..0..phcB(+)..0..phcS(+)..0..phcR(+)..0..phcQ(+)..9..phcA(-)
GCF_900104095.1	Ralstonia sp. 25mfcol4.1 25MFCol4.1	WP_092601419.1	0.64223	phcA(+)..10..phcX(-)..16..phcB(+)..0..phcS(+)..0..phcR(+)..0..phcQ(+)
GCF_013177745.1	Ralstonia sp. 3N	WP_009241496.1	0.93043	phcA(-) | phcX(+)..0..phcS(+)..0..phcR(+)..0..phcQ(+)
GCF_005503495.1	Ralstonia sp. 3PA37C10	WP_012436391.1	0.93333	phcA(+)..9..phcQ(-)..0..phcR(-)..0..phcS(-)..0..phcB(-)..0..phcX(-)
GCF_005503115.1	Ralstonia sp. 4NA327D5	WP_137884642.1	0.93333	phcX(+)..0..phcB(+)..0..phcS(+)..0..phcR(+)..0..phcQ(+)..9..phcA(-)
GCF_000227255.2	Ralstonia sp. 5_2_56FAA	WP_009241496.1	0.93043	phcX(+)..0..phcB(+)..0..phcS(+)..0..phcR(+)..0..phcQ(+)..10..phcA(-)
GCF_000801955.1	Ralstonia sp. A12	WP_039599986.1	0.94493	phcQ(-)..0..phcR(-)..0..phcS(-)..0..phcB(-)..0..phcX(-)
GCF_016429285.1	Ralstonia sp. ASV6	WP_199031285.1	0.93623	phcX(+)..0..phcS(+)..0..phcR(+)..0..phcQ(+)..9..phcA(-)
GCF_000442475.1	Ralstonia sp. AU12-08	WP_021195990.1	0.93043	phcX(+)..0..phcB(+)..0..phcS(+)..0..phcR(+)..0..phcQ(+)..9..phcA(-)
GCF_018726805.1	Ralstonia sp. B265	WP_009241496.1	0.93043	phcQ(-)..0..phcR(-)..0..phcS(-)..0..phcX(-)
GCF_025290735.1	Ralstonia sp. CHL-2022 21LDWP02-16	WP_092972452.1	0.93623	phcA(+)..9..phcQ(-)..0..phcR(-)..0..phcS(-)..0..phcB(-)..0..phcX(-)
GCF_025290755.1	Ralstonia sp. CHL-2022 22TCCZM01-4	WP_092972452.1	0.93623	phcA(+)..9..phcQ(-)..0..phcR(-)..0..phcS(-)..0..phcB(-)..0..phcX(-)
GCF_025290815.1	Ralstonia sp. CHL-2022 22TCCZM03-6	WP_260802151.1	0.93623	phcX(+)..0..phcB(+)..0..phcS(+)..0..phcR(+)..0..phcQ(+)..9..phcA(-)
GCF_025290775.1	Ralstonia sp. CHL-2022 22TCJT01-1	WP_092972452.1	0.93623	phcA(+)..9..phcQ(-)..0..phcR(-)..0..phcS(-)..0..phcB(-)..0..phcX(-)
GCF_025290765.1	Ralstonia sp. CHL-2022 22TCJT01-2	WP_092972452.1	0.93623	phcA(+)..9..phcQ(-)..0..phcR(-)..0..phcS(-)..0..phcB(-)..0..phcX(-)
GCF_003290055.1	Ralstonia sp. GX3-BWBA	WP_024979077.1	0.93333	phcA(+)..9..phcQ(-)..0..phcR(-)..0..phcS(-)..0..phcB(-)..0..phcX(-)
GCF_001078575.1	Ralstonia sp. MD27	WP_048933044.1	0.93623	phcX(+)..0..phcB(+)..0..phcS(+)..0..phcR(+)..0..phcQ(+)..9..phcA(-)
GCF_900115545.1	Ralstonia sp. NFACC01	WP_092972452.1	0.93623	phcA(+)..9..phcQ(-)..0..phcR(-)..0..phcS(-)..0..phcB(-)..0..phcX(-)
GCF_001485395.1	Ralstonia sp. NT80	WP_021195990.1	0.93043	phcA(+) | phcQ(-)..0..phcR(-)..0..phcS(-)..0..phcB(-)..0..phcX(-)
GCF_026016705.1	Ralstonia sp. RS642	WP_011002641.1	1	phcA(+)..11..phcQ(-)..0..phcR(-)..0..phcS(-)..0..phcB(-)..0..phcX(-)
GCF_026016745.1	Ralstonia sp. RS647	WP_011002641.1	1	phcX(+)..0..phcB(+)..0..phcS(+)..0..phcR(+)..0..phcQ(+)..9..phcA(-)
GCF_026016725.1	Ralstonia sp. RS650	WP_011002641.1	1	phcA(+)..8..phcQ(-)..0..phcR(-)..0..phcS(-)..0..phcB(-)..0..phcX(-)
GCF_003851545.1	Ralstonia sp. SET104	WP_124383929.1	0.93623	phcX(+)..0..phcB(+)..0..phcS(+)..0..phcR(+)..0..phcQ(+)..9..phcA(-)
GCF_007997035.1	Ralstonia sp. TCR112	WP_147215960.1	0.93913	phcA(+)..8..phcQ(-)..0..phcR(-)..0..phcS(-)..0..phcB(-)..0..phcX(-)
GCF_000620465.1	Ralstonia sp. UNC404CL21Col	WP_027680559.1	0.93333	phcA(+)..9..phcQ(-)..0..phcR(-)..0..phcS(-)..0..phcB(-)..0..phcX(-)
GCF_900099845.1	Ralstonia sp. UNCCL144	WP_009241496.1	0.93043	phcQ(-)..0..phcR(-)..0..phcS(-)..0..phcB(-)..0..phcX(-) | phcA(+)
GCF_021173085.1	Ralstonia wenshanensis 56D2	WP_232040985.1	0.93333	phcX(+)..0..phcB(+)..0..phcS(+)..0..phcR(+)..0..phcQ(+)..9..phcA(-)
			%
