# Supplementary material for: PhcX Is a LqsR-family response regulator that contributes to Ralstonia solanacearum virulence and regulates multiple virulence factors
Source: mBio. 2023 Oct 3;14(5):e02028-23. doi: 10.1128/mbio.02028-23 (PMC10653808; doi:10.1128/mbio.02028-23)
Supplement: Table S3 — Average log2(fold change) values of representative genes, RNAseq data, GO term enrichment analysis, and KEGG analysis. [file mbio.02028-23-s0008.xlsx]

## Sheet: A. RT-qPCR
Table S3A Average log2(fold change) values of representative genes in ΔphcX compared to wild-type obtained from RT-qPCR and RNA-seq (detected in CTG medium of OD600 = 0.3)
gene name	RT-qPCR	RNA-seq	Related function
fliC	-4.05098	-4.11961	Swimming motility
flgG	-2.05301	-2.5855	Swimming motility
flgK	-3.5468	-4.73052	Swimming motility
flgL	-3.16541	-3.93168	Swimming motility
flgN	-1.43501	-2.13212	Swimming motility
motA	-2.01794	-3.47878	Swimming motility, Chemotaxis
cheW	-2.75101	-3.10817	Chemotaxis
cheY	-2.87908	-3.98558	Chemotaxis
rsp1363	-3.83011	-4.79679	Chemotaxis
cheA	-2.46258	-2.59856	Chemotaxis
cheR	-3.3165	-3.55104	Chemotaxis
pilA	-1.509	-0.167232	Twitching motility
pehB	-2.583	-2.91575	Polygalacturonase activity
lecM	8.43019	9.56751	Biofilm formation
epsR	3.23321	2.66744	EPS
hrcC	-2.36515	-2.91923	T3SS and T3es
hrpB	-2.25104	-1.85141	T3SS and T3es
hrpG	-2.14407	-1.73901	T3SS and T3es
hrpY	-2.22107	-3.15055	T3SS and T3es
popA	-1.70043	-2.48275	T3SS and T3es
narG	-5.76467	-5.82291	Nitrogen metobolism
narH	-5.81421	-4.59218	Nitrogen metobolism
narL	-1.18231	-2.44935	Nitrogen metobolism
ccoN	-1.58056	-3.48869	Cytochrome c oxidase, cbb3-type
ccoO	-3.4183	-4.3517	Cytochrome c oxidase, cbb3-type
ccoP	-3.78559	-4.63554	Cytochrome c oxidase, cbb3-type
rasI	1.24908	3.09995	Quorum sensing
solI	3.29338	3.45084	Quorum sensing

## Sheet: B. RNA-seq
Table S3B RNAseq data for all wild-type EP1 strain and ΔphcX mutant transcripts detected in CTG complete medium of OD600 = 0.3.
Locus tag EP1	gene name	baseMean	log2FoldChange	lfcSE	stat	pvalue	fdr	product
AC251_RS00005		476.135	0.217396	0.17112	1.27043	0.203931	0.297158	chromosomal replication initiator protein DnaA
AC251_RS00010	dnaN	5172.85	0.0250072	0.123205	0.202973	0.839156	0.886778	DNA polymerase III subunit beta
AC251_RS00015	gyrB	8320.45	0.13545	0.11819	1.14603	0.251781	0.352095	DNA topoisomerase (ATP-hydrolyzing) subunit B
AC251_RS00020		1437.74	0.688983	0.131136	5.25397	1.48852e-07	7.66951e-07	sigma-70 family RNA polymerase sigma factor
AC251_RS00025		383.125	0.0426624	0.158799	0.268656	0.788194	0.846594	IS3 family transposase
AC251_RS00035		2289.52	0.224247	0.116927	1.91784	0.0551317	0.0993831	DNA cytosine methyltransferase
AC251_RS00040		1585.91	0.443107	0.122198	3.62613	0.0002877	0.000915362	DUF262 domain-containing protein
AC251_RS00045		445.863	-0.0893995	0.139406	-0.641287	0.521336	0.624967	hypothetical protein
AC251_RS00050		860.556	0.299468	0.136265	2.19769	0.0279712	0.0558688	very short patch repair endonuclease
AC251_RS00055		210.091	0.0236279	0.188716	0.125204	0.900362	0.931609	hypothetical protein
AC251_RS00060		1570.66	0.280986	0.122541	2.29299	0.0218484	0.0450114	type VI secretion system Vgr family protein
AC251_RS00065		720.16	0.22318	0.128705	1.73405	0.0829094	0.14053	hypothetical protein
AC251_RS00070		471.703	0.0700565	0.151061	0.463763	0.642818	0.731126	hypothetical protein
AC251_RS00075		590.189	0.133706	0.131005	1.02062	0.307436	0.413	DcrB-related protein
AC251_RS00085		1251.85	0.423982	0.139959	3.02932	0.00245102	0.00644257	hypothetical protein
AC251_RS00090		119.332	0.0181292	0.231509	0.0783087	0.937582	0.957114	hypothetical protein
AC251_RS00095		182.259	-0.106818	0.179031	-0.596645	0.550745	0.650379	hypothetical protein
AC251_RS00100		307.668	-0.49093	0.225753	-2.17463	0.0296577	0.0587069	hypothetical protein
AC251_RS00110		542.215	-1.70795	0.174526	-9.7862	1.2906e-22	1.91319e-21	hypothetical protein
AC251_RS00115		31.7962	-0.951043	0.378474	-2.51283	0.0119765	0.0267732	hypothetical protein
AC251_RS00120		2699.06	1.63443	0.179657	9.09749	9.24414e-20	1.17647e-18	restriction endonuclease
AC251_RS00125		79.2398	-0.0761522	0.259825	-0.29309	0.769453	0.835069	PLP-dependent transferase
AC251_RS00130		297.07	0.368819	0.15384	2.39742	0.0165112	0.0352756	tetratricopeptide repeat protein
AC251_RS00135		528.931	-0.33013	0.143996	-2.29264	0.0218689	0.0450361	bestrophin family protein
AC251_RS00140		833.056	-0.22606	0.156008	-1.44903	0.14733	0.22802	Fic family protein
AC251_RS00145	cheD4	439.402	-2.23683	0.193055	-11.5865	4.82656e-31	1.09464e-29	MCP four helix bundle domain-containing protein
AC251_RS00150		324.533	0.912342	0.180146	5.06447	4.09545e-07	1.994e-06	IclR family transcriptional regulator
AC251_RS00155		364.542	0.503468	0.159932	3.14802	0.00164379	0.00449901	ABC transporter substrate-binding protein
AC251_RS00160		167.7	0.0710046	0.181815	0.390532	0.696143	0.775002	ectoine/hydroxyectoine ABC transporter permease subunit EhuD
AC251_RS00165		264.898	-0.177143	0.189903	-0.93281	0.350918	0.458136	amino acid ABC transporter ATP-binding protein
AC251_RS00170		424.53	-0.251552	0.14934	-1.68442	0.0921003	0.15327	FAD-binding oxidoreductase
AC251_RS00175		817.025	0.121107	0.128399	0.943208	0.345574	0.453727	alpha/beta hydrolase
AC251_RS00180		666.651	-0.0187656	0.123561	-0.151873	0.879287	0.916053	membrane protein
AC251_RS00185		893.089	0.394943	0.157382	2.50945	0.0120919	0.026963	response regulator transcription factor
AC251_RS00190		555.839	-0.258388	0.145589	-1.77478	0.075935	0.130417	two-component sensor histidine kinase
AC251_RS00195		135.472	-0.59743	0.215951	-2.76651	0.00566596	0.0137365	CPBP family intramembrane metalloprotease
AC251_RS00200	ripS1	813.158	-0.642727	0.14062	-4.57068	4.86155e-06	2.03793e-05	Type III effector protein (Skwp5)
AC251_RS00205		602.131	0.057057	0.13374	0.426627	0.669651	0.752613	MFS transporter
AC251_RS00210		238.71	-1.2801	0.225098	-5.68685	1.29407e-08	7.58853e-08	NnrS family protein
AC251_RS00215		404.928	-0.960391	0.175172	-5.48257	4.19193e-08	2.32461e-07	flavohemoprotein
AC251_RS00220		806.623	-0.137142	0.133454	-1.02763	0.304124	0.410058	Rrf2 family transcriptional regulator
AC251_RS00225		313.075	-0.217497	0.160286	-1.35693	0.174803	0.262057	type I restriction-modification system subunit M
AC251_RS00230		59.0662	-0.255289	0.273045	-0.93497	0.349804	0.457313	hypothetical protein
AC251_RS00235		267.152	-0.461865	0.172083	-2.68396	0.00727556	0.0170394	DEAD/DEAH box helicase family protein
AC251_RS00240		459.34	0.410037	0.133762	3.06543	0.0021736	0.00576765	sensor histidine kinase
AC251_RS00245		719.453	1.1933	0.145808	8.18408	2.74399e-16	3.00255e-15	response regulator
AC251_RS00250		1816.83	0.428911	0.109445	3.91897	8.89272e-05	0.000308053	ABC transporter substrate-binding protein
AC251_RS00255		473.856	0.864622	0.232121	3.72488	0.00019541	0.000641732	porin
AC251_RS00260		183.767	-0.909475	0.183872	-4.94623	7.56649e-07	3.55043e-06	PaaI family thioesterase
AC251_RS00265		230.097	0.234621	0.174041	1.34808	0.177633	0.265474	response regulator transcription factor
AC251_RS00270		3299.31	1.11447	0.14388	7.74581	9.49752e-15	9.35127e-14	EAL domain-containing response regulator
AC251_RS00275		1125.8	-0.137542	0.159611	-0.861733	0.388835	0.49736	MetQ/NlpA family lipoprotein
AC251_RS00280	kdpD	4276.79	0.444281	0.111286	3.99224	6.54521e-05	0.000232655	sensor histidine kinase KdpD
AC251_RS00285	kdpC	1511.85	0.842755	0.159386	5.28752	1.23988e-07	6.47004e-07	potassium-transporting ATPase subunit KdpC
AC251_RS00290	kdpB	5443	1.06301	0.163282	6.5103	7.50023e-11	5.45257e-10	potassium-transporting ATPase subunit KdpB
AC251_RS00295	kdpA	4918.16	1.11462	0.209517	5.31995	1.03796e-07	5.47559e-07	potassium-transporting ATPase subunit KdpA
AC251_RS00300		369.461	1.19661	0.209797	5.70367	1.17257e-08	6.89889e-08	K(+)-transporting ATPase subunit F
AC251_RS00305		4379.74	1.06308	0.208641	5.09525	3.48288e-07	1.70986e-06	TorF family putative porin
AC251_RS00310		1977.76	2.70576	0.168359	16.0714	4.05103e-58	2.28711e-56	hypothetical protein
AC251_RS00315		1138.36	2.63939	0.188672	13.9893	1.81278e-44	6.5445e-43	hypothetical protein
AC251_RS00320		2863.45	3.01246	0.169167	17.8076	6.16755e-71	5.27922e-69	hypothetical protein
AC251_RS00325		406.112	2.29726	0.153338	14.9816	9.68098e-51	4.35398e-49	hypothetical protein
AC251_RS00330	pfs	391.411	-0.549111	0.152352	-3.60422	0.000313087	0.000989019	5'-methylthioadenosine/adenosylhomocysteine nucleosidase
AC251_RS00335		152.553	-0.110285	0.195481	-0.564172	0.572637	0.671896	helix-turn-helix transcriptional regulator
AC251_RS00340		2046.12	0.365459	0.126923	2.87937	0.00398473	0.00997968	AAA-associated domain-containing protein
AC251_RS00345		1422.14	0.342273	0.111128	3.07999	0.00207009	0.00551781	ABC transporter permease subunit
AC251_RS00350		1030.82	2.2656	0.131349	17.2486	1.14591e-66	8.21806e-65	acylphosphatase
AC251_RS00355	ripE1	610.894	1.24582	0.174925	7.122	1.0637e-12	8.97464e-12	AVRPPHE avirulence protein
AC251_RS00360		2337.15	0.236777	0.123253	1.92107	0.0547231	0.0988818	23S rRNA (adenine(2030)-N(6))-methyltransferase RlmJ
AC251_RS00365		2370.88	-0.0895889	0.149574	-0.598961	0.549199	0.648987	CoA transferase
AC251_RS00370	minE	780.048	0.0814334	0.12734	0.639496	0.522501	0.625939	cell division topological specificity factor MinE
AC251_RS00375	minD	2438.27	0.151223	0.119283	1.26777	0.20488	0.298216	septum site-determining protein MinD
AC251_RS00380	minC	1977.5	-0.310376	0.133416	-2.32637	0.0199988	0.0417028	septum site-determining protein MinC
AC251_RS00385	cpdB	75.6673	-0.0657349	0.315688	-0.208228	0.835051	0.882792	bifunctional 2'%2C3'-cyclic-nucleotide 2'-phosphodiesterase/3'-nucleotidase
AC251_RS00390		62.9376	0.0100458	0.275617	0.0364483	0.970925	0.980159	sel1 repeat family protein
AC251_RS00395		1238.66	0.135987	0.115524	1.17713	0.239142	0.337713	2-dehydropantoate 2-reductase
AC251_RS00400		2390.64	-0.627549	0.126943	-4.94357	7.67058e-07	3.59609e-06	DUF2272 domain-containing protein
AC251_RS00405	dbhB	9764.22	0.15877	0.110006	1.44328	0.148942	0.229912	HU family DNA-binding protein
AC251_RS00410		884.359	-0.61151	0.147115	-4.15669	3.22887e-05	0.000120334	SET domain-containing protein-lysine N-methyltransferase
AC251_RS00415		628.169	-0.418485	0.131294	-3.18739	0.00143561	0.00399518	DUF3717 domain-containing protein
AC251_RS00420	phhB	1518.99	0.104702	0.133724	0.782972	0.433644	0.542004	4a-hydroxytetrahydrobiopterin dehydratase
AC251_RS00425	phhA	4213.81	0.276817	0.163107	1.69715	0.0896688	0.149939	phenylalanine 4-monooxygenase
AC251_RS00430		464.525	-0.15006	0.13212	-1.13578	0.256048	0.356746	Lrp/AsnC family transcriptional regulator
AC251_RS00435		1272.43	-0.141471	0.122993	-1.15024	0.250046	0.349854	lysoplasmalogenase
AC251_RS00440		885.273	-0.354799	0.129031	-2.74971	0.00596483	0.0143497	delta(1)-pyrroline-2-carboxylate reductase family protein
AC251_RS00445		276.249	-0.0663631	0.163188	-0.406665	0.684254	0.764975	IS5 family transposase
AC251_RS00455	ompW	4689.61	0.975435	0.11507	8.47686	2.31356e-17	2.66336e-16	OmpW family protein
AC251_RS00460		129.6	-0.254365	0.210261	-1.20976	0.226373	0.32312	heavy-metal-associated domain-containing protein
AC251_RS00465		1734.21	0.106246	0.126141	0.842281	0.399631	0.508717	heavy metal translocating P-type ATPase
AC251_RS00470		220.739	0.139679	0.164196	0.850684	0.394945	0.50384	Cu(I)-responsive transcriptional regulator
AC251_RS00475		1805.92	0.0584034	0.113785	0.513278	0.607757	0.70193	alpha/beta hydrolase
AC251_RS00480	betA	1636.1	-0.232993	0.119439	-1.95073	0.0510895	0.0931085	GMC family oxidoreductase N-terminal domain-containing protein
AC251_RS00485		422.023	0.231427	0.141405	1.63662	0.101709	0.166442	ABC transporter ATP-binding protein
AC251_RS00490		312.709	0.639548	0.16538	3.86713	0.000110122	0.000377774	ABC transporter ATP-binding protein
AC251_RS00495		1071.53	0.852527	0.123233	6.91803	4.57953e-12	3.69917e-11	ABC transporter substrate-binding protein
AC251_RS00500		196.765	0.404206	0.170579	2.36962	0.0178066	0.0377243	branched-chain amino acid ABC transporter permease
AC251_RS00505		356.075	0.289932	0.161784	1.7921	0.0731175	0.126478	branched-chain amino acid ABC transporter permease
AC251_RS00510		905.426	-0.254621	0.127963	-1.98981	0.0466119	0.086072	hypothetical protein
AC251_RS00515		523.92	-0.671684	0.131776	-5.09717	3.44775e-07	1.69733e-06	hypothetical protein
AC251_RS00520		479.788	-1.43821	0.149957	-9.59082	8.73876e-22	1.23015e-20	TSUP family transporter
AC251_RS00525		342.608	-0.868809	0.164876	-5.26946	1.36829e-07	7.07748e-07	phosphohydrolase
AC251_RS00530		170.198	-0.0906625	0.193107	-0.469494	0.638717	0.727865	NAD-dependent epimerase/dehydratase family protein
AC251_RS00535		678.283	0.360269	0.135806	2.65282	0.00798231	0.0184826	LysR family transcriptional regulator
AC251_RS00540		241.611	-0.635109	0.168902	-3.76022	0.000169763	0.000562732	DUF3820 family protein
AC251_RS00545		437.842	0.235926	0.180212	1.30915	0.190483	0.280491	LysR family transcriptional regulator CrgA
AC251_RS00550		73.643	0.59826	0.261184	2.29057	0.0219885	0.0452124	short chain dehydrogenase
AC251_RS00555		285.363	0.344899	0.18303	1.88439	0.0595124	0.106198	hypothetical protein
AC251_RS00560		1377.44	0.437544	0.130421	3.35485	0.000794078	0.00233343	ABC transporter substrate-binding protein
AC251_RS00565	gidA	2482.75	0.491241	0.10948	4.48703	7.22234e-06	2.94159e-05	tRNA uridine-5-carboxymethylaminomethyl(34) synthesis enzyme MnmG
AC251_RS00570	gidB	426.369	0.103136	0.147077	0.701238	0.483155	0.589449	16S rRNA (guanine(527)-N(7))-methyltransferase RsmG
AC251_RS00575	parA2	832.375	0.278412	0.124844	2.23008	0.0257418	0.051924	ParA family protein
AC251_RS00580	parB2	959.264	0.372009	0.127803	2.9108	0.00360508	0.0091629	ParB/RepB/Spo0J family partition protein
AC251_RS00585		1632.87	-0.263963	0.149034	-1.77116	0.0765342	0.131191	ATP synthase subunit I
AC251_RS00590	atpB	4803.29	0.606919	0.127403	4.76376	1.90019e-06	8.4106e-06	F0F1 ATP synthase subunit A
AC251_RS00595	atpE	10665.3	0.573803	0.107838	5.32096	1.03218e-07	5.45054e-07	F0F1 ATP synthase subunit C
AC251_RS00600	atpF	12514.8	0.47386	0.120578	3.92992	8.49742e-05	0.000295517	F0F1 ATP synthase subunit B
AC251_RS00605	atpH	8897.95	0.467146	0.12114	3.85625	0.000115138	0.000392949	F0F1 ATP synthase subunit delta
AC251_RS00610	atpA	37561.8	0.537408	0.122968	4.37031	1.24071e-05	4.91011e-05	F0F1 ATP synthase subunit alpha
AC251_RS00615	atpG	16944.2	0.501761	0.115604	4.34033	1.4227e-05	5.58038e-05	F0F1 ATP synthase subunit gamma
AC251_RS00620	atpD	37314.2	0.532307	0.113644	4.68399	2.81338e-06	1.21486e-05	F0F1 ATP synthase subunit beta
AC251_RS00625	atpC	9505.11	0.424538	0.115876	3.66373	0.000248571	0.000799981	F0F1 ATP synthase subunit epsilon
AC251_RS00630		33924.4	1.40351	0.168851	8.31215	9.39813e-17	1.04781e-15	FecR domain-containing protein
AC251_RS00635		2101.88	0.572006	0.104439	5.47696	4.32687e-08	2.39444e-07	RsiV family protein
AC251_RS00640		1020.74	0.480905	0.121003	3.97432	7.05808e-05	0.000249882	CoA-binding protein
AC251_RS00645		1500.01	0.093141	0.118801	0.784005	0.433037	0.5415	alpha/beta hydrolase
AC251_RS00650		1627.37	0.20606	0.183638	1.1221	0.26182	0.363235	DUF3562 domain-containing protein
AC251_RS00655	pstS2	200.62	-0.078682	0.185127	-0.425016	0.670825	0.753294	phosphate ABC transporter substrate-binding protein PstS
AC251_RS00660	gst2	150.425	0.247947	0.188495	1.3154	0.188376	0.277947	glutathione transferase GstA
AC251_RS00665		426.844	0.326606	0.159661	2.04562	0.0407941	0.0769346	LysR family transcriptional regulator
AC251_RS00670		361.947	-0.558507	0.17013	-3.28282	0.00102774	0.00294345	methyl-accepting chemotaxis protein
AC251_RS00675		362.649	0.797496	0.180266	4.424	9.68908e-06	3.89545e-05	hypothetical protein
AC251_RS00680		696.28	1.09741	0.123943	8.8542	8.42876e-19	1.01662e-17	GFA family protein
AC251_RS00685		599.247	0.00484952	0.125553	0.0386254	0.969189	0.978966	cupin domain-containing protein
AC251_RS00690	hemE	2392.35	-0.263734	0.137249	-1.92157	0.0546602	0.0988017	uroporphyrinogen decarboxylase
AC251_RS00695	priA	1730.87	-0.3362	0.109322	-3.07533	0.00210273	0.00559637	primosomal protein N'
AC251_RS00700	putA	6464.55	1.13669	0.172466	6.5908	4.37476e-11	3.24258e-10	trifunctional transcriptional regulator/proline dehydrogenase/L-glutamate gamma-semialdehyde dehydrogenase
AC251_RS00705		11116.9	0.892327	0.108149	8.25094	1.57155e-16	1.74481e-15	branched-chain amino acid ABC transporter substrate-binding protein
AC251_RS00710		1177.57	0.525761	0.121451	4.329	1.49786e-05	5.8622e-05	cation:proton antiporter
AC251_RS00715		1451.48	0.264314	0.11975	2.20722	0.0272987	0.0546902	glutamate--cysteine ligase
AC251_RS00720		1272.32	-0.438264	0.130957	-3.34661	0.000818059	0.00239991	oligopeptide transporter%2C OPT family
AC251_RS00730	sdaA2	3577.79	-0.522676	0.11905	-4.39039	1.13149e-05	4.50135e-05	L-serine ammonia-lyase
AC251_RS00735	gcvP	15371.2	-0.360747	0.117626	-3.06689	0.002163	0.00574526	aminomethyl-transferring glycine dehydrogenase
AC251_RS00740	gcvH	5886.85	0.179945	0.102229	1.76022	0.0783707	0.133648	glycine cleavage system protein GcvH
AC251_RS00745	gcvT	2898.12	-0.13852	0.147369	-0.939956	0.34724	0.455238	glycine cleavage system aminomethyltransferase GcvT
AC251_RS00750		781.626	2.78329	0.173835	16.0111	1.06837e-57	5.78555e-56	acyltransferase
AC251_RS00755		14517	1.27198	0.37414	3.39975	0.000674481	0.00200194	hypothetical protein
AC251_RS00760	ripAX1	197.895	-0.281479	0.198383	-1.41886	0.155939	0.238768	type III secretion system effector protein
AC251_RS00765	rep	2368.61	-0.402348	0.110327	-3.64687	0.000265454	0.000849676	UvrD-helicase domain-containing protein
AC251_RS00770	rsl2	65871.8	9.56751	0.164424	58.1881	0	0	fucose-binding lectin II
AC251_RS00775	solR	1104.04	2.28343	0.149183	15.3062	6.94741e-53	3.32162e-51	transcriptional activator protein SolR
AC251_RS00780	solI	863.505	3.45084	0.131325	26.2771	3.50353e-152	1.09372e-149	GNAT family N-acetyltransferase
AC251_RS00785		142.896	0.846038	0.199533	4.24008	2.23436e-05	8.4941e-05	ABC transporter substrate-binding protein
AC251_RS00790	hemN	13412.6	-1.64372	0.180094	-9.12703	7.04067e-20	9.00358e-19	oxygen-independent coproporphyrinogen III oxidase
AC251_RS00795	glxR	363.063	-0.740306	0.1594	-4.64432	3.41199e-06	1.45558e-05	2-hydroxy-3-oxopropionate reductase
AC251_RS00805	hyi	75.5778	-0.711232	0.308373	-2.3064	0.0210881	0.0436996	hydroxypyruvate isomerase
AC251_RS00810	gcl	145.093	-0.342311	0.194436	-1.76053	0.0783179	0.133601	glyoxylate carboligase
AC251_RS00815		461.085	0.406656	0.138197	2.94258	0.00325487	0.00838117	LysR family transcriptional regulator
AC251_RS00820		105.844	1.23057	0.251868	4.88577	1.03028e-06	4.71352e-06	type II toxin-antitoxin system RelE/ParE family toxin
AC251_RS00825		107.528	0.952655	0.240216	3.96584	7.31394e-05	0.000258423	helix-turn-helix domain-containing protein
AC251_RS00830		689.252	-0.579586	0.129966	-4.4595	8.21492e-06	3.33053e-05	IMPACT family protein
AC251_RS00835	dctA3	157.633	0.490358	0.208693	2.34966	0.0187906	0.0394313	C4-dicarboxylate transporter DctA
AC251_RS00840		1202.57	1.33968	0.1338	10.0126	1.34226e-23	2.10751e-22	allantoicase
AC251_RS00845		272.234	1.01302	0.158712	6.38278	1.73905e-10	1.2224e-09	ureidoglycolate lyase
AC251_RS00850		595.321	0.795109	0.132255	6.01192	1.83343e-09	1.18514e-08	M20/M25/M40 family metallo-hydrolase
AC251_RS00855	ripAM	97.3703	-0.414679	0.22864	-1.81367	0.0697283	0.121766	hypothetical protein
AC251_RS00860		239.308	-0.248427	0.170998	-1.45281	0.146277	0.226654	arsenate reductase (glutaredoxin)
AC251_RS00865		2167.47	1.90158	0.167024	11.3851	4.96087e-30	1.05732e-28	hypothetical protein
AC251_RS00870		433.817	0.0435564	0.142272	0.306149	0.759491	0.827813	exonuclease
AC251_RS00875		911.332	0.390629	0.129788	3.00973	0.00261476	0.0068391	MBL fold metallo-hydrolase
AC251_RS00880		1206.78	-0.874194	0.157784	-5.54044	3.01705e-08	1.71246e-07	septal ring lytic transglycosylase RlpA family protein
AC251_RS00885		1225.01	0.157488	0.110219	1.42886	0.153046	0.235288	16S rRNA (cytidine(1402)-2'-O)-methyltransferase
AC251_RS00890		1097.7	-0.00975128	0.111028	-0.0878269	0.930014	0.951347	YraN family protein
AC251_RS00895		2997.15	0.204574	0.11068	1.84834	0.0645534	0.113627	BON domain-containing protein
AC251_RS00900		428.109	-0.162182	0.15022	-1.07963	0.280306	0.384091	hypothetical protein
AC251_RS00905	soxF	694.219	-0.25562	0.154445	-1.65509	0.097906	0.161463	NAD(P)/FAD-dependent oxidoreductase
AC251_RS00910		475.014	-0.275181	0.14672	-1.87556	0.060716	0.108055	EamA family transporter
AC251_RS00915		680.568	0.0642581	0.140034	0.458876	0.646323	0.734169	c-type cytochrome
AC251_RS00920		721.22	-0.241608	0.134788	-1.79251	0.0730518	0.126447	thiosulfate oxidation carrier protein SoxY
AC251_RS00925		455.974	-0.399258	0.139372	-2.86469	0.00417424	0.0104101	thiosulfate oxidation carrier complex protein SoxZ
AC251_RS00930		799.509	-0.140012	0.115521	-1.21201	0.22551	0.322274	DsrE family protein
AC251_RS00935		1252.34	-0.247189	0.12117	-2.04002	0.0413481	0.0778413	sulfur oxidation c-type cytochrome SoxA
AC251_RS00940		641.759	-0.296503	0.141404	-2.09685	0.0360066	0.0691592	sulfur oxidation c-type cytochrome SoxX
AC251_RS00945		387.233	-0.557063	0.150543	-3.70035	0.000215305	0.000700138	TlpA family protein disulfide reductase
AC251_RS00950		851.222	-0.351712	0.120699	-2.91397	0.00356863	0.00908332	thiosulfohydrolase SoxB
AC251_RS00965		7640.58	0.641855	0.106092	6.05	1.44843e-09	9.46653e-09	hypothetical protein
AC251_RS00975		1415.94	-0.194121	0.129697	-1.49672	0.134466	0.211252	restriction endonuclease
AC251_RS00980		48.2948	-0.47018	0.317132	-1.4826	0.138181	0.216066	hypothetical protein
AC251_RS00985		21.1495	-0.2213	0.452424	-0.489142	0.624741	0.7164	site-specific recombinase resolvase
AC251_RS00990		90.8835	-0.296514	0.225782	-1.31328	0.18909	0.278673	recombinase family protein
AC251_RS00995		21.3877	-0.105496	0.43235	-0.244006	0.807226	0.861615	DUF2924 domain-containing protein
AC251_RS01000		11.1255	-0.468933	0.639927	-0.732791	0.463686	0.570417	hypothetical protein
AC251_RS01005		869.294	1.41282	0.202695	6.97019	3.16521e-12	2.58427e-11	hypothetical protein
AC251_RS01010		289.759	-0.341571	0.168415	-2.02815	0.0425452	0.0795867	hypothetical protein
AC251_RS01015		141.734	0.073159	0.261891	0.279349	0.779977	0.841867	helix-turn-helix domain-containing protein
AC251_RS01020		3.10503	-1.64991	1.18113	-1.39689	0.162446	0.24695	DNA-binding protein
AC251_RS01025		7.67893	0.925653	0.781217	1.18489	0.236063	0.333898	hypothetical protein
AC251_RS01030		10.8946	-0.210525	0.595974	-0.353246	0.723904	0.798702	ATP-binding protein
AC251_RS01035		11.4958	-1.62922	0.625424	-2.60499	0.00918767	0.0209536	hypothetical protein
AC251_RS01040		9.02021	0.962959	0.704359	1.36714	0.171581	0.258174	hypothetical protein
AC251_RS01045		16.4674	-0.534124	0.546134	-0.978008	0.32807	0.435377	hypothetical protein
AC251_RS01050		2.58642	-1.86314	1.36173	-1.36821	0.171245	0.257973	DNA-binding protein
AC251_RS01055		91.9582	-0.377421	0.261392	-1.44389	0.148769	0.229712	DUF5906 domain-containing protein
AC251_RS01060		3.84947	-0.382899	1.12315	-0.340917	0.733166	0.806407	hypothetical protein
AC251_RS01065		0.942755	-1.90548	2.47601	-0.769574	0.441553	0.549688	hypothetical protein
AC251_RS01070		9.49534	-0.743686	0.731688	-1.0164	0.30944	0.415326	DUF6362 family protein
AC251_RS01075		1019.85	0.711381	0.136326	5.21823	1.80642e-07	9.25354e-07	type II toxin-antitoxin system ParD family antitoxin
AC251_RS01080		218.618	0.635274	0.180614	3.5173	0.000435958	0.00134123	type II toxin-antitoxin system RelE/ParE family toxin
AC251_RS01085		140.482	-0.281149	0.20549	-1.36819	0.171253	0.257973	hypothetical protein
AC251_RS01095		108.266	-1.00169	0.254274	-3.93943	8.16753e-05	0.000285165	site-specific DNA-methyltransferase
AC251_RS01100		72.1666	-0.795006	0.255938	-3.10625	0.00189479	0.00509663	site-specific DNA-methyltransferase
AC251_RS01105		46.4071	-0.467115	0.3031	-1.54112	0.123286	0.196186	hypothetical protein
AC251_RS01110		40.6099	-0.582346	0.360534	-1.61523	0.10626	0.172664	hypothetical protein
AC251_RS01115		58.753	-0.52309	0.307569	-1.70073	0.0889943	0.149117	DUF3489 domain-containing protein
AC251_RS01120		15.7368	-0.848926	0.508435	-1.66968	0.094982	0.157472	hypothetical protein
AC251_RS01125		21.3575	0.0995825	0.494281	0.201469	0.840332	0.887461	hypothetical protein
AC251_RS01130		54.4668	-0.496909	0.364709	-1.36248	0.173047	0.259938	phage terminase large subunit family protein
AC251_RS01135		14.8138	-0.715952	0.546331	-1.31047	0.190036	0.279912	hypothetical protein
AC251_RS01140		6.19662	-0.809291	1.01613	-0.796444	0.425774	0.533802	hypothetical protein
AC251_RS01145		1.49162	0.0231927	1.60106	0.0144858	0.988442	0.992557	hypothetical protein
AC251_RS01150		36.2095	-0.256573	0.352908	-0.727026	0.46721	0.57349	phage portal protein
AC251_RS01155		38.6211	-0.370679	0.380968	-0.97299	0.330558	0.437911	S49 family peptidase
AC251_RS01160		5.98042	-2.11559	0.893125	-2.36875	0.0178485	0.037798	head decoration protein
AC251_RS01165		39.4348	-0.652002	0.344805	-1.89093	0.0586341	0.104877	major capsid protein
AC251_RS01170		4.50164	-1.58535	1.00955	-1.57035	0.116333	0.186802	hypothetical protein
AC251_RS01175		10.2919	-0.489012	0.804956	-0.607501	0.543518	0.644426	hypothetical protein
AC251_RS01180		9.62878	-1.02774	0.802365	-1.28088	0.200235	0.292337	hypothetical protein
AC251_RS01185		18.2053	-1.09309	0.542322	-2.01557	0.0438448	0.0816436	hypothetical protein
AC251_RS01190		1.33313	-3.68823	1.90469	-1.93639	0.0528203	0.0958322	hypothetical protein
AC251_RS01195		48.936	-0.597372	0.292864	-2.03976	0.0413744	0.0778631	DUF6441 family protein
AC251_RS01200		1296.73	-0.264586	0.11938	-2.21633	0.0266689	0.05357	H-NS histone family protein
AC251_RS01205	ripP2	278.209	0.144358	0.174085	0.829239	0.406969	0.516325	type III secretion system YopJ family effector PopP2
AC251_RS01210		86.6081	-0.313582	0.24986	-1.25503	0.209468	0.303536	DNA cytosine methyltransferase
AC251_RS01215		167.682	-0.885574	0.218458	-4.05376	5.04011e-05	0.000181464	tape measure protein
AC251_RS01220		2.44857	-0.2383	1.19934	-0.198693	0.842503	0.889253	hypothetical protein
AC251_RS01225		81.0995	-0.202201	0.289539	-0.698355	0.484955	0.590831	hypothetical protein
AC251_RS01230		27.1671	-0.633252	0.415353	-1.52461	0.127356	0.201815	hypothetical protein
AC251_RS01235		10.3162	-0.930827	0.629886	-1.47777	0.139469	0.217631	hypothetical protein
AC251_RS01240		5.37281	-0.470135	1.0039	-0.468309	0.639564	0.728657	hypothetical protein
AC251_RS01245		80.7477	0.199689	0.260439	0.766741	0.443235	0.551265	hypothetical protein
AC251_RS01250		2.28766	-2.35899	1.52323	-1.54868	0.12146	0.193744	hypothetical protein
AC251_RS01255		1.5093	-1.61933	1.86129	-0.870004	0.384298	0.492626	DUF6127 family protein
AC251_RS01260		9.25266	0.401235	0.675261	0.594192	0.552384	0.651879	hypothetical protein
AC251_RS01265		17.7492	0.100792	0.483667	0.208391	0.834924	0.882792	lysozyme
AC251_RS01270		55.3576	0.061048	0.281845	0.216602	0.828519	0.87811	hypothetical protein
AC251_RS01275		203.358	-0.208039	0.166612	-1.24864	0.211795	0.306267	DUF1484 domain-containing protein
AC251_RS01280		1199.66	-1.01024	0.130888	-7.71834	1.17857e-14	1.15188e-13	hemagglutinin
AC251_RS01290		843.135	0.369049	0.119388	3.09119	0.00199359	0.00534612	IS5-like element IS1405 family transposase
AC251_RS01295		150.382	-0.515331	0.198235	-2.5996	0.00933338	0.0212585	transposase
AC251_RS01305		563.554	-1.12477	0.15106	-7.4459	9.62889e-14	8.78016e-13	filamentous hemagglutinin N-terminal domain-containing protein
AC251_RS01310		295.798	-0.3468	0.168515	-2.05798	0.039592	0.0750411	ShlB/FhaC/HecB family hemolysin secretion/activation protein
AC251_RS01315		354.31	0.123564	0.140213	0.881265	0.378175	0.487129	peptidyl-prolyl cis-trans isomerase
AC251_RS01320		333.829	-0.111309	0.153736	-0.724028	0.469048	0.575281	DUF746 domain-containing protein
AC251_RS01325		2282.64	0.723806	0.163751	4.42015	9.86322e-06	3.95946e-05	AAA family ATPase
AC251_RS01330		255.086	0.626445	0.181354	3.45426	0.000551797	0.00166291	cyclic nucleotide-binding domain-containing protein
AC251_RS01335		531.414	0.536911	0.148699	3.61073	0.000305342	0.000967434	GNAT family N-acetyltransferase
AC251_RS01345		560.404	-0.189936	0.129971	-1.46137	0.143915	0.223386	IS3 family transposase
AC251_RS01350		198.534	-0.219128	0.19976	-1.09695	0.272661	0.375848	type III effector protein
AC251_RS01355		50.4204	0.0470037	0.301264	0.156022	0.876016	0.913542	hypothetical protein
AC251_RS01360		24.6363	-0.482473	0.416856	-1.15741	0.247104	0.346652	site-specific recombinase resolvase
AC251_RS01365		165.022	-0.0456269	0.205604	-0.221917	0.824379	0.875346	recombinase family protein
AC251_RS01370		72.3667	0.0402517	0.2518	0.159856	0.872995	0.911645	DUF2924 domain-containing protein
AC251_RS01375		60.8176	0.353388	0.291446	1.21253	0.225308	0.322121	hypothetical protein
AC251_RS01380		90.0118	-0.308234	0.234125	-1.31654	0.187994	0.27752	cation:dicarboxylase symporter family transporter
AC251_RS01385		822.214	0.452675	0.162874	2.77929	0.00544782	0.0132744	LysR family transcriptional regulator
AC251_RS01390		1633.84	0.937016	0.229125	4.08954	4.32228e-05	0.000157543	pyridoxal-phosphate dependent enzyme
AC251_RS01395		607.766	0.469335	0.12428	3.77645	0.000159082	0.000530305	MFS transporter
AC251_RS01400		875.614	0.566444	0.154261	3.67198	0.000240677	0.000775985	LysE family translocator
AC251_RS01405		515.87	-0.351947	0.129342	-2.72106	0.00650739	0.015438	IS5 family transposase
AC251_RS01410		183.851	1.00815	0.212581	4.74243	2.11168e-06	9.27704e-06	cupin domain-containing protein
AC251_RS01415		260.952	0.893951	0.162443	5.50318	3.73001e-08	2.09251e-07	DJ-1/PfpI family protein
AC251_RS01420		266.924	1.17921	0.16622	7.09425	1.30059e-12	1.09385e-11	cyanase
AC251_RS01425		560.506	0.473683	0.152165	3.11296	0.00185218	0.0050023	PLP-dependent aminotransferase family protein
AC251_RS01430		718.589	0.358252	0.136764	2.61948	0.00880637	0.0201533	amidohydrolase family protein
AC251_RS01435		175.767	0.514173	0.188958	2.72111	0.00650638	0.015438	hypothetical protein
AC251_RS01445		273.828	-0.10173	0.154276	-0.6594	0.509639	0.615253	IS5 family transposase
AC251_RS01450		1417.13	0.83319	0.151515	5.49906	3.81811e-08	2.13967e-07	tetratricopeptide repeat protein
AC251_RS01455	cysC1	22.1119	-0.40637	0.483797	-0.839961	0.40093	0.510052	adenylyl-sulfate kinase
AC251_RS01460		62.6605	-0.54674	0.281705	-1.94082	0.0522798	0.0949812	alpha/beta hydrolase
AC251_RS01465		148.796	-0.401376	0.227079	-1.76756	0.0771342	0.131879	glycosyl transferase family 8
AC251_RS01470		375.352	-0.393922	0.167438	-2.35265	0.0186403	0.039209	tetratricopeptide repeat-containing sulfotransferase family protein
AC251_RS01475		227.004	-0.079304	0.182968	-0.433431	0.664702	0.748477	autotransporter domain-containing protein
AC251_RS01480		699.689	-0.962764	0.143698	-6.69993	2.08514e-11	1.59221e-10	response regulator transcription factor
AC251_RS01485		255.033	-0.981692	0.159852	-6.14127	8.18618e-10	5.44412e-09	sensor histidine kinase
AC251_RS01490		1468.59	-0.414258	0.120841	-3.42813	0.000607743	0.00181543	class I SAM-dependent methyltransferase
AC251_RS01495		676.821	-0.260286	0.141004	-1.84595	0.0648993	0.114198	NAD(P)/FAD-dependent oxidoreductase
AC251_RS01500		1512.37	0.458737	0.112828	4.0658	4.78683e-05	0.00017305	SAM-dependent methyltransferase
AC251_RS01510		527.648	-0.0671767	0.128581	-0.522446	0.60136	0.696359	IS4 family transposase
AC251_RS01515	cspC	10243.3	0.0622413	0.11315	0.550079	0.582265	0.680327	cold-shock protein
AC251_RS01520		489.145	-0.449986	0.141433	-3.18162	0.00146455	0.00406717	hypothetical protein
AC251_RS01525		640.694	-0.565858	0.13901	-4.07063	4.68871e-05	0.000169618	antibiotic hydrolase
AC251_RS01530		929.981	-0.626521	0.145155	-4.31622	1.58723e-05	6.18913e-05	cytochrome c
AC251_RS01535		822.99	1.31288	0.187059	7.01852	2.24232e-12	1.85647e-11	hypothetical protein
AC251_RS01540		345.031	0.395773	0.147651	2.68047	0.00735193	0.0172031	NAD(P)-dependent oxidoreductase
AC251_RS01545		7251.93	2.73215	0.148302	18.4229	8.60371e-76	7.73896e-74	FAD-dependent oxidoreductase
AC251_RS01550		8448.8	0.943106	0.21509	4.38471	1.16139e-05	4.61341e-05	hypothetical protein
AC251_RS01555	efpR-like	121.791	-0.114279	0.248702	-0.459503	0.645873	0.733814	helix-turn-helix domain-containing protein
AC251_RS01565		141.4	-0.174647	0.195477	-0.893441	0.371621	0.479969	ABC transporter substrate-binding protein
AC251_RS01570		1534.61	3.04739	0.15976	19.0748	4.08923e-81	4.0188e-79	hypothetical protein
AC251_RS01575		2679.33	2.02011	0.138086	14.6293	1.8256e-48	7.45267e-47	DUF4123 domain-containing protein
AC251_RS01580		2374.34	1.06128	0.162354	6.53686	6.2822e-11	4.59857e-10	sensor domain-containing diguanylate cyclase
AC251_RS01585		404.533	0.600429	0.186921	3.21221	0.00131716	0.0036907	undecaprenyl-diphosphatase
AC251_RS01590		1508.28	0.467496	0.141924	3.29398	0.00098778	0.00284436	hypothetical protein
AC251_RS01595		972.769	0.172939	0.123728	1.39774	0.162192	0.246635	S1C family serine protease
AC251_RS01600		366.607	-0.172913	0.154791	-1.11707	0.263964	0.365664	MarR family transcriptional regulator
AC251_RS01605		872.454	1.27672	0.120857	10.5639	4.38129e-26	7.82878e-25	SDR family oxidoreductase
AC251_RS01610		1023.74	0.670067	0.124813	5.36855	7.93701e-08	4.25902e-07	bifunctional glycoside hydrolase 114/ polysaccharide deacetylase family protein
AC251_RS01615		313.218	-0.938665	0.175169	-5.35864	8.38525e-08	4.47691e-07	methyl-accepting chemotaxis protein
AC251_RS01620		4923.29	0.857193	0.147374	5.81646	6.01066e-09	3.65809e-08	ferritin-like domain-containing protein
AC251_RS01625		664.483	-0.832746	0.140239	-5.93806	2.88412e-09	1.82649e-08	MFS transporter
AC251_RS01630		721.267	-0.109156	0.144563	-0.755077	0.450203	0.557759	GNAT family N-acetyltransferase
AC251_RS01635		939.174	0.655817	0.135539	4.83858	1.30769e-06	5.93661e-06	helix-turn-helix domain-containing protein
AC251_RS01640	ldhA	1571.59	-1.29626	0.199727	-6.49014	8.57543e-11	6.1834e-10	2-hydroxyacid dehydrogenase
AC251_RS01645	adhA	3503.21	-2.56249	0.192865	-13.2864	2.77447e-40	8.76437e-39	alcohol dehydrogenase AdhP
AC251_RS01650		1679.5	-0.101985	0.13492	-0.755892	0.449714	0.557364	sigma-54-dependent Fis family transcriptional regulator
AC251_RS01655	exaC	1077.32	-2.6919	0.138747	-19.4014	7.50521e-84	8.29794e-82	aldehyde dehydrogenase
AC251_RS01660	eutB	1097.92	0.0457163	0.151013	0.30273	0.762096	0.83031	ethanolamine ammonia-lyase subunit EutB
AC251_RS01665	eutC	234.483	-0.133225	0.176169	-0.756235	0.449508	0.557239	ethanolamine ammonia-lyase subunit EutC
AC251_RS01670	sbcB	1390.36	-0.355016	0.122837	-2.89012	0.00385091	0.00969026	exodeoxyribonuclease I
AC251_RS01675		1003.15	0.682055	0.13991	4.87494	1.08839e-06	4.96655e-06	type VI secretion system amidase effector protein Tae4
AC251_RS01680		465.389	0.0972358	0.143892	0.675754	0.499197	0.604987	type VI secretion system amidase immunity protein Tai4
AC251_RS01685		658.325	0.282434	0.13445	2.10066	0.0356704	0.0686626	IS5-like element IS1405 family transposase
AC251_RS01690		6527.43	0.695827	0.116999	5.94726	2.72661e-09	1.73711e-08	indolepyruvate ferredoxin oxidoreductase family protein
AC251_RS01695		17.6836	-0.203626	0.528583	-0.38523	0.700067	0.777902	hypothetical protein
AC251_RS01700		99.536	1.09137	0.255082	4.27852	1.88141e-05	7.25628e-05	pyridoxamine 5'-phosphate oxidase family protein
AC251_RS01705		499.28	0.269497	0.150109	1.79533	0.0726004	0.125871	PLP-dependent aminotransferase family protein
AC251_RS01710		839.933	-0.0446641	0.119831	-0.372727	0.709352	0.785586	hypothetical protein
AC251_RS01715		508.167	-0.0592113	0.134234	-0.441104	0.659138	0.744899	hypothetical protein
AC251_RS01720	gspF	1600.57	-0.318927	0.112682	-2.83032	0.00465013	0.0114943	type II secretion system inner membrane protein GspF
AC251_RS01725	gspE	4787.69	-0.220509	0.126999	-1.73631	0.0825099	0.139987	type II secretion system ATPase GspE
AC251_RS01730	gspD	6600.2	-0.171855	0.100553	-1.7091	0.0874326	0.147116	type II secretion system secretin GspD
AC251_RS01735	gspN	1120.43	-0.654254	0.128149	-5.10543	3.30051e-07	1.62938e-06	type II secretion system protein N
AC251_RS01740	gspM	1088.29	-0.410693	0.115606	-3.55254	0.000381534	0.0011974	type II secretion system protein M
AC251_RS01745	gspL	3316.37	-0.456886	0.116761	-3.913	9.11567e-05	0.000315015	type II secretion system protein GspL
AC251_RS01750	gspK	992.37	-0.22337	0.11579	-1.92909	0.05372	0.0973343	type II secretion system minor pseudopilin GspK
AC251_RS01755	gspJ	907.958	-0.342998	0.128426	-2.67078	0.00756748	0.0176375	type II secretion system protein J
AC251_RS01760	gspI	344.255	-0.363391	0.153452	-2.36811	0.0178791	0.0378477	type II secretion system minor pseudopilin GspI
AC251_RS01765	gspH	1055.28	-0.0245601	0.117543	-0.208945	0.834492	0.882552	GspH/FimT family pseudopilin
AC251_RS01770	gspG	1809.66	0.237994	0.113367	2.09933	0.0357874	0.068813	type II secretion system major pseudopilin GspG
AC251_RS01775	gspC	1019.94	0.110097	0.132654	0.829954	0.406565	0.515935	general secretion pathway protein GspC
AC251_RS01780		24363.7	1.06529	0.183849	5.79439	6.85708e-09	4.14471e-08	EF-hand domain-containing protein
AC251_RS01785		2978.72	0.726401	0.112309	6.46788	9.93853e-11	7.11792e-10	4-hydroxyphenylpyruvate dioxygenase
AC251_RS01790		489.98	0.445926	0.159305	2.7992	0.00512293	0.0125693	Lrp/AsnC family transcriptional regulator
AC251_RS01800		6210.19	-3.53711	0.155133	-22.8005	4.52826e-115	8.90055e-113	S8 family serine peptidase
AC251_RS01805		283.943	-0.517583	0.159764	-3.23968	0.00119662	0.00337074	SgcJ/EcaC family oxidoreductase
AC251_RS01810		144.598	-0.0423016	0.214671	-0.197053	0.843786	0.890076	cupin domain-containing protein
AC251_RS01815		3183.47	-0.0641241	0.109571	-0.585228	0.558395	0.658387	GNAT family N-acetyltransferase
AC251_RS01820		460.963	0.0423337	0.143572	0.294861	0.7681	0.834113	NAD(P)H-dependent oxidoreductase
AC251_RS01825	kefC	792.677	0.111291	0.137116	0.811658	0.416988	0.525892	glutathione-regulated potassium-efflux system protein KefC
AC251_RS01830		260.642	-1.51232	0.225071	-6.7193	1.82594e-11	1.40438e-10	cellulose 1%2C4-beta-cellobiosidase
AC251_RS01835		3067.88	-0.0687723	0.11947	-0.575643	0.564856	0.664824	DUF1835 domain-containing protein
AC251_RS01840		923.163	-0.741208	0.134556	-5.50853	3.61835e-08	2.03202e-07	M20/M25/M40 family metallo-hydrolase
AC251_RS01845		13009.1	1.80995	0.423243	4.27638	1.89957e-05	7.31568e-05	hypothetical protein
AC251_RS01850		55885.4	1.69191	0.140539	12.0387	2.22304e-33	5.64482e-32	porin
AC251_RS01855		2558.25	0.602788	0.115527	5.2177	1.81158e-07	9.27102e-07	tripartite tricarboxylate transporter substrate binding protein
AC251_RS01860	kdpE	1838.46	0.0615027	0.140114	0.438949	0.660699	0.745898	two-component system response regulator KdpE
AC251_RS01865	hpiS	6556.32	-1.00273	0.172498	-5.81299	6.1366e-09	3.72534e-08	high-potential iron-sulfur protein
AC251_RS01875		217.814	-0.151539	0.181019	-0.837146	0.40251	0.511605	DUF1484 domain-containing protein
AC251_RS01885		2604.99	0.0285762	0.136709	0.209029	0.834426	0.882552	c-type cytochrome
AC251_RS01890		385.067	-0.45543	0.147737	-3.08272	0.00205118	0.0054729	hypothetical protein
AC251_RS01895		186.822	0.146532	0.26983	0.543051	0.587095	0.68417	hypothetical protein
AC251_RS01900		1469.82	0.055769	0.114935	0.485223	0.627518	0.718963	MerR family transcriptional regulator
AC251_RS01910		145.074	-0.670298	0.271725	-2.46682	0.0136317	0.0299435	PAS domain-containing hybrid sensor histidine kinase/response regulator
AC251_RS01915		40.4609	-0.486571	0.342033	-1.42259	0.154856	0.237384	response regulator transcription factor
AC251_RS01920		1446.66	-0.227122	0.109426	-2.07558	0.0379324	0.0722568	cation diffusion facilitator family transporter
AC251_RS01925		522.162	0.0765117	0.143961	0.531476	0.595089	0.69121	hypothetical protein
AC251_RS01930		38.1946	-2.71643	0.442102	-6.14435	8.0291e-10	5.37332e-09	hypothetical protein
AC251_RS01935		38.8301	-1.73406	0.366	-4.73786	2.15982e-06	9.47285e-06	hypothetical protein
AC251_RS01940		4435.49	0.861809	0.190518	4.5235	6.08244e-06	2.50812e-05	hypothetical protein
AC251_RS01945		869.078	0.697971	0.175431	3.97861	6.93182e-05	0.000245739	hypothetical protein
AC251_RS01950		1268.06	1.8036	0.151211	11.9277	8.48867e-33	2.11499e-31	glutathione S-transferase
AC251_RS01955		512.036	0.285249	0.152166	1.87459	0.0608492	0.108219	MFS transporter
AC251_RS01960		1329.31	-0.209494	0.109533	-1.91261	0.0557984	0.100448	mechanosensitive ion channel family protein
AC251_RS01965		578.45	0.0247156	0.149175	0.165682	0.868407	0.908643	PepSY-associated TM helix domain-containing protein
AC251_RS01970		28.6224	-0.919037	0.437622	-2.10007	0.0357224	0.0687128	MipA/OmpV family protein
AC251_RS01975		165.345	0.100593	0.21204	0.474407	0.63521	0.724803	response regulator transcription factor
AC251_RS01980		335.55	-0.0625956	0.189799	-0.3298	0.741551	0.813943	two-component sensor histidine kinase
AC251_RS01985		543.226	0.303884	0.171595	1.77094	0.0765705	0.131211	helix-turn-helix transcriptional regulator
AC251_RS01990		2883.43	0.216443	0.10343	2.09266	0.0363791	0.0697738	ABC transporter substrate-binding protein
AC251_RS01995		880.656	-1.27751	0.135844	-9.40422	5.24183e-21	7.07847e-20	MFS transporter
AC251_RS02000		2325.06	0.118852	0.117833	1.00865	0.313141	0.419656	MFS transporter
AC251_RS02005	manA	2461.48	0.491444	0.113132	4.34398	1.39922e-05	5.49643e-05	AGE family epimerase/isomerase
AC251_RS02010		1819.27	0.0526754	0.122002	0.431759	0.665917	0.749454	glucan biosynthesis protein
AC251_RS02015		210.615	0.46188	0.200991	2.29801	0.0215611	0.0444714	AbrB/MazE/SpoVT family DNA-binding domain-containing protein
AC251_RS02020		303.025	-0.0662954	0.175441	-0.37788	0.70552	0.782503	PIN domain-containing protein
AC251_RS02025		474.145	-0.652124	0.173536	-3.75786	0.00017137	0.000566642	DUF1415 family protein
AC251_RS02030		283.71	-0.10463	0.157557	-0.66408	0.506639	0.612915	hypothetical protein
AC251_RS02035	glpK	3314.49	-0.634924	0.114772	-5.53204	3.16532e-08	1.79278e-07	glycerol kinase GlpK
AC251_RS02040		8002.18	-0.845187	0.105979	-7.97504	1.52327e-15	1.5789e-14	ABC transporter substrate-binding protein
AC251_RS02045		278.176	-0.86454	0.181197	-4.77128	1.83058e-06	8.12961e-06	DUF2160 domain-containing protein
AC251_RS02050		584.456	-1.06706	0.142925	-7.46591	8.27228e-14	7.58221e-13	carbohydrate ABC transporter permease
AC251_RS02055		741.642	-0.685883	0.157119	-4.36538	1.26904e-05	5.01474e-05	sugar ABC transporter permease
AC251_RS02060		1258.85	-0.505138	0.149358	-3.38206	0.000719438	0.00212587	ABC transporter ATP-binding protein
AC251_RS02065		960.678	-0.542379	0.1369	-3.96187	7.43651e-05	0.000261708	ABC transporter ATP-binding protein
AC251_RS02070	glpD	2293.28	-0.123023	0.129079	-0.953081	0.340549	0.448682	glycerol-3-phosphate dehydrogenase
AC251_RS02075	glpR	2882.88	-0.183032	0.116851	-1.56638	0.11726	0.188102	DeoR/GlpR family DNA-binding transcription regulator
AC251_RS02080		945.064	0.328176	0.13289	2.46952	0.0135293	0.0297555	CHAD domain-containing protein
AC251_RS02125		50534.8	0.254432	0.104624	2.43187	0.015021	0.0325507	elongation factor Tu
AC251_RS02135	secE	5897.35	0.190108	0.106556	1.78412	0.0744039	0.128369	preprotein translocase subunit SecE
AC251_RS02140	nusG	8130.05	0.253506	0.109324	2.31885	0.0204031	0.0424625	transcription termination/antitermination protein NusG
AC251_RS02145	rplK	22001	0.632687	0.104806	6.03674	1.57255e-09	1.02274e-08	50S ribosomal protein L11
AC251_RS02150	rplA	26213.4	0.528512	0.107147	4.93257	8.11558e-07	3.77801e-06	50S ribosomal protein L1
AC251_RS02155	rplJ	33124.5	0.119957	0.112141	1.0697	0.284755	0.389383	50S ribosomal protein L10
AC251_RS02160	rplL	30425	0.375157	0.110455	3.39646	0.000682647	0.00202504	50S ribosomal protein L7/L12
AC251_RS02165	rpoB	91309.5	0.304325	0.115058	2.64497	0.00816975	0.0188837	DNA-directed RNA polymerase subunit beta
AC251_RS02170	rpoC	94591.6	0.378939	0.105712	3.58464	0.000337539	0.00106184	DNA-directed RNA polymerase subunit beta'
AC251_RS02175		1947.17	0.00400648	0.113187	0.0353971	0.971763	0.980662	DUF2138 domain-containing protein
AC251_RS02180		214.82	-0.153992	0.187943	-0.819356	0.412583	0.521701	DUF1175 family protein
AC251_RS02185		4027.52	-0.274553	0.114553	-2.39673	0.016542	0.035299	alpha-2-macroglobulin family protein
AC251_RS02190		937.829	-0.741346	0.151372	-4.89751	9.70567e-07	4.4673e-06	DUF2300 domain-containing protein
AC251_RS02195		513.381	-0.526936	0.15627	-3.37195	0.000746382	0.00220181	YfaP family protein
AC251_RS02200		1087.81	0.337187	0.140441	2.40092	0.0163537	0.0350097	DUF2135 domain-containing protein
AC251_RS02205		608.158	-0.0184825	0.152168	-0.121461	0.903326	0.933947	class I SAM-dependent methyltransferase
AC251_RS02210	recQ	2073.92	-0.182901	0.113743	-1.60802	0.10783	0.174804	DNA helicase RecQ
AC251_RS02215	rpsL	18728.3	0.327451	0.119932	2.73031	0.0063274	0.0151055	30S ribosomal protein S12
AC251_RS02220	rpsG	16940.3	0.391857	0.123078	3.18381	0.00145351	0.00404075	30S ribosomal protein S7
AC251_RS02225	fusA1	44347.9	0.290322	0.131242	2.21211	0.0269592	0.0541121	elongation factor G
AC251_RS02230	tuf	46111.5	0.244759	0.112724	2.1713	0.0299084	0.0591151	elongation factor Tu
AC251_RS02235	rpsJ	22090.3	0.321285	0.111833	2.87288	0.00406743	0.0101628	30S ribosomal protein S10
AC251_RS02240	rplC	29283.4	0.22703	0.131636	1.72468	0.0845843	0.142731	50S ribosomal protein L3
AC251_RS02245	rplD	17609.9	0.309859	0.132781	2.3336	0.0196166	0.0410466	50S ribosomal protein L4
AC251_RS02250	rplW	7007.17	0.448673	0.136285	3.29216	0.000994227	0.00285982	50S ribosomal protein L23
AC251_RS02255	rplB	31042.6	0.460307	0.115834	3.97386	7.07158e-05	0.000250193	50S ribosomal protein L2
AC251_RS02260	rpsS	8480.2	0.520084	0.116561	4.46189	8.12401e-06	3.29619e-05	30S ribosomal protein S19
AC251_RS02265	rplV	11797	0.375351	0.113482	3.30759	0.000941029	0.00272749	50S ribosomal protein L22
AC251_RS02270	rpsC	31371	0.45593	0.109196	4.17534	2.97538e-05	0.000111671	30S ribosomal protein S3
AC251_RS02275	rplP	15134.5	0.476054	0.114611	4.15364	3.27229e-05	0.000121611	50S ribosomal protein L16
AC251_RS02280	rpmC	3386.36	0.421061	0.109308	3.85205	0.000117133	0.000398989	50S ribosomal protein L29
AC251_RS02285	rpsQ	7053.12	0.415126	0.112569	3.68775	0.000226244	0.000734358	30S ribosomal protein S17
AC251_RS02290	rplN	13936.3	0.247298	0.112774	2.19286	0.0283176	0.056412	50S ribosomal protein L14
AC251_RS02295	rplX	6719.25	0.427263	0.131845	3.24065	0.00119257	0.0033611	50S ribosomal protein L24
AC251_RS02300	rplE	17323.5	0.442439	0.12863	3.43963	0.000582505	0.00174653	50S ribosomal protein L5
AC251_RS02305	rpsN	12218.1	0.570656	0.118255	4.82565	1.3955e-06	6.27621e-06	30S ribosomal protein S14
AC251_RS02310	rpsH	16080.2	0.548758	0.116845	4.69648	2.64683e-06	1.15043e-05	30S ribosomal protein S8
AC251_RS02315	rplF	18104.4	0.573293	0.120478	4.7585	1.95034e-06	8.62536e-06	50S ribosomal protein L6
AC251_RS02320	rplR	9111.54	0.535764	0.11807	4.53768	5.68765e-06	2.35631e-05	50S ribosomal protein L18
AC251_RS02325	rpsE	21086.9	0.532165	0.11256	4.72785	2.26915e-06	9.92777e-06	30S ribosomal protein S5
AC251_RS02330	rpmD	3321.91	0.484168	0.119313	4.05798	4.94988e-05	0.000178579	50S ribosomal protein L30
AC251_RS02335	rplO	15552.7	0.413964	0.109252	3.78906	0.000151217	0.000506954	50S ribosomal protein L15
AC251_RS02340	secY	24624.2	-0.00756905	0.109412	-0.0691795	0.944847	0.961437	preprotein translocase subunit SecY
AC251_RS02345	infA	3357.6	0.208879	0.131565	1.58765	0.112366	0.181089	translation initiation factor IF-1
AC251_RS02350	rpmJ	941.914	0.239925	0.130472	1.83889	0.0659311	0.115821	50S ribosomal protein L36
AC251_RS02355	rpsM	12952.7	0.24483	0.106798	2.29247	0.0218786	0.0450386	30S ribosomal protein S13
AC251_RS02360	rpsK	20864.9	0.125534	0.107852	1.16395	0.244445	0.34373	30S ribosomal protein S11
AC251_RS02365	rpsD	28626	0.245421	0.108116	2.26999	0.0232084	0.0473901	30S ribosomal protein S4
AC251_RS02370	rpoA	26556	0.30679	0.109248	2.8082	0.00498188	0.0122459	DNA-directed RNA polymerase subunit alpha
AC251_RS02375	rplQ	11427.3	-0.0275574	0.118055	-0.233429	0.815428	0.868274	50S ribosomal protein L17
AC251_RS02380	cutA	970.518	0.29111	0.119193	2.44234	0.0145924	0.0317905	divalent-cation tolerance protein CutA
AC251_RS02385	dsbD	3107.24	0.176829	0.11001	1.60739	0.107968	0.174905	protein-disulfide reductase DsbD
AC251_RS02390	hemB	3131.42	0.0769354	0.102333	0.751816	0.452161	0.559744	porphobilinogen synthase
AC251_RS02395		1908.11	0.0989166	0.108946	0.907944	0.363908	0.472537	ribosome biogenesis GTP-binding protein YihA/YsxC
AC251_RS02400		4578.08	0.0622271	0.115685	0.537902	0.590645	0.687251	cytochrome c4
AC251_RS02405	resB	2715.06	-0.383974	0.142489	-2.69476	0.00704395	0.0165408	cytochrome c biogenesis protein ResB
AC251_RS02410		2895.88	-0.481761	0.159053	-3.02894	0.00245413	0.00644755	c-type cytochrome biogenesis protein CcsB
AC251_RS02415		2429.25	-0.00100536	0.132022	-0.00761513	0.993924	0.996738	hypothetical protein
AC251_RS02420	rpoE2	671.724	-0.40862	0.159435	-2.56293	0.0103793	0.0234725	RNA polymerase sigma factor
AC251_RS02425		784.614	-0.343855	0.139403	-2.46662	0.0136395	0.0299482	anti-sigma factor
AC251_RS02430		701.089	-0.246863	0.143239	-1.72344	0.0848091	0.143019	protein-methionine-sulfoxide reductase catalytic subunit MsrP
AC251_RS02435		267.839	-0.438415	0.166204	-2.6378	0.00834451	0.0192561	protein-methionine-sulfoxide reductase heme-binding subunit MsrQ
AC251_RS02440	lysA	1812.69	-0.226977	0.128762	-1.76276	0.0779405	0.133011	diaminopimelate decarboxylase
AC251_RS02445		775.207	-0.437893	0.16209	-2.70155	0.00690179	0.0162646	lipoprotein
AC251_RS02450	cyaY	1463.97	0.570826	0.125613	4.5443	5.51171e-06	2.28878e-05	iron donor protein CyaY
AC251_RS02455		671.04	-0.130627	0.124934	-1.04557	0.29576	0.401124	IS4 family transposase
AC251_RS02460	mrcA	4631.34	-0.0892845	0.109648	-0.814286	0.415481	0.524615	penicillin-binding protein 1A
AC251_RS02465	pilM	3339.84	0.734663	0.177706	4.13414	3.56292e-05	0.000131766	pilus assembly protein PilM
AC251_RS02470	pilN	1056.82	0.969417	0.134266	7.22015	5.19298e-13	4.50313e-12	PilN domain-containing protein
AC251_RS02475	pilO	1356.86	0.767029	0.116139	6.6044	3.99126e-11	2.97495e-10	type 4a pilus biogenesis protein PilO
AC251_RS02480	pilP	1279.36	0.758191	0.132887	5.70555	1.15969e-08	6.83831e-08	pilus assembly protein PilP
AC251_RS02485	pilQ	7946.12	0.351214	0.0968359	3.6269	0.000286843	0.000913184	type IV pilus secretin PilQ
AC251_RS02490	aroK	1489.49	-0.512108	0.110126	-4.6502	3.31609e-06	1.41923e-05	shikimate kinase
AC251_RS02495	aroB	3592.47	0.0563391	0.131769	0.427558	0.668973	0.75201	3-dehydroquinate synthase
AC251_RS02500	dgt	1138.99	-0.390145	0.125302	-3.11363	0.00184798	0.00499351	deoxyguanosinetriphosphate triphosphohydrolase
AC251_RS02505		7270.12	-2.3743	0.367781	-6.45574	1.07692e-10	7.69211e-10	OmpW family protein
AC251_RS02510		1095.75	0.124079	0.181146	0.684965	0.493366	0.599289	transposase
AC251_RS02515	gltB	20385.7	-0.123405	0.110019	-1.12167	0.262003	0.363327	glutamate synthase subunit alpha
AC251_RS02520	gltD	3867.9	-0.376703	0.130279	-2.8915	0.00383407	0.00965705	glutamate synthase subunit beta
AC251_RS02525		231.67	-0.803472	0.161646	-4.97057	6.6756e-07	3.16316e-06	tripartite tricarboxylate transporter substrate binding protein
AC251_RS02530		2175.26	0.269227	0.116746	2.30608	0.021106	0.0437142	ABC transporter ATP-binding protein
AC251_RS02535		933.879	0.0435782	0.135079	0.322612	0.746989	0.818388	lipid asymmetry maintenance ABC transporter permease subunit MlaE
AC251_RS02540		717.349	0.0985349	0.121692	0.80971	0.418107	0.526552	outer membrane lipid asymmetry maintenance protein MlaD
AC251_RS02545	vacJ	2203.75	0.315989	0.115585	2.73381	0.00626055	0.0149661	VacJ family lipoprotein
AC251_RS02550		12903.1	0.760421	0.185569	4.09778	4.17135e-05	0.000152461	phospholipid-binding protein MlaC
AC251_RS02555		4239.06	0.265317	0.117764	2.25295	0.024262	0.0493327	lipid asymmetry maintenance protein MlaB
AC251_RS02560		3800.15	0.33118	0.145878	2.27025	0.0231926	0.047376	ABC transporter ATP-binding protein
AC251_RS02565		867.608	-0.0475894	0.143489	-0.331659	0.740146	0.812737	ABC transporter permease
AC251_RS02570		1036.6	-0.0608232	0.116845	-0.520546	0.602683	0.697587	BolA family transcriptional regulator
AC251_RS02575	murA	3410.22	-0.0286288	0.103874	-0.275612	0.782846	0.843127	UDP-N-acetylglucosamine 1-carboxyvinyltransferase
AC251_RS02580		1597.21	0.130998	0.11479	1.1412	0.253788	0.354517	ATP phosphoribosyltransferase
AC251_RS02585	hisD	3519.02	-0.0310041	0.105945	-0.292645	0.769794	0.835247	histidinol dehydrogenase
AC251_RS02590	hisC1	1958.76	-0.191613	0.117839	-1.62605	0.103938	0.169334	histidinol-phosphate transaminase
AC251_RS02595	hisB	1813.91	-0.120717	0.107249	-1.12558	0.260342	0.36156	imidazoleglycerol-phosphate dehydratase HisB
AC251_RS02600		852.645	-0.324279	0.123698	-2.62153	0.00875348	0.0200409	NAAT family transporter
AC251_RS02605	hisH	2184.48	0.365995	0.109294	3.34873	0.000811827	0.00238426	imidazole glycerol phosphate synthase subunit HisH
AC251_RS02610	hisA	6936.27	0.550202	0.114009	4.82595	1.39337e-06	6.27192e-06	1-(5-phosphoribosyl)-5-[(5-phosphoribosylamino)methylideneamino]imidazole-4-carboxamide isomerase
AC251_RS02615	hisF	2565.65	0.397979	0.104463	3.80975	0.000139109	0.000468434	imidazole glycerol phosphate synthase subunit HisF
AC251_RS02620	hisI	1028.89	0.429047	0.121208	3.53976	0.000400499	0.00124587	phosphoribosyl-AMP cyclohydrolase
AC251_RS02625	hisE	1129.26	-0.0294666	0.125471	-0.234848	0.814326	0.867797	phosphoribosyl-ATP diphosphatase
AC251_RS02630		841.611	0.0897875	0.128431	0.699111	0.484483	0.59039	membrane protein
AC251_RS02635	tatA	2193.64	0.327148	0.115622	2.82945	0.00466281	0.0115203	Sec-independent protein translocase subunit TatA
AC251_RS02640	tatB	2288.14	0.242123	0.126113	1.91989	0.0548719	0.0990831	Sec-independent protein translocase protein TatB
AC251_RS02645	tatC	419.03	-0.402103	0.14582	-2.75753	0.00582398	0.0140704	twin-arginine translocase subunit TatC
AC251_RS02650		325.581	0.139233	0.177963	0.782371	0.433996	0.542189	ABC transporter ATP-binding protein
AC251_RS02655		277.69	-0.232113	0.170313	-1.36286	0.172925	0.259829	iron ABC transporter permease
AC251_RS02660		558.078	0.490121	0.173531	2.82439	0.00473708	0.0116983	ABC transporter substrate-binding protein
AC251_RS02665		630.525	0.0368858	0.1326	0.278173	0.780879	0.842131	sensor histidine kinase
AC251_RS02670		1894.4	0.497992	0.140279	3.55	0.000385235	0.00120545	response regulator
AC251_RS02675		434.304	0.183387	0.138534	1.32376	0.185581	0.274722	ABC transporter substrate-binding protein
AC251_RS02680		290873	0.490478	0.100931	4.85952	1.1767e-06	5.35572e-06	porin
AC251_RS02685		2360.55	0.239021	0.112222	2.12989	0.0331805	0.0644779	Do family serine endopeptidase
AC251_RS02690		761.21	-0.0419097	0.149865	-0.279649	0.779747	0.841867	Nif3-like dinuclear metal center hexameric protein
AC251_RS02695	mscL	2841.03	1.02818	0.111201	9.24612	2.32779e-20	3.07303e-19	large conductance mechanosensitive channel protein MscL
AC251_RS02700	petA	3366.51	-0.00525214	0.135509	-0.0387587	0.969083	0.978966	ubiquinol-cytochrome c reductase iron-sulfur subunit
AC251_RS02705	petB	4408.14	0.331441	0.137384	2.41252	0.0158429	0.0340811	cytochrome bc complex cytochrome b subunit
AC251_RS02710	petC	2565.55	0.334963	0.118852	2.81832	0.00482762	0.0119108	cytochrome c1
AC251_RS02715	sspA	5150.96	-0.0923378	0.140568	-0.656889	0.511252	0.61636	glutathione S-transferase N-terminal domain-containing protein
AC251_RS02720	sspB	5571.34	-0.0423577	0.10838	-0.390827	0.695925	0.774921	ClpXP protease specificity-enhancing factor
AC251_RS02730		1240.86	-0.0390058	0.117556	-0.331806	0.740036	0.812737	hypothetical protein
AC251_RS02745		1105.95	0.609052	0.166325	3.66181	0.00025044	0.000805505	metalloregulator ArsR/SmtB family transcription factor
AC251_RS02750		1186.57	0.3158	0.12331	2.56103	0.0104363	0.0235884	cation-translocating P-type ATPase
AC251_RS02755		46.6256	0.374312	0.34459	1.08625	0.277367	0.381147	inovirus-type Gp2 protein
AC251_RS02760		682.055	0.206047	0.121044	1.70225	0.088708	0.148788	hypothetical protein
AC251_RS02765		1793.57	0.104152	0.121783	0.855227	0.392426	0.501107	hypothetical protein
AC251_RS02770		3171.43	-0.228732	0.10728	-2.1321	0.0329986	0.0641714	DEAD/DEAH box helicase
AC251_RS02775		3702.16	0.382871	0.18807	2.03578	0.041772	0.0784444	hypothetical protein
AC251_RS02780		1703.88	0.475384	0.157829	3.01201	0.00259522	0.00679135	ImmA/IrrE family metallo-endopeptidase
AC251_RS02785		62.9256	-0.759909	0.289664	-2.62342	0.00870531	0.0199564	hypothetical protein
AC251_RS02790		99.5349	-0.053418	0.215764	-0.247576	0.804462	0.859356	DUF932 domain-containing protein
AC251_RS02795		10.9486	-0.524123	0.717732	-0.730248	0.465238	0.572062	YqaJ viral recombinase family protein
AC251_RS02800		103.066	0.235519	0.21522	1.09432	0.273815	0.376949	phage capsid protein
AC251_RS02805		121.578	0.251771	0.202372	1.2441	0.213462	0.308424	hypothetical protein
AC251_RS02810		19.3674	0.290398	0.470568	0.617122	0.537154	0.639022	hypothetical protein
AC251_RS02815		27527.4	1.19361	0.356766	3.34564	0.000820928	0.00240567	glycine zipper 2TM domain-containing protein
AC251_RS02820		333.672	1.11559	0.253967	4.39266	1.11971e-05	4.46453e-05	DUF4942 domain-containing protein
AC251_RS02825		19.9426	-0.0167313	0.520989	-0.0321145	0.974381	0.982347	hypothetical protein
AC251_RS02830		81.0813	0.164935	0.260047	0.634252	0.525916	0.629321	hypothetical protein
AC251_RS02835		172.711	0.36469	0.204846	1.78031	0.0750247	0.129163	hypothetical protein
AC251_RS02840		39.7731	-0.00683221	0.339904	-0.0201004	0.983963	0.989932	hypothetical protein
AC251_RS02845		313.692	-0.0330183	0.163545	-0.201891	0.840002	0.887319	helix-turn-helix domain-containing protein
AC251_RS02850		6.26163	0.035955	0.809532	0.0444146	0.964574	0.975976	hypothetical protein
AC251_RS02855		101.396	-0.0560134	0.259445	-0.215897	0.829068	0.878216	hypothetical protein
AC251_RS02860		19.1108	0.168668	0.444345	0.379587	0.704252	0.781733	hypothetical protein
AC251_RS02870		9039.59	0.381702	0.10826	3.52578	0.000422235	0.00130431	type VI secretion system Vgr family protein
AC251_RS02875		2124.86	0.351531	0.115082	3.05461	0.00225354	0.00596189	hypothetical protein
AC251_RS02880		2275.98	0.181456	0.108303	1.67545	0.0938454	0.155929	DcrB-related protein
AC251_RS02890		814.427	-0.498869	0.144662	-3.44852	0.000563664	0.00169675	hypothetical protein
AC251_RS02895		356.615	0.451829	0.16935	2.66803	0.00762984	0.0177439	HD domain-containing protein
AC251_RS02900		582.971	0.577257	0.188797	3.05756	0.00223148	0.00590941	integrase family protein
AC251_RS02905		83.6252	-0.358199	0.257118	-1.39313	0.16358	0.248247	GNAT family N-acetyltransferase
AC251_RS02910		1342.3	1.54444	0.142147	10.8651	1.69075e-27	3.25102e-26	HAMP domain-containing histidine kinase
AC251_RS02915		299.142	0.822724	0.177791	4.62747	3.70157e-06	1.57028e-05	TonB-dependent receptor
AC251_RS02920	ggt2	2316.09	2.02781	0.183139	11.0725	1.70582e-28	3.39055e-27	gamma-glutamyltransferase family protein
AC251_RS02925		214.226	-1.08	0.21196	-5.0953	3.48199e-07	1.70986e-06	TonB-dependent siderophore receptor
AC251_RS02930		418.7	-0.519937	0.153155	-3.39483	0.000686707	0.00203595	FecR family protein
AC251_RS02935		264.914	-0.258787	0.196536	-1.31674	0.187925	0.277496	RNA polymerase sigma factor
AC251_RS02940	cyoA1	3216.2	0.000359064	0.105933	0.00338953	0.997296	0.998424	ubiquinol oxidase subunit II
AC251_RS02945	cyoB1	7457.63	-0.0143538	0.125407	-0.114458	0.908875	0.938222	cytochrome o ubiquinol oxidase subunit I
AC251_RS02950	cyoC1	2462.78	-0.108704	0.124252	-0.874864	0.381648	0.490531	cytochrome o ubiquinol oxidase subunit III
AC251_RS02955	cyoD1	1284.23	-0.0416119	0.110384	-0.376973	0.706194	0.782824	cytochrome o ubiquinol oxidase subunit IV
AC251_RS02960		4731.06	-0.0358455	0.15481	-0.231546	0.816891	0.869399	energy-dependent translational throttle protein EttA
AC251_RS02965		224.445	1.18367	0.182977	6.46896	9.86811e-11	7.07703e-10	CDGSH iron-sulfur domain-containing protein
AC251_RS02970		1336.32	1.38637	0.173141	8.00719	1.17361e-15	1.22847e-14	aminoacyl-tRNA deacylase
AC251_RS02975		35864	1.00274	0.199659	5.02226	5.10675e-07	2.45263e-06	hypothetical protein
AC251_RS02980	mdoH	4647.57	-0.270016	0.118153	-2.28531	0.0222949	0.0457359	glucans biosynthesis glucosyltransferase MdoH
AC251_RS02985	mdoG	7688	0.209859	0.128147	1.63764	0.101497	0.1663	glucan biosynthesis protein G
AC251_RS02990		989.642	0.0233235	0.12142	0.19209	0.847671	0.892652	hypothetical protein
AC251_RS02995	ubiX	1449.64	-0.134114	0.119533	-1.12199	0.261869	0.363235	UbiX family flavin prenyltransferase
AC251_RS03000		1822.7	0.331751	0.123877	2.67806	0.00740488	0.0173118	Grx4 family monothiol glutaredoxin
AC251_RS03005		1170.71	0.160676	0.119098	1.34911	0.177302	0.265129	peptide chain release factor N(5)-glutamine methyltransferase
AC251_RS03010		14914.1	1.75424	0.182486	9.613	7.04627e-22	9.99855e-21	hypothetical protein
AC251_RS03015	prfA	1076.86	-0.335705	0.140737	-2.38534	0.0170635	0.036266	peptide chain release factor 1
AC251_RS03020	hemA	4486.34	0.15802	0.122465	1.29033	0.196936	0.287996	glutamyl-tRNA reductase
AC251_RS03025		243.271	-0.618686	0.201383	-3.07218	0.00212503	0.00565006	hypothetical protein
AC251_RS03030		3496.76	-0.236402	0.13685	-1.72745	0.0840863	0.142117	redox-regulated ATPase YchF
AC251_RS03035		80.1064	-1.32785	0.247407	-5.36708	8.00233e-08	4.28973e-07	flagellar protein FliT
AC251_RS03040		45.8246	-0.607378	0.361673	-1.67936	0.0930822	0.154806	lytic transglycosylase domain-containing protein
AC251_RS03045		23.3835	-0.495492	0.484314	-1.02308	0.30627	0.412009	hypothetical protein
AC251_RS03050		37.0961	-0.904282	0.378722	-2.38772	0.0169534	0.0360752	hypothetical protein
AC251_RS03060		3111.95	-0.361558	0.114009	-3.17131	0.00151756	0.00420338	UbiH/UbiF family hydroxylase
AC251_RS03065	dsbC	2812.2	-0.431671	0.132048	-3.26904	0.00107913	0.00307405	DsbC family protein
AC251_RS03070		1671.6	-0.948899	0.141118	-6.72416	1.76612e-11	1.36035e-10	oxidoreductase
AC251_RS03075		4225.09	0.104317	0.105774	0.986223	0.324024	0.430868	M61 family metallopeptidase
AC251_RS03080		1412.46	-0.285864	0.119829	-2.3856	0.0170514	0.0362547	FUSC family protein
AC251_RS03085		538.586	0.251126	0.159978	1.56976	0.116472	0.186968	hypothetical protein
AC251_RS03090		906.975	0.771383	0.142558	5.41102	6.26669e-08	3.40207e-07	DUF2778 domain-containing protein
AC251_RS03095	ung	1612.01	-0.271186	0.119836	-2.26297	0.0236377	0.0481555	uracil-DNA glycosylase
AC251_RS03100		1759.07	-0.0527571	0.118827	-0.443983	0.657055	0.743178	CYTH domain-containing protein
AC251_RS03105	trpC1	2557.77	0.521122	0.104899	4.96782	6.77098e-07	3.2055e-06	indole-3-glycerol phosphate synthase TrpC
AC251_RS03110	trpD	2700.4	0.455205	0.104375	4.36123	1.29333e-05	5.10693e-05	anthranilate phosphoribosyltransferase
AC251_RS03115		471.253	0.0889302	0.142082	0.625908	0.531375	0.633283	lysozyme inhibitor LprI family protein
AC251_RS03120	trpG	1881.44	0.545528	0.113526	4.80532	1.54501e-06	6.91929e-06	aminodeoxychorismate/anthranilate synthase component II
AC251_RS03125	trpE	5547.85	0.640241	0.113478	5.642	1.68081e-08	9.75939e-08	anthranilate synthase component I
AC251_RS03130	gph	1719.91	0.381153	0.131225	2.90457	0.00367761	0.00932048	phosphoglycolate phosphatase
AC251_RS03135	rpe	1021.56	0.0302871	0.140759	0.21517	0.829635	0.878642	ribulose-phosphate 3-epimerase
AC251_RS03140	apaG	1532.03	-0.284833	0.129889	-2.19289	0.0283153	0.056412	Co2+/Mg2+ efflux protein ApaG
AC251_RS03145		476.832	0.189707	0.140285	1.3523	0.17628	0.263897	hypothetical protein
AC251_RS03150		2348.7	-0.276457	0.108002	-2.55974	0.010475	0.0236457	murein transglycosylase A
AC251_RS03155	paaK	915.959	1.15587	0.128844	8.97111	2.93548e-19	3.63986e-18	phenylacetate--CoA ligase
AC251_RS03160	paaI	267.6	0.920511	0.196699	4.67979	2.87162e-06	1.23699e-05	hydroxyphenylacetyl-CoA thioesterase PaaI
AC251_RS03165	paaG1	2259.71	1.36704	0.128532	10.6358	2.03082e-26	3.69094e-25	2-(1%2C2-epoxy-1%2C2-dihydrophenyl)acetyl-CoA isomerase PaaG
AC251_RS03170	paaF	864.194	0.759786	0.142852	5.3187	1.04511e-07	5.50784e-07	enoyl-CoA hydratase
AC251_RS03200	hipO	2431.05	0.415226	0.123131	3.37223	0.00074562	0.00220078	M20 family metallopeptidase
AC251_RS03205	dppA1	664.211	0.10549	0.143572	0.734753	0.46249	0.569342	ABC transporter substrate-binding protein
AC251_RS03210	dppB1	232.927	-0.214088	0.195994	-1.09232	0.274692	0.378058	ABC transporter permease
AC251_RS03215	dppC1	258.149	0.0165078	0.179309	0.0920638	0.926647	0.949733	ABC transporter permease
AC251_RS03220	dppD1	474.135	0.173487	0.133503	1.2995	0.193773	0.284548	ABC transporter ATP-binding protein
AC251_RS03225	dppF1	336.148	0.311447	0.144989	2.14807	0.031708	0.062048	ABC transporter ATP-binding protein
AC251_RS03230		3520.97	0.612221	0.123991	4.93764	7.9075e-07	3.68762e-06	ABC transporter substrate-binding protein
AC251_RS03235	fruA	1093.68	0.356149	0.123503	2.88372	0.00393007	0.0098801	fructose-specific PTS transporter subunit EIIC
AC251_RS03240	fruK	396.151	-0.115359	0.144085	-0.800635	0.423343	0.531382	1-phosphofructokinase
AC251_RS03245	fruB	2827.48	0.315936	0.160513	1.96829	0.0490345	0.0898261	phosphoenolpyruvate--protein phosphotransferase
AC251_RS03250	fruR	1827.24	0.28396	0.123075	2.30722	0.0210428	0.0436397	LacI family transcriptional regulator
AC251_RS03255		4186.02	0.0113115	0.107506	0.105217	0.916204	0.94267	molybdopterin oxidoreductase family protein
AC251_RS03260		1136.25	-0.118668	0.127033	-0.934146	0.350228	0.457573	aminopeptidase
AC251_RS03265	fadD1	3048.79	0.107273	0.106317	1.009	0.312976	0.419542	long-chain fatty acid--CoA ligase
AC251_RS03270		1189.53	0.960246	0.133737	7.18011	6.96542e-13	5.98147e-12	MHS family MFS transporter
AC251_RS03275		7140.73	2.28901	0.101672	22.5136	3.05267e-112	5.78589e-110	porin
AC251_RS03280		1605.52	0.236888	0.147742	1.60339	0.108849	0.175902	2-polyprenyl-3-methyl-6-methoxy-1%2C4-benzoquinone monooxygenase
AC251_RS03285		3113.08	0.109424	0.112324	0.974183	0.329966	0.437417	division/cell wall cluster transcriptional repressor MraZ
AC251_RS03290	mraW	1790.75	0.090573	0.125541	0.721464	0.470624	0.576813	16S rRNA (cytosine(1402)-N(4))-methyltransferase RsmH
AC251_RS03295	ftsL	213.526	-0.00605249	0.171163	-0.035361	0.971792	0.980662	cell division protein FtsL
AC251_RS03300	ftsI	2790.42	-0.0785157	0.100661	-0.780001	0.43539	0.543547	penicillin-binding protein 2
AC251_RS03305	murE	2458.61	-0.125686	0.10781	-1.16581	0.243689	0.342767	UDP-N-acetylmuramoyl-L-alanyl-D-glutamate--2%2C6-diaminopimelate ligase
AC251_RS03310	murF	2922.24	-0.192744	0.113422	-1.69935	0.0892529	0.149356	UDP-N-acetylmuramoyl-tripeptide--D-alanyl-D-alanine ligase
AC251_RS03315	mraY	1891.13	-0.264945	0.110028	-2.40797	0.0160416	0.0344527	phospho-N-acetylmuramoyl-pentapeptide-transferase
AC251_RS03320	murD	3288.46	-0.253909	0.113034	-2.24631	0.0246839	0.0500754	UDP-N-acetylmuramoyl-L-alanine--D-glutamate ligase
AC251_RS03325	ftsW	1149.72	-0.621667	0.132324	-4.69806	2.62649e-06	1.14346e-05	putative lipid II flippase FtsW
AC251_RS03330	murG	1680.39	-0.416786	0.134166	-3.1065	0.00189318	0.00509489	undecaprenyldiphospho-muramoylpentapeptide beta-N-acetylglucosaminyltransferase
AC251_RS03335	murC	3631.44	-0.154604	0.101856	-1.51787	0.129048	0.204252	UDP-N-acetylmuramate--L-alanine ligase
AC251_RS03340	ddl	1770.87	-0.149393	0.111536	-1.33941	0.180436	0.268755	D-alanine--D-alanine ligase
AC251_RS03345	ftsQ	954.757	-0.19524	0.134056	-1.45641	0.14528	0.225307	cell division protein FtsQ/DivIB
AC251_RS03350	ftsA	5372.48	-0.0638059	0.101624	-0.627863	0.530094	0.632039	cell division protein FtsA
AC251_RS03355	ftsZ	19278.5	-0.0278747	0.103091	-0.27039	0.78686	0.846174	cell division protein FtsZ
AC251_RS03360		3191.43	-0.0108753	0.134281	-0.0809885	0.935451	0.955454	peroxiredoxin
AC251_RS03365	lpxC	7109.33	0.323663	0.164039	1.97308	0.0484864	0.0889169	UDP-3-O-acyl-N-acetylglucosamine deacetylase
AC251_RS03370		1407.94	0.392051	0.156402	2.50668	0.0121871	0.0271067	DciA family protein
AC251_RS03375		2162.68	-0.586713	0.13503	-4.34507	1.39232e-05	5.47336e-05	M23 family metallopeptidase
AC251_RS03380	secA	8700.66	0.308077	0.121261	2.54062	0.0110657	0.024893	preprotein translocase subunit SecA
AC251_RS03385	argJ	3540.16	0.0398593	0.122865	0.324416	0.745623	0.817442	bifunctional glutamate N-acetyltransferase/amino-acid acetyltransferase ArgJ
AC251_RS03390		1997.02	-0.130888	0.122824	-1.06565	0.286581	0.391274	ATP-binding protein
AC251_RS03395	mutT	589.071	-0.681152	0.136789	-4.97958	6.37238e-07	3.02759e-06	NUDIX domain-containing protein
AC251_RS03400		583.935	0.0490397	0.12446	0.39402	0.693566	0.773268	DNA gyrase inhibitor YacG
AC251_RS03405		2318.66	-0.0556992	0.109764	-0.507443	0.611844	0.706035	cell division protein ZapD
AC251_RS03410		454.891	-0.244034	0.137244	-1.77811	0.0753863	0.129684	dephospho-CoA kinase
AC251_RS03415	pilD	1058.97	-0.105906	0.114148	-0.927794	0.353515	0.460959	A24 family peptidase
AC251_RS03420	pilC	1907.27	0.247388	0.129963	1.90352	0.0569721	0.102353	type II secretion system F family protein
AC251_RS03425	pilB	3564.78	0.101611	0.104316	0.974073	0.33002	0.437417	type IV-A pilus assembly ATPase PilB
AC251_RS03430		1020.98	0.022794	0.115339	0.197626	0.843338	0.88978	HlyC/CorC family transporter
AC251_RS03440	ispB	1639.33	0.286386	0.161867	1.76927	0.0768488	0.131518	octaprenyl diphosphate synthase
AC251_RS03445	rplU	8849.89	0.448227	0.114123	3.92759	8.58e-05	0.000297998	50S ribosomal protein L21
AC251_RS03450	rpmA	3024.18	0.463979	0.120655	3.8455	0.000120305	0.000409006	50S ribosomal protein L27
AC251_RS03455	obgE	4133.99	0.225329	0.111662	2.01797	0.0435947	0.081235	GTPase ObgE
AC251_RS03460	proB	2689.87	-0.024751	0.118361	-0.209115	0.834359	0.882552	glutamate 5-kinase
AC251_RS03465		968.312	-0.169325	0.120328	-1.40719	0.159371	0.242832	CNP1-like family protein
AC251_RS03470		3159.19	0.268151	0.127037	2.11082	0.0347878	0.0672075	RNA pyrophosphohydrolase
AC251_RS03475	proS	4219.64	0.147435	0.142581	1.03404	0.301116	0.406932	proline--tRNA ligase
AC251_RS03480		1321.4	-0.114701	0.115415	-0.993811	0.320315	0.427113	lytic transglycosylase domain-containing protein
AC251_RS03485		2144.41	0.68046	0.158049	4.30538	1.66702e-05	6.47649e-05	2OG-Fe(II) oxygenase
AC251_RS03490		172.154	0.398547	0.210823	1.89043	0.0587007	0.104961	MarC family protein
AC251_RS03495	hprT	1355.6	-0.0742038	0.113552	-0.653475	0.51345	0.617935	hypoxanthine-guanine phosphoribosyltransferase
AC251_RS03500	ffh	4942.27	-0.296532	0.122879	-2.4132	0.0158132	0.0340448	signal recognition particle protein
AC251_RS03505		850.12	0.0363641	0.127531	0.28514	0.775537	0.839098	cytochrome c biogenesis protein CcsA
AC251_RS03510		164.913	-0.180019	0.181267	-0.993115	0.320654	0.427458	hypothetical protein
AC251_RS03515	pehS	1023.4	-0.370669	0.125644	-2.95016	0.0031761	0.00819424	PAS domain-containing protein
AC251_RS03520	pehR	2342.63	-0.12878	0.112969	-1.13996	0.254304	0.354902	sigma-54 dependent transcriptional regulator
AC251_RS03525	ampD	293.036	-0.391991	0.1807	-2.1693	0.0300603	0.0593268	1%2C6-anhydro-N-acetylmuramyl-L-alanine amidase AmpD
AC251_RS03530	nrdA	17172	-0.426302	0.115814	-3.68093	0.000232381	0.000752896	ribonucleoside-diphosphate reductase subunit alpha
AC251_RS03535	nrdB	7052.2	-0.181628	0.12568	-1.44516	0.148413	0.229385	ribonucleotide-diphosphate reductase subunit beta
AC251_RS03540		715.33	-0.989354	0.128786	-7.68215	1.5644e-14	1.51226e-13	M14 family metallopeptidase
AC251_RS03545		646.879	-0.0445132	0.148859	-0.299029	0.764918	0.832872	DMT family transporter
AC251_RS03550		496.351	0.298002	0.197275	1.51059	0.130893	0.206545	Lrp/AsnC family transcriptional regulator
AC251_RS03555		3936.17	0.0650699	0.106532	0.610803	0.54133	0.642549	hypothetical protein
AC251_RS03560		191.65	-0.452449	0.202336	-2.23612	0.0253438	0.0512769	cache domain-containing protein
AC251_RS03565		77.2469	-0.230369	0.240556	-0.957656	0.338236	0.446079	DUF2147 domain-containing protein
AC251_RS03570		109.928	0.0676974	0.236173	0.286643	0.774385	0.838194	collagen-like triple helix repeat-containing protein
AC251_RS03575		80.9971	0.106448	0.252786	0.421099	0.673683	0.755703	collagen-like triple helix repeat-containing protein
AC251_RS03580		20.7319	-0.710814	0.470669	-1.51022	0.130987	0.206581	hypothetical protein
AC251_RS03595		40908.5	0.286033	0.10689	2.67595	0.00745178	0.0173984	histone H1-like DNA-binding protein
AC251_RS03600		5288.8	-0.0132751	0.108149	-0.122748	0.902307	0.933439	membrane protein
AC251_RS03605		5770.68	-0.298632	0.124061	-2.40715	0.0160777	0.0344885	carbohydrate kinase family protein
AC251_RS03610	tpx	5531.9	0.294433	0.113611	2.59159	0.0095533	0.0217363	thiol peroxidase
AC251_RS03615		3138.42	-0.579022	0.109553	-5.28532	1.25484e-07	6.54171e-07	zinc-ribbon domain-containing protein
AC251_RS03620	prmA	4352.41	-0.360076	0.114714	-3.13891	0.00169579	0.00462466	50S ribosomal protein L11 methyltransferase
AC251_RS03625	accC1	10092	-0.0969384	0.106988	-0.906067	0.3649	0.473131	acetyl-CoA carboxylase biotin carboxylase subunit
AC251_RS03630	accB1	5563.64	-0.0569632	0.105531	-0.539777	0.589351	0.686046	acetyl-CoA carboxylase biotin carboxyl carrier protein
AC251_RS03635	aroQ1	1399.25	-0.582482	0.127518	-4.56784	4.9278e-06	2.06245e-05	type II 3-dehydroquinate dehydratase
AC251_RS03640		1534.07	-0.362046	0.109963	-3.29244	0.000993208	0.00285844	redoxin family protein
AC251_RS03645		506.957	0.0127563	0.166337	0.0766892	0.938871	0.957822	hypothetical protein
AC251_RS03650	mpl	2502.77	-0.223295	0.12024	-1.85707	0.0633005	0.111867	UDP-N-acetylmuramate:L-alanyl-gamma-D-glutamyl-meso-diaminopimelate ligase
AC251_RS03655		723.771	-0.531314	0.137535	-3.8631	0.000111956	0.000383322	esterase
AC251_RS03660		364.449	-0.636273	0.148617	-4.28128	1.85819e-05	7.18237e-05	chorismate lyase
AC251_RS03665		4655.39	-0.542104	0.119655	-4.53055	5.88303e-06	2.42967e-05	ribonuclease R
AC251_RS03670		2170.64	0.384783	0.124637	3.08724	0.00202026	0.00539856	energy transducer TonB
AC251_RS03675		1080.54	-0.211132	0.115883	-1.82195	0.0684626	0.119832	shikimate dehydrogenase
AC251_RS03680	mtgA	347.832	-0.642987	0.150621	-4.2689	1.96439e-05	7.5489e-05	monofunctional biosynthetic peptidoglycan transglycosylase
AC251_RS03685	ripW	525.133	-0.679881	0.172795	-3.93461	8.33314e-05	0.000290374	pectate lyase
AC251_RS03690	corA	755.582	0.18007	0.218692	0.823395	0.410283	0.519411	magnesium/cobalt transporter CorA
AC251_RS03695	pyrF	2671.79	0.460696	0.104532	4.40722	1.04706e-05	4.18744e-05	orotidine-5'-phosphate decarboxylase
AC251_RS03700		1810.72	0.117142	0.112073	1.04523	0.295916	0.401233	CDF family Co(II)/Ni(II) efflux transporter DmeF
AC251_RS03705		462.25	-0.030657	0.133821	-0.22909	0.818799	0.870466	CinA family protein
AC251_RS03710	pgpA	332.066	-0.089066	0.199949	-0.445444	0.655999	0.742444	phosphatidylglycerophosphatase A
AC251_RS03715	thiL	1150.7	-0.0237026	0.124339	-0.190628	0.848817	0.892898	thiamine-phosphate kinase
AC251_RS03720	maeB2	12606.7	0.475109	0.101361	4.68728	2.76864e-06	1.198e-05	NADP-dependent malic enzyme
AC251_RS03725		3183.42	0.32805	0.130895	2.50621	0.0122033	0.0271088	ribonuclease N1
AC251_RS03730		4373.52	0.72708	0.146992	4.94638	7.56068e-07	3.55043e-06	barstar family protein
AC251_RS03735		3075.51	0.744555	0.107493	6.92657	4.31163e-12	3.49875e-11	YidB family protein
AC251_RS03740		938.534	0.694868	0.12738	5.45508	4.89519e-08	2.6921e-07	16S rRNA (uracil(1498)-N(3))-methyltransferase
AC251_RS03745		1744.75	1.47965	0.137118	10.7911	3.79365e-27	7.13933e-26	glyoxalase/bleomycin resistance/extradiol dioxygenase family protein
AC251_RS03750		1299.69	-0.0547349	0.187906	-0.291288	0.770831	0.835714	transcriptional regulator GcvA
AC251_RS03755		427.744	1.48102	0.186004	7.96226	1.68922e-15	1.7475e-14	porin
AC251_RS03760	dgoK	555.092	1.48511	0.133494	11.1249	9.49599e-29	1.90171e-27	2-dehydro-3-deoxygalactonokinase
AC251_RS03765	araF	547.344	1.17081	0.12881	9.08941	9.95793e-20	1.26126e-18	arabinose ABC transporter substrate-binding protein
AC251_RS03770	araG	732.859	0.788794	0.14779	5.33727	9.4359e-08	5.01767e-07	L-arabinose ABC transporter ATP-binding protein AraG
AC251_RS03775	araH	346.082	0.808776	0.158493	5.10291	3.34463e-07	1.64963e-06	L-arabinose ABC transporter permease AraH
AC251_RS03780		308.255	0.770419	0.18065	4.2647	2.00174e-05	7.6813e-05	SMP-30/gluconolactonase/LRE family protein
AC251_RS03785		242.89	1.05269	0.172679	6.09625	1.08588e-09	7.18549e-09	aldose 1-epimerase
AC251_RS03790		230.764	0.682744	0.172712	3.95308	7.71512e-05	0.000270621	SDR family oxidoreductase
AC251_RS03795	dgoAa	174.244	0.935304	0.189355	4.93942	7.83552e-07	3.66048e-06	2-dehydro-3-deoxy-6-phosphogalactonate aldolase
AC251_RS03800	dgoAb	500.939	0.777936	0.149823	5.19237	2.07638e-07	1.05247e-06	galactonate dehydratase
AC251_RS03805	tktA	9702.89	0.266928	0.14407	1.85277	0.0639159	0.112729	transketolase
AC251_RS03810	gapA	15571	0.125664	0.111321	1.12884	0.258965	0.360054	type I glyceraldehyde-3-phosphate dehydrogenase
AC251_RS03815	phcA	9824.67	-0.114732	0.143811	-0.797798	0.424987	0.533067	LysR family transcriptional regulator
AC251_RS03820	fur1	3155.09	0.617153	0.111918	5.51432	3.50131e-08	1.97255e-07	ferric iron uptake transcriptional regulator
AC251_RS03825		3320.51	0.064583	0.126026	0.512457	0.608331	0.70244	outer membrane protein assembly factor BamE
AC251_RS03830	dapB	1510.22	0.113639	0.120933	0.939687	0.347378	0.455306	4-hydroxy-tetrahydrodipicolinate reductase
AC251_RS03835	leuS	8444.49	0.184661	0.108931	1.69521	0.0900355	0.150494	leucine--tRNA ligase
AC251_RS03840	rlpB	1594.37	0.0626635	0.120297	0.520905	0.602433	0.69745	hypothetical protein
AC251_RS03845	holA	2562.13	-0.15359	0.107717	-1.42587	0.153906	0.236405	DNA polymerase III subunit delta
AC251_RS03850	proA	3371.03	0.000710138	0.10941	0.00649064	0.994821	0.997264	glutamate-5-semialdehyde dehydrogenase
AC251_RS03855		366.593	-0.151227	0.150541	-1.00456	0.31511	0.421656	CopD family protein
AC251_RS03860		2887.45	-0.0703619	0.110393	-0.637378	0.523878	0.627307	class I SAM-dependent RNA methyltransferase
AC251_RS03865	phcQ	5837.46	-0.0839556	0.103175	-0.81372	0.415805	0.524775	response regulator
AC251_RS03870	phcR	1989.92	0.0309262	0.117389	0.263451	0.792203	0.849357	hybrid sensor histidine kinase/response regulator
AC251_RS03875	phcS	1721.1	-0.229239	0.110226	-2.07973	0.0375506	0.0717096	GHKL domain-containing protein
AC251_RS03880	phcB	4631.19	-0.0317528	0.122059	-0.260143	0.794754	0.851041	class I SAM-dependent methyltransferase
AC251_RS03885	phcX	2526.23	-3.55307	0.138754	-25.607	1.27395e-144	3.55834e-142	response regulator
AC251_RS03890	pntB	1690.02	0.273762	0.107998	2.53487	0.0112488	0.0252526	NAD(P)(+) transhydrogenase (Re/Si-specific) subunit beta
AC251_RS03895	pntAb	650.027	-0.372753	0.158603	-2.35022	0.0187623	0.0393874	NAD(P) transhydrogenase subunit alpha
AC251_RS03900	panD	924.391	-0.258865	0.122025	-2.12141	0.0338871	0.0656107	aspartate 1-decarboxylase
AC251_RS03905	pntAa	4960.82	0.399952	0.116159	3.44313	0.000575018	0.00172701	Re/Si-specific NAD(P)(+) transhydrogenase subunit alpha
AC251_RS03910		2308.7	-1.39153	0.146344	-9.50865	1.93158e-21	2.65568e-20	TonB-dependent siderophore receptor
AC251_RS03915		980.761	-1.64741	0.137633	-11.9695	5.13189e-33	1.28467e-31	DUF1624 domain-containing protein
AC251_RS03920		342.988	-1.50499	0.16	-9.40618	5.14506e-21	6.96552e-20	multidrug efflux MFS transporter
AC251_RS03925		304.735	-0.617001	0.156174	-3.95072	7.79167e-05	0.00027312	HlyD family secretion protein
AC251_RS03930		185.419	-0.181012	0.207537	-0.872191	0.383104	0.491638	MarR family winged helix-turn-helix transcriptional regulator
AC251_RS03935		724.158	0.495721	0.138896	3.56901	0.00035833	0.00112591	NUDIX hydrolase
AC251_RS03940	trmU	1219.91	0.469455	0.116225	4.03919	5.36362e-05	0.000192459	tRNA 2-thiouridine(34) synthase MnmA
AC251_RS03945		1775.96	-0.0166815	0.114685	-0.145455	0.884352	0.918985	FMN-binding glutamate synthase family protein
AC251_RS03950		1323.04	0.917089	0.116216	7.89124	2.99193e-15	3.01867e-14	glutathione S-transferase
AC251_RS03955	purB	2720.97	0.148192	0.139368	1.06332	0.287637	0.392414	adenylosuccinate lyase
AC251_RS03960		2231.88	0.452372	0.151983	2.97647	0.00291585	0.00756325	cytochrome b
AC251_RS03965		5387.37	0.559463	0.105131	5.32157	1.02876e-07	5.43788e-07	YceI family protein
AC251_RS03970		9568.39	0.272849	0.115575	2.36079	0.0182359	0.0384649	YceI family protein
AC251_RS03975	secF	2189.38	0.691744	0.110371	6.26743	3.67044e-10	2.52319e-09	protein translocase subunit SecF
AC251_RS03980	secD	4405.89	0.529006	0.129686	4.07913	4.52036e-05	0.000163975	protein translocase subunit SecD
AC251_RS03985	yajC	2183.95	0.79953	0.123907	6.45265	1.09913e-10	7.82964e-10	preprotein translocase subunit YajC
AC251_RS03990	tgt	930.889	-0.146417	0.142654	-1.02638	0.304712	0.410329	tRNA guanosine(34) transglycosylase Tgt
AC251_RS03995	queA	807.693	-0.193905	0.159631	-1.21471	0.224477	0.321349	tRNA preQ1(34) S-adenosylmethionine ribosyltransferase-isomerase QueA
AC251_RS04000	recG	1492.51	-0.21905	0.110435	-1.98352	0.0473089	0.087116	ATP-dependent DNA helicase RecG
AC251_RS04005		19.444	0.00153185	0.447881	0.00342022	0.997271	0.998424	hypothetical protein
AC251_RS04010		81.3645	0.296467	0.277384	1.0688	0.285161	0.389737	hypothetical protein
AC251_RS04015		125.377	0.182062	0.201238	0.904709	0.365619	0.473492	DSD1 family PLP-dependent enzyme
AC251_RS04020		773.699	0.367906	0.142789	2.57658	0.00997832	0.02264	LysR family transcriptional regulator
AC251_RS04025		155.085	-0.40336	0.20832	-1.93625	0.0528368	0.0958322	diaminopropionate ammonia-lyase
AC251_RS04030		174.351	0.158573	0.189234	0.837971	0.402047	0.51118	Zn-dependent hydrolase
AC251_RS04035		870.397	0.496151	0.140978	3.51936	0.000432594	0.00133243	Lrp/AsnC family transcriptional regulator
AC251_RS04040		462.192	-0.313766	0.143662	-2.18406	0.028958	0.0574936	M20 family metallopeptidase
AC251_RS04045		923.423	0.0175843	0.119801	0.146779	0.883307	0.918618	UDP-glucuronosyltransferase
AC251_RS04055		301.568	0.125651	0.172462	0.728576	0.466261	0.572684	hypothetical protein
AC251_RS04065		10328.7	-0.555819	0.130952	-4.24444	2.19138e-05	8.33667e-05	putative Ig domain-containing protein
AC251_RS04070		444.652	-0.977647	0.138536	-7.05701	1.70125e-12	1.42181e-11	transposase
AC251_RS04080		2099.07	-0.523044	0.116416	-4.49288	7.02659e-06	2.87068e-05	IS66 family transposase
AC251_RS04085		11.6485	-0.760892	0.638614	-1.19147	0.233468	0.33111	IS66 family insertion sequence element accessory protein TnpB
AC251_RS04090		115.897	-0.694563	0.240122	-2.89255	0.00382134	0.00962956	IS66 family insertion sequence hypothetical protein
AC251_RS04095		80.1137	-0.535899	0.249429	-2.1485	0.0316738	0.0620041	IS5 family transposase
AC251_RS04100		74.9501	-0.311012	0.298447	-1.0421	0.297364	0.402784	IS66 family insertion sequence hypothetical protein
AC251_RS04105		11.1336	-0.983434	0.612301	-1.60613	0.108246	0.175301	IS66 family insertion sequence element accessory protein TnpB
AC251_RS04110		2605.95	-0.456985	0.115259	-3.96486	7.34389e-05	0.000259308	IS66 family transposase
AC251_RS04120		1263.26	-1.15834	0.150655	-7.68869	1.48653e-14	1.44224e-13	IS5 family transposase
AC251_RS04125		765.805	-1.31504	0.138199	-9.5156	1.80672e-21	2.49694e-20	hypothetical protein
AC251_RS04145		1780.16	-1.83693	0.113029	-16.2519	2.16497e-59	1.26258e-57	hypothetical protein
AC251_RS04155	cspA	4.79482	0.252651	0.923433	0.2736	0.784392	0.844204	cold shock domain-containing protein
AC251_RS04160		1168.23	-0.666078	0.122669	-5.4299	5.63862e-08	3.0723e-07	hypothetical protein
AC251_RS04165		761.627	-0.311157	0.188558	-1.65019	0.0989033	0.162804	hypothetical protein
AC251_RS04175		2437.74	-0.13387	0.125388	-1.06764	0.285681	0.390247	hypothetical protein
AC251_RS04180		1533.72	-0.0341098	0.180694	-0.188771	0.850272	0.893934	hypothetical protein
AC251_RS04185		412.286	-1.11604	0.173964	-6.41535	1.40501e-10	9.92082e-10	transglutaminase family protein
AC251_RS04190		206.011	0.000314424	0.196398	0.00160095	0.998723	0.999099	hypothetical protein
AC251_RS04195		17.0172	0.0324064	0.551532	0.0587571	0.953146	0.967734	spore coat U domain-containing protein
AC251_RS04200		28.4295	-1.0302	0.390703	-2.63678	0.00836972	0.0193038	spore coat U domain-containing protein
AC251_RS04205		23.9665	-1.14286	0.436966	-2.61544	0.0089113	0.0203758	molecular chaperone
AC251_RS04210		77.1396	-0.368667	0.248006	-1.48652	0.137141	0.214882	fimbrial biogenesis outer membrane usher protein
AC251_RS04215		56.8228	-0.092144	0.322039	-0.286127	0.774781	0.838451	spore coat protein U domain-containing protein
AC251_RS04220		153.752	-0.21581	0.212448	-1.01582	0.309713	0.415588	hypothetical protein
AC251_RS04230	oxyR	2928.64	0.399787	0.137369	2.91031	0.00361074	0.00917292	hydrogen peroxide-inducible genes activator
AC251_RS04235		255.495	1.58234	0.287813	5.4978	3.84565e-08	2.15283e-07	hypothetical protein
AC251_RS04240	dps	3844.89	0.143997	0.122537	1.17513	0.239941	0.338662	DNA starvation/stationary phase protection protein
AC251_RS04245	ubiA	802.865	0.0375479	0.151264	0.248227	0.803959	0.858991	4-hydroxybenzoate octaprenyltransferase
AC251_RS04250		172.184	-0.521272	0.177622	-2.93473	0.00333835	0.00857947	hypothetical protein
AC251_RS04255	proC	1083.46	0.214946	0.150585	1.4274	0.153465	0.235863	pyrroline-5-carboxylate reductase
AC251_RS04260		1559.99	0.339214	0.167101	2.02999	0.0423575	0.0793475	YggS family pyridoxal phosphate-dependent enzyme
AC251_RS04265	pilT	4273.39	0.211613	0.110923	1.90774	0.0564246	0.101507	type IV pilus twitching motility protein PilT
AC251_RS04270	pilU	2612.21	0.0623513	0.110967	0.561891	0.574191	0.673421	PilT/PilU family type 4a pilus ATPase
AC251_RS04275	pilE2	852.217	0.59672	0.163335	3.65335	0.000258836	0.000830499	type IV pilin protein
AC251_RS04280		278.744	0.486223	0.170059	2.85914	0.00424796	0.0105691	Tfp pilus assembly protein FimT/FimU
AC251_RS04285		396.854	1.10465	0.148288	7.44934	9.3806e-14	8.56847e-13	type IV pilus modification protein PilV
AC251_RS04290		586.09	1.05672	0.154397	6.84416	7.69274e-12	6.11158e-11	PilW family protein
AC251_RS04295		350.917	0.935314	0.158796	5.89002	3.86147e-09	2.40244e-08	pilus assembly PilX N-terminal domain-containing protein
AC251_RS04300		3320.02	1.13036	0.117131	9.65043	4.89491e-22	7.02089e-21	pilus assembly protein
AC251_RS04305		4206.4	0.248045	0.102638	2.4167	0.0156617	0.0337736	glutathione peroxidase
AC251_RS04310		621.55	0.273841	0.125808	2.17666	0.0295059	0.0584647	YafY family transcriptional regulator
AC251_RS04315		371.918	1.91835	0.255005	7.52278	5.3623e-14	4.98384e-13	cupin domain-containing protein
AC251_RS04320		1299.04	2.12551	0.220096	9.65719	4.58263e-22	6.6087e-21	VOC family protein
AC251_RS04325		326.069	-0.26497	0.167949	-1.57769	0.114638	0.184302	LrgB family protein
AC251_RS04330		234.843	-0.0701152	0.219759	-0.319055	0.749685	0.820494	CidA/LrgA family protein
AC251_RS04335	glcF	437.921	-0.270997	0.146415	-1.85088	0.0641866	0.113069	glycolate oxidase subunit GlcF
AC251_RS04340	glcE	431.503	-0.240428	0.154548	-1.55568	0.119783	0.191396	glycolate oxidase subunit GlcE
AC251_RS04345	glcD	1913.43	0.0889879	0.140657	0.63266	0.526956	0.630089	FAD-binding protein
AC251_RS04350		691.516	-0.34785	0.121932	-2.85283	0.00433323	0.0107661	LysR family transcriptional regulator
AC251_RS04355	dld	1828.86	-0.179503	0.111626	-1.60808	0.107817	0.174804	FAD-binding protein
AC251_RS04360		717.433	0.235715	0.138251	1.70498	0.0881991	0.148171	cob(I)yrinic acid a%2Cc-diamide adenosyltransferase
AC251_RS04365		6573.55	2.55228	0.146066	17.4734	2.28371e-68	1.68328e-66	mechanosensitive ion channel family protein
AC251_RS04370		289.89	0.423376	0.166556	2.54195	0.0110237	0.0248126	helix-turn-helix domain-containing protein
AC251_RS04375	aroG1	2456.99	0.734334	0.10493	6.99835	2.59003e-12	2.13436e-11	3-deoxy-7-phosphoheptulonate synthase AroG
AC251_RS04380	tldD	5023.39	0.0389742	0.120156	0.324363	0.745663	0.817442	metalloprotease TldD
AC251_RS04385		2183.78	0.395741	0.103892	3.80914	0.000139449	0.000469282	carbon-nitrogen hydrolase family protein
AC251_RS04390		3115.16	0.0670225	0.105986	0.63237	0.527145	0.630089	TIGR02099 family protein
AC251_RS04395	glnE	2272.06	0.0727078	0.10996	0.661223	0.50847	0.614541	bifunctional [glutamate--ammonia ligase]-adenylyl-L-tyrosine phosphorylase/[glutamate--ammonia-ligase] adenylyltransferase
AC251_RS04400		495.526	-0.282129	0.149008	-1.89338	0.0583077	0.104505	rhombosortase
AC251_RS04405		3440.14	0.200835	0.109688	1.83096	0.0671059	0.117613	MprA protease%2C GlyGly-CTERM protein-sorting domain-containing form
AC251_RS04410		7498.9	0.777655	0.122427	6.35196	2.12587e-10	1.48643e-09	MprA protease%2C GlyGly-CTERM protein-sorting domain-containing form
AC251_RS04415		3821.81	1.25215	0.102203	12.2516	1.64765e-34	4.46126e-33	hypothetical protein
AC251_RS04420	recN	3567.95	-0.10588	0.107294	-0.986825	0.323728	0.430583	DNA repair protein RecN
AC251_RS04425	ppnK	2492.27	-0.145055	0.108268	-1.33978	0.180318	0.268715	NAD kinase
AC251_RS04430	hrcA	2277.32	0.462345	0.115658	3.9975	6.40137e-05	0.000228	heat-inducible transcriptional repressor HrcA
AC251_RS04435	hutC	1028.78	-0.348068	0.145121	-2.39846	0.016464	0.0352032	histidine utilization repressor
AC251_RS04440	hutU	3488.11	-0.16805	0.188187	-0.892993	0.371861	0.480162	urocanate hydratase
AC251_RS04445	hutH	1927.82	-0.402994	0.168116	-2.39711	0.0165248	0.0352905	histidine ammonia-lyase
AC251_RS04450		556.855	-0.790652	0.201223	-3.92924	8.52153e-05	0.000296161	formimidoylglutamase
AC251_RS04455	hutI	502.235	-0.735233	0.208777	-3.52162	0.000428926	0.0013219	imidazolonepropionase
AC251_RS04460		1516.42	0.312152	0.113698	2.74545	0.00604284	0.014511	ferrochelatase
AC251_RS04465	hslR	667.723	0.410281	0.135029	3.03847	0.00237784	0.00625952	RNA-binding S4 domain-containing protein
AC251_RS04470		5493.73	1.12478	0.204114	5.51058	3.57659e-08	2.01069e-07	hypothetical protein
AC251_RS04480	grpE	5140.65	0.353418	0.157954	2.23747	0.0252557	0.0511182	nucleotide exchange factor GrpE
AC251_RS04485		509.503	0.0449114	0.191919	0.234012	0.814975	0.867966	thioredoxin family protein
AC251_RS04490	rnk	225.703	-0.722407	0.190984	-3.78255	0.000155229	0.000519092	GreA/GreB family elongation factor
AC251_RS04495	dnaK	28343.6	0.755771	0.160153	4.71905	2.36949e-06	1.03497e-05	molecular chaperone DnaK
AC251_RS04500	dnaJ	5980.36	0.120308	0.134211	0.896408	0.370035	0.47827	molecular chaperone DnaJ
AC251_RS04505	pabB	2092.54	-0.887219	0.113646	-7.80685	5.86354e-15	5.80556e-14	bifunctional anthranilate synthase component I family protein/class IV aminotransferase
AC251_RS04510		467.81	-0.79826	0.137699	-5.79714	6.74564e-09	4.082e-08	energy-coupling factor ABC transporter ATP-binding protein
AC251_RS04515		576.127	-0.720727	0.132251	-5.4497	5.04536e-08	2.76609e-07	ABC transporter permease
AC251_RS04520	panB	1532.7	-0.449841	0.113687	-3.95684	7.59474e-05	0.000266746	3-methyl-2-oxobutanoate hydroxymethyltransferase
AC251_RS04525		1003.92	-0.171933	0.114641	-1.49975	0.13368	0.210266	deoxynucleoside kinase
AC251_RS04530	folK	1360.86	-0.0367458	0.121347	-0.302817	0.762029	0.83031	2-amino-4-hydroxy-6-hydroxymethyldihydropteridine diphosphokinase
AC251_RS04535	pcnB	3875.21	0.0783918	0.105488	0.743138	0.457398	0.564656	polynucleotide adenylyltransferase PcnB
AC251_RS04540		1623.01	-0.234175	0.13047	-1.79485	0.0726774	0.125963	HAD-IB family hydrolase
AC251_RS04545		627.324	-0.160232	0.141748	-1.1304	0.258309	0.359519	DnaA regulatory inactivator Hda
AC251_RS04550		322.574	-0.0821432	0.189482	-0.433514	0.664641	0.748477	AI-2E family transporter
AC251_RS04555	purM	4978.89	0.201422	0.120409	1.67282	0.0943631	0.156593	phosphoribosylformylglycinamidine cyclo-ligase
AC251_RS04560		178.731	0.406908	0.225182	1.80701	0.0707601	0.123123	hypothetical protein
AC251_RS04565		14.0724	0.107475	0.557124	0.19291	0.847029	0.892256	hypothetical protein
AC251_RS04570	ada	277.617	0.610509	0.202633	3.01288	0.00258781	0.00678132	bifunctional DNA-binding transcriptional regulator/O6-methylguanine-DNA methyltransferase Ada
AC251_RS04575	alkA	201.705	0.0852961	0.214488	0.397672	0.690872	0.77075	DNA-3-methyladenine glycosylase
AC251_RS04580	alkB	484.425	0.0481321	0.134836	0.356968	0.721116	0.796288	DNA oxidative demethylase AlkB
AC251_RS04585		358.255	0.27959	0.192536	1.45214	0.146462	0.22685	2OG-Fe(II) oxygenase
AC251_RS04590		136.406	-0.6246	0.198591	-3.14515	0.00166002	0.0045411	methylated-DNA--[protein]-cysteine S-methyltransferase
AC251_RS04595		298.992	-0.333156	0.152436	-2.18555	0.0288483	0.0573187	GNAT family N-acetyltransferase
AC251_RS04600	miaA	970.672	-0.266634	0.113634	-2.34644	0.0189539	0.0397424	tRNA (adenosine(37)-N6)-dimethylallyltransferase MiaA
AC251_RS04605	mutL	2315.26	-0.0884371	0.113019	-0.782501	0.43392	0.542189	DNA mismatch repair endonuclease MutL
AC251_RS04610		78.5709	-0.669049	0.257323	-2.60003	0.00932156	0.0212407	MlaD family protein
AC251_RS04615		63.3467	-0.299024	0.310895	-0.961817	0.336142	0.443867	DUF3313 domain-containing protein
AC251_RS04620		1093.52	0.454665	0.129581	3.50874	0.000450236	0.00138036	TetR family transcriptional regulator
AC251_RS04625	dedA	790.172	-0.313911	0.159655	-1.96618	0.0492779	0.0902408	VTT domain-containing protein
AC251_RS04630		2589.24	0.215268	0.107998	1.99326	0.0462335	0.0855215	SirB1 family protein
AC251_RS04635		842.282	-0.306247	0.143986	-2.12692	0.0334267	0.064885	murein biosynthesis integral membrane protein MurJ
AC251_RS04640	rpsT	2594.2	-0.0985139	0.155934	-0.631766	0.52754	0.630231	30S ribosomal protein S20
AC251_RS04645		658.689	-2.03756	0.172385	-11.8198	3.08551e-32	7.34296e-31	DUF3579 domain-containing protein
AC251_RS04650	argF	3558.02	-0.303427	0.138803	-2.18602	0.0288143	0.0572725	ornithine carbamoyltransferase
AC251_RS04665	argG	3788.86	0.472582	0.14871	3.17789	0.00148353	0.00411557	argininosuccinate synthase
AC251_RS04670		584.302	0.411446	0.189795	2.16784	0.0301706	0.0595004	pyrimidine/purine nucleoside phosphorylase
AC251_RS04675		1149.9	0.0888791	0.128088	0.693889	0.487752	0.593284	patatin-like phospholipase family protein
AC251_RS04680	murB	915.789	-0.148905	0.128003	-1.16329	0.244712	0.343932	UDP-N-acetylmuramate dehydrogenase
AC251_RS04685		2776.76	0.474693	0.101193	4.69094	2.71947e-06	1.18103e-05	YajQ family cyclic di-GMP-binding protein
AC251_RS04690		1740.46	-0.215802	0.136283	-1.58348	0.113313	0.182448	nucleoside hydrolase
AC251_RS04695		1302.93	-0.0619301	0.115537	-0.53602	0.591945	0.688462	penicillin acylase family protein
AC251_RS04700		1017.32	-0.257255	0.148351	-1.7341	0.0829005	0.14053	glycerol-3-phosphate 1-O-acyltransferase PlsY
AC251_RS04705		142.628	-0.693912	0.206817	-3.3552	0.000793071	0.00233176	Cys-tRNA(Pro) deacylase
AC251_RS04710	xerD	510.642	-0.474119	0.162032	-2.92609	0.0034325	0.00878317	site-specific tyrosine recombinase XerD
AC251_RS04715		552.532	-0.27516	0.148583	-1.8519	0.0640409	0.112874	methylated-DNA--[protein]-cysteine S-methyltransferase
AC251_RS04720		156.411	-0.500989	0.187729	-2.66868	0.0076149	0.0177247	chalcone isomerase family protein
AC251_RS04725		840.228	0.493023	0.139156	3.54295	0.000395678	0.00123259	tRNA epoxyqueuosine(34) reductase QueG
AC251_RS04730		1570.54	0.711979	0.130344	5.46233	4.69935e-08	2.58977e-07	tRNA (adenosine(37)-N6)-threonylcarbamoyltransferase complex ATPase subunit type 1 TsaE
AC251_RS04735	amiC	1925.98	0.475737	0.132441	3.59208	0.000328052	0.00103383	N-acetylmuramoyl-L-alanine amidase
AC251_RS04740		2255.25	-0.401712	0.19588	-2.05081	0.0402855	0.0760837	bile acid:sodium symporter
AC251_RS04745		807.071	0.269349	0.132699	2.02977	0.0423797	0.079361	LysR family transcriptional regulator
AC251_RS04750		1447.51	-0.377466	0.128249	-2.94323	0.00324809	0.00836778	CoA-acylating methylmalonate-semialdehyde dehydrogenase
AC251_RS04755		479.296	0.397443	0.181888	2.1851	0.0288816	0.0573632	LysR family transcriptional regulator
AC251_RS04760		1796.2	1.66593	0.149028	11.1786	5.19e-29	1.05127e-27	3-hydroxyacyl-CoA dehydrogenase
AC251_RS04765	adk	2729.62	0.0212043	0.128438	0.165093	0.868871	0.90877	adenylate kinase
AC251_RS04770	kdsB	2152.3	-0.0153801	0.14255	-0.107892	0.914081	0.941929	3-deoxy-manno-octulosonate cytidylyltransferase
AC251_RS04775		609.612	-0.0305957	0.130516	-0.234421	0.814658	0.867883	Trm112 family protein
AC251_RS04780	lpxK	958.564	-0.634487	0.1256	-5.05165	4.38012e-07	2.12674e-06	tetraacyldisaccharide 4'-kinase
AC251_RS04785	exbD2	630.911	-0.518998	0.133272	-3.89428	9.84921e-05	0.000338754	biopolymer transporter ExbD
AC251_RS04790	exbB2	2227.84	-0.122995	0.140472	-0.875582	0.381257	0.490386	MotA/TolQ/ExbB proton channel family protein
AC251_RS04795	xseA	1162.79	0.0531739	0.109294	0.48652	0.626598	0.718094	exodeoxyribonuclease VII large subunit
AC251_RS04800	sodB	11283.2	0.0762629	0.104943	0.726705	0.467407	0.57349	superoxide dismutase [Fe]
AC251_RS04805		820.134	0.692962	0.181334	3.82147	0.000132661	0.000447572	hypothetical protein
AC251_RS04810		180.81	-0.294094	0.172951	-1.70044	0.0890477	0.149117	site-2 protease family protein
AC251_RS04815		589.88	-0.120908	0.131146	-0.921937	0.356561	0.464361	DUF2167 domain-containing protein
AC251_RS04820		278.425	-0.525555	0.186751	-2.8142	0.0048899	0.0120421	HutD family protein
AC251_RS04825	hupB2	40354.2	0.647895	0.134155	4.82946	1.36901e-06	6.17802e-06	HU family DNA-binding protein
AC251_RS04830		481.143	0.318772	0.142289	2.24032	0.0250705	0.0508015	oxidoreductase
AC251_RS04835		776.506	0.544353	0.153263	3.55176	0.000382664	0.00119953	hypothetical protein
AC251_RS04840		2567.68	0.516294	0.18718	2.75827	0.00581076	0.0140555	GntP family permease
AC251_RS04845		223.699	0.0961488	0.190142	0.505669	0.613089	0.70701	sulfite exporter TauE/SafE family protein
AC251_RS04850		518.954	-0.211696	0.143277	-1.47753	0.139533	0.217666	ABC transporter permease subunit
AC251_RS04855		523.719	-0.719179	0.133628	-5.38193	7.36899e-08	3.97028e-07	HD-GYP domain-containing protein
AC251_RS04860		18050.5	0.396384	0.107868	3.6747	0.00023813	0.00076824	hypothetical protein
AC251_RS04865		1714.51	0.756437	0.18221	4.15146	3.30354e-05	0.000122686	hypothetical protein
AC251_RS04870		863.948	-0.0247468	0.138853	-0.178222	0.858548	0.900636	transporter substrate-binding domain-containing protein
AC251_RS04875		114.465	0.707429	0.213324	3.31622	0.000912447	0.00264899	hypothetical protein
AC251_RS04880		1037.81	1.27275	0.12823	9.92555	3.22326e-23	4.87346e-22	TRAP transporter substrate-binding protein
AC251_RS04885		627.746	0.8307	0.184777	4.49568	6.93467e-06	2.83749e-05	hypothetical protein
AC251_RS04890		18783.9	1.70644	0.12547	13.6003	3.98565e-42	1.3303e-40	HipA domain-containing protein
AC251_RS04895		862.579	0.584693	0.14678	3.98346	6.79184e-05	0.000240938	DMT family transporter
AC251_RS04900	ogt	109.873	-0.164156	0.285703	-0.574569	0.565583	0.665371	methylated-DNA--[protein]-cysteine S-methyltransferase
AC251_RS04905		869.157	0.176342	0.172582	1.02178	0.306884	0.412568	DNA-3-methyladenine glycosylase 2 family protein
AC251_RS04910		541.677	0.105185	0.13118	0.801836	0.422648	0.53076	SDR family oxidoreductase
AC251_RS04915		2506.09	0.55869	0.11118	5.02511	5.03156e-07	2.4187e-06	zinc metallopeptidase
AC251_RS04920		74.5331	-0.0572863	0.30656	-0.186868	0.851764	0.894781	hypothetical protein
AC251_RS04925		546.204	0.224831	0.159069	1.41342	0.157533	0.240515	gamma-glutamyltransferase family protein
AC251_RS04930		2289.36	1.541	0.157162	9.80518	1.06958e-22	1.59446e-21	DoxX family protein
AC251_RS04935		864.747	1.66826	0.209099	7.97833	1.48329e-15	1.54047e-14	MFS transporter
AC251_RS04940		927.442	0.0811919	0.130865	0.620425	0.534978	0.636834	LysR family transcriptional regulator
AC251_RS04945		686.068	-0.0181789	0.134802	-0.134856	0.892726	0.924789	LysR family transcriptional regulator
AC251_RS04950		588.807	0.287768	0.167174	1.72137	0.0851834	0.143559	MliC family protein
AC251_RS04955		1119.53	0.277429	0.134979	2.05535	0.0398453	0.0754133	MBL fold metallo-hydrolase
AC251_RS04960		861.32	0.816016	0.152907	5.33668	9.46627e-08	5.02617e-07	DUF192 domain-containing protein
AC251_RS04965		173.574	-0.665426	0.192531	-3.45621	0.000547838	0.00165286	cytochrome-c peroxidase
AC251_RS04970		933.711	-0.177374	0.136361	-1.30077	0.193337	0.284064	metallophosphoesterase
AC251_RS04975		23227	0.379511	0.188306	2.0154	0.0438631	0.081649	hypothetical protein
AC251_RS04980	icd	12332.8	0.530434	0.102834	5.15814	2.49418e-07	1.25228e-06	NADP-dependent isocitrate dehydrogenase
AC251_RS04985		318.968	0.144258	0.172371	0.836908	0.402644	0.511605	IS1595 family transposase
AC251_RS04990		4860.4	5.43325	0.38253	14.2035	8.71841e-46	3.23557e-44	hypothetical protein
AC251_RS04995		1009.83	1.5092	0.127824	11.8069	3.59553e-32	8.48067e-31	DUF4126 domain-containing protein
AC251_RS05000	cspD	2356.54	0.714941	0.134261	5.32503	1.00938e-07	5.34607e-07	cold-shock protein
AC251_RS05005	clpS	2566.82	0.844184	0.109443	7.71348	1.22429e-14	1.19217e-13	ATP-dependent Clp protease adapter ClpS
AC251_RS05010	clpA	17059.9	0.95441	0.129737	7.35651	1.88787e-13	1.69525e-12	ATP-dependent Clp protease ATP-binding subunit ClpA
AC251_RS05015	dut	508.956	-0.297484	0.187323	-1.58808	0.112267	0.180985	dUTP diphosphatase
AC251_RS05020		577.914	-0.146424	0.125816	-1.1638	0.244504	0.34373	LLM class flavin-dependent oxidoreductase
AC251_RS05025	dfp	1874.94	0.29367	0.112682	2.60619	0.0091555	0.0208982	bifunctional phosphopantothenoylcysteine decarboxylase/phosphopantothenate--cysteine ligase CoaBC
AC251_RS05030		253.959	-0.569317	0.187212	-3.04102	0.0023578	0.00620984	YdcF family protein
AC251_RS05035	lspA	680.998	0.104782	0.128735	0.813933	0.415683	0.524746	signal peptidase II
AC251_RS05040	ileS	4471.98	0.234223	0.128976	1.81602	0.0693675	0.121296	isoleucine--tRNA ligase
AC251_RS05045	ribF	1518.49	0.103487	0.127282	0.813052	0.416188	0.525133	bifunctional riboflavin kinase/FAD synthetase
AC251_RS05050	vsrB	1975.11	0.107471	0.122604	0.876575	0.380718	0.489811	hybrid sensor histidine kinase/response regulator
AC251_RS05055	vsrC	2341.56	0.32212	0.131869	2.44273	0.0145768	0.0317696	response regulator transcription factor
AC251_RS05060	purN	1825.53	0.112067	0.119764	0.935735	0.34941	0.457066	phosphoribosylglycinamide formyltransferase
AC251_RS05065		3464.64	0.13502	0.106291	1.27028	0.203985	0.297158	RsmB/NOP family class I SAM-dependent RNA methyltransferase
AC251_RS05070		464.314	-0.445227	0.142605	-3.1221	0.00179567	0.00486949	phospholipase D family protein
AC251_RS05075		1469.05	-0.299734	0.110455	-2.71364	0.00665485	0.0157245	mechanosensitive ion channel
AC251_RS05080		6451.31	-0.39633	0.17485	-2.26668	0.0234096	0.0477459	fatty acid desaturase
AC251_RS05085	nadA	2463.46	-0.227743	0.137518	-1.65609	0.097703	0.161178	quinolinate synthase NadA
AC251_RS05090	nadC	1316.41	-0.584478	0.130202	-4.48901	7.15565e-06	2.91667e-05	carboxylating nicotinate-nucleotide diphosphorylase
AC251_RS05095	nadB1	2240.5	-0.633702	0.122991	-5.15243	2.57139e-07	1.28497e-06	L-aspartate oxidase
AC251_RS05100	rpmG	1124.02	-0.111624	0.138951	-0.803332	0.421783	0.529924	50S ribosomal protein L33
AC251_RS05105	rpmB	4188.47	0.0442625	0.149386	0.296297	0.767004	0.834086	50S ribosomal protein L28
AC251_RS05110	radC	155.148	-0.223506	0.191661	-1.16615	0.243554	0.342668	DNA repair protein RadC
AC251_RS05115	fkpB	536.557	-0.0634614	0.133641	-0.474866	0.634882	0.724585	peptidylprolyl isomerase
AC251_RS05120	ispH	1366.34	-0.00750374	0.118233	-0.0634656	0.949396	0.965081	4-hydroxy-3-methylbut-2-enyl diphosphate reductase
AC251_RS05125		19871.1	0.450054	0.118549	3.79636	0.000146837	0.000493516	branched-chain amino acid ABC transporter substrate-binding protein
AC251_RS05130	livH2	2619.48	0.233281	0.130986	1.78096	0.0749183	0.129046	branched-chain amino acid ABC transporter permease
AC251_RS05135		3017.36	0.233321	0.123547	1.88852	0.0589565	0.105368	ABC transporter ATP-binding protein
AC251_RS05140		2970.86	0.159492	0.124738	1.27861	0.201034	0.293181	ABC transporter ATP-binding protein
AC251_RS05145		2753.24	0.114382	0.115504	0.990287	0.322034	0.428652	ABC transporter ATP-binding protein
AC251_RS05150		794.571	0.344356	0.142707	2.41302	0.0158209	0.0340477	GNAT family N-acetyltransferase
AC251_RS05155	argD	6914.14	0.802997	0.112112	7.16244	7.92559e-13	6.77312e-12	acetylornithine transaminase
AC251_RS05160		2590.52	-0.320434	0.139151	-2.30278	0.0212913	0.0440003	CDP-6-deoxy-delta-3%2C4-glucoseen reductase
AC251_RS05165		1656.11	0.232158	0.131329	1.76777	0.0770999	0.131862	NAD(P)-dependent oxidoreductase
AC251_RS05170		918.436	-0.219506	0.131826	-1.66512	0.0958884	0.158727	sensor domain-containing diguanylate cyclase
AC251_RS05175		431.275	-0.0710867	0.143696	-0.494702	0.620811	0.713416	chloride channel protein
AC251_RS05180		48.3614	0.310835	0.355253	0.874966	0.381592	0.490531	MarR family winged helix-turn-helix transcriptional regulator
AC251_RS05185		342.247	-0.286305	0.148661	-1.9259	0.0541168	0.0979194	site-specific integrase
AC251_RS05190		17.8033	-0.657308	0.592953	-1.10853	0.267632	0.369876	hypothetical protein
AC251_RS05195		280.822	-0.807366	0.176545	-4.57314	4.80472e-06	2.0173e-05	toprim domain-containing protein
AC251_RS05200		17.9996	-1.75638	0.59723	-2.94088	0.00327281	0.00841919	hypothetical protein
AC251_RS05205		6.3307	-1.24392	0.823315	-1.51086	0.130824	0.206545	hypothetical protein
AC251_RS05210		6.05785	-1.60577	0.846775	-1.89634	0.0579154	0.103872	hypothetical protein
AC251_RS05215		67.7505	-1.96125	0.305715	-6.41527	1.40578e-10	9.92082e-10	Bro-N domain-containing protein
AC251_RS05220		101.298	-1.18853	0.225029	-5.28165	1.28027e-07	6.6677e-07	ogr/Delta-like zinc finger family protein
AC251_RS05225		1002.37	0.210239	0.126175	1.66624	0.0956654	0.158507	helix-turn-helix transcriptional regulator
AC251_RS05235		61.2402	-1.36114	0.386477	-3.52193	0.000428419	0.0013211	DNA cytosine methyltransferase
AC251_RS05240		7.52043	-0.746735	0.717906	-1.04016	0.298267	0.403888	Com family DNA-binding transcriptional regulator
AC251_RS05245		81.3484	-0.533575	0.285794	-1.86699	0.0619031	0.109946	phage late control D family protein
AC251_RS05250		23.2829	-0.722697	0.428907	-1.68498	0.0919931	0.153139	phage tail protein
AC251_RS05255		172.974	-1.10515	0.202718	-5.45167	4.99003e-08	2.74142e-07	phage tail protein
AC251_RS05260		0	NA	NA	NA	NA	NA	GpE family phage tail protein
AC251_RS05265		22.644	-1.35015	0.487415	-2.77003	0.00560518	0.0136141	phage tail assembly protein
AC251_RS05270		34.8219	-1.91162	0.43953	-4.34923	1.36616e-05	5.37451e-05	phage major tail tube protein
AC251_RS05275		114.89	-2.19464	0.25755	-8.52123	1.57867e-17	1.83729e-16	phage tail sheath protein
AC251_RS05280		18.4088	-0.360041	0.470992	-0.76443	0.444611	0.552459	hypothetical protein
AC251_RS05285		41.795	-0.545184	0.365123	-1.49315	0.135398	0.212528	phage tail protein
AC251_RS05290		87.4946	-0.714132	0.271654	-2.62883	0.0085679	0.0196894	phage tail protein
AC251_RS05295		16.2744	-1.15109	0.552426	-2.0837	0.0371877	0.0710934	phage tail protein I
AC251_RS05300		85.7305	-1.21594	0.257258	-4.72654	2.28373e-06	9.98333e-06	baseplate assembly protein
AC251_RS05305		21.6565	-1.71664	0.506811	-3.38713	0.000706271	0.00209045	GPW/gp25 family protein
AC251_RS05310		154.134	-1.46585	0.250996	-5.84011	5.21663e-09	3.1858e-08	phage baseplate assembly protein V
AC251_RS05315		299.927	0.474406	0.171395	2.76791	0.00564174	0.0136841	PIN domain-containing protein
AC251_RS05320		38.6517	-0.295899	0.372113	-0.795186	0.426505	0.534466	phage virion morphogenesis protein
AC251_RS05325		31.0109	-0.713679	0.43027	-1.65868	0.0971807	0.160466	phage tail protein
AC251_RS05330		25.6927	-0.410376	0.392809	-1.04472	0.296151	0.401449	hypothetical protein
AC251_RS05335		50.3218	-1.06748	0.326311	-3.27136	0.00107031	0.00305056	N-acetylmuramidase domain-containing protein
AC251_RS05340		7.06936	-1.28383	0.752041	-1.70713	0.0877983	0.147638	phage holin family protein
AC251_RS05345		16.1578	-1.13465	0.593084	-1.91313	0.0557316	0.100362	hypothetical protein
AC251_RS05350		3.55132	-1.89436	1.17594	-1.61094	0.107193	0.174006	tail protein X
AC251_RS05355		32.133	-2.17813	0.422599	-5.15413	2.54809e-07	1.27622e-06	head completion/stabilization protein
AC251_RS05360		76.2716	-1.20909	0.289967	-4.16974	3.04947e-05	0.000113888	terminase endonuclease subunit
AC251_RS05365		102.122	-2.81286	0.297269	-9.46232	3.01192e-21	4.13029e-20	phage major capsid protein%2C P2 family
AC251_RS05370		118.129	-3.30615	0.292083	-11.3192	1.05418e-29	2.22891e-28	GPO family capsid scaffolding protein
AC251_RS05375		54.8444	-1.17779	0.313193	-3.7606	0.000169508	0.000562235	terminase ATPase subunit family protein
AC251_RS05380		149.078	-0.31559	0.188513	-1.6741	0.0941111	0.156224	phage portal protein
AC251_RS05385		102.016	-1.03349	0.21973	-4.70346	2.55794e-06	1.11453e-05	DUF1484 family protein
AC251_RS05390		388.205	-0.269691	0.149224	-1.80729	0.070717	0.123088	hypothetical protein
AC251_RS05395		420.358	0.315151	0.146411	2.15251	0.0313571	0.0614747	PAAR domain-containing protein
AC251_RS05400		1687.05	0.182237	0.128913	1.41364	0.157467	0.240483	sel1 repeat family protein
AC251_RS05405		1897.24	0.367587	0.116226	3.1627	0.00156315	0.00430718	phospholipase
AC251_RS05410		2570.54	0.491779	0.104388	4.71109	2.464e-06	1.07448e-05	type VI secretion system tip protein VgrG
AC251_RS05415		5882.01	0.793053	0.142653	5.55933	2.70817e-08	1.55041e-07	HD domain-containing protein
AC251_RS05420		6152.52	1.07132	0.157558	6.79953	1.04963e-11	8.25244e-11	hypothetical protein
AC251_RS05430		886.639	-0.421897	0.130265	-3.23877	0.00120047	0.00337978	NAD(P)-dependent oxidoreductase
AC251_RS05435		1034.12	-0.597202	0.129457	-4.61312	3.96673e-06	1.67741e-05	ABC transporter substrate-binding protein
AC251_RS05440	cysB2	1919.74	-0.220263	0.121749	-1.80916	0.0704266	0.122744	CysB family HTH-type transcriptional regulator
AC251_RS05445		341.224	0.409082	0.237078	1.72552	0.0844343	0.142614	sulfite exporter TauE/SafE family protein
AC251_RS05450	cysI1	1455.41	0.460456	0.137522	3.34823	0.000813301	0.00238727	nitrite/sulfite reductase
AC251_RS05455		414.443	0.443177	0.14073	3.14914	0.00163754	0.00448655	DUF934 domain-containing protein
AC251_RS05460	cysH	622.72	0.351984	0.162148	2.17075	0.0299501	0.0591755	phosphoadenylyl-sulfate reductase
AC251_RS05465	cysD	1532.2	0.232292	0.155633	1.49257	0.135551	0.212642	sulfate adenylyltransferase subunit CysD
AC251_RS05470	cysN	1968.65	0.16591	0.153921	1.07789	0.281082	0.385055	sulfate adenylyltransferase subunit 1
AC251_RS05475	nirE	1035.91	-0.253589	0.154284	-1.64365	0.100249	0.164712	uroporphyrinogen-III C-methyltransferase
AC251_RS05480	hpaF	340.06	-0.387846	0.164763	-2.35396	0.0185744	0.0390859	5-carboxymethyl-2-hydroxymuconate Delta-isomerase
AC251_RS05485		288.116	-0.686722	0.155337	-4.42087	9.83061e-06	3.94936e-05	CbiX/SirB N-terminal domain-containing protein
AC251_RS05490		1349.34	-0.183961	0.112311	-1.63796	0.101429	0.16624	LPS export ABC transporter permease LptG
AC251_RS05495		984.667	-0.21846	0.113316	-1.92788	0.0538701	0.0975728	LPS export ABC transporter permease LptF
AC251_RS05500	pepA	7115.92	0.514346	0.112858	4.55745	5.17785e-06	2.1552e-05	leucyl aminopeptidase
AC251_RS05505	holC	784.888	0.360509	0.120291	2.99699	0.00272661	0.00711061	DNA polymerase III subunit chi
AC251_RS05510		562.508	0.125373	0.138231	0.906982	0.364416	0.47285	DUF2486 family protein
AC251_RS05515	ilvD	5574.51	-0.50358	0.105842	-4.75784	1.95678e-06	8.64665e-06	dihydroxy-acid dehydratase
AC251_RS05520		505.802	-0.17129	0.140616	-1.21814	0.22317	0.319926	LysR family transcriptional regulator
AC251_RS05525	lgt	1173.23	-0.299659	0.136792	-2.19061	0.0284797	0.0566924	prolipoprotein diacylglyceryl transferase
AC251_RS05530		4249.63	0.225635	0.135109	1.67002	0.0949152	0.157411	SIMPL domain-containing protein
AC251_RS05535		415.851	-0.103386	0.161044	-0.641974	0.52089	0.624574	EVE domain-containing protein
AC251_RS05545	zapA	722.491	0.287074	0.128706	2.23047	0.0257165	0.0518925	cell division protein ZapA
AC251_RS05550		1221.77	0.505622	0.115449	4.37959	1.189e-05	4.71956e-05	hypothetical protein
AC251_RS05555	btuB	2542	-0.254035	0.117246	-2.16668	0.0302596	0.0596537	TonB-dependent receptor
AC251_RS05560	btuC	763.292	-0.589903	0.120761	-4.88489	1.03485e-06	4.73036e-06	iron ABC transporter permease
AC251_RS05565	btuD	605.527	-0.75465	0.13098	-5.76155	8.3345e-09	4.99223e-08	ABC transporter ATP-binding protein
AC251_RS05570		19.842	-0.958329	0.529449	-1.81005	0.070288	0.122542	hypothetical protein
AC251_RS05575	cobT	1116.8	-0.45234	0.137113	-3.29903	0.000970196	0.00280132	nicotinate-nucleotide--dimethylbenzimidazole phosphoribosyltransferase
AC251_RS05580	cobS	646.379	-0.634419	0.145654	-4.35566	1.32667e-05	5.2308e-05	adenosylcobinamide-GDP ribazoletransferase
AC251_RS05585	cobC	485.354	-0.891743	0.148212	-6.01668	1.78032e-09	1.15362e-08	alpha-ribazole phosphatase
AC251_RS05590	btuF	416.548	-0.28082	0.149007	-1.8846	0.0594833	0.106182	cobalamin-binding protein
AC251_RS05595		538.55	-0.170664	0.142047	-1.20146	0.229572	0.326913	threonine-phosphate decarboxylase CobD
AC251_RS05600	cbiB	695.635	-0.340383	0.11991	-2.83866	0.00453031	0.0112086	adenosylcobinamide-phosphate synthase CbiB
AC251_RS05605	cobP	1011.33	-0.143822	0.133196	-1.07978	0.280242	0.384091	bifunctional adenosylcobinamide kinase/adenosylcobinamide-phosphate guanylyltransferase
AC251_RS05610	cbiP	1372.06	-0.129702	0.108186	-1.19888	0.230573	0.327922	cobyric acid synthase
AC251_RS05615		2792.71	0.500725	0.113453	4.41349	1.01719e-05	4.0772e-05	ParA family protein
AC251_RS05620		885.468	0.778335	0.143845	5.41094	6.26949e-08	3.40207e-07	DUF2778 domain-containing protein
AC251_RS05625	panC	1476.66	-0.24304	0.131797	-1.84405	0.0651755	0.114608	pantoate--beta-alanine ligase
AC251_RS05630		1263.62	-0.289468	0.127886	-2.26348	0.0236061	0.0481097	segregation/condensation protein A
AC251_RS05635		749.153	0.087616	0.133551	0.656047	0.511794	0.616592	DUF3460 family protein
AC251_RS05640		733.326	-0.293606	0.12482	-2.35224	0.0186609	0.0392367	autotransporter assembly complex protein TamA
AC251_RS05645		1322.17	-0.325079	0.117899	-2.75728	0.00582847	0.0140727	translocation/assembly module TamB
AC251_RS05650		2353.18	0.33133	0.143508	2.30879	0.0209552	0.043492	outer membrane protein assembly factor BamE
AC251_RS05655	metG	4439.45	0.00693872	0.122325	0.0567237	0.954765	0.969007	methionine--tRNA ligase
AC251_RS05660		22008.6	0.369064	0.100339	3.67818	0.000234902	0.000759674	OmpA family protein
AC251_RS05665	mrp	2751.43	0.558385	0.113486	4.92031	8.6406e-07	4.01538e-06	iron-sulfur cluster carrier protein ApbC
AC251_RS05670		595.727	0.266263	0.143873	1.85068	0.0642152	0.113069	DUF3305 domain-containing protein
AC251_RS05675		426.63	0.325345	0.199032	1.63464	0.102126	0.16702	DUF3306 domain-containing protein
AC251_RS05680		1393.33	0.271078	0.136825	1.98121	0.0475681	0.0874415	4Fe-4S binding protein
AC251_RS05685		126.528	0.326344	0.238507	1.36828	0.171226	0.257973	molecular chaperone
AC251_RS05690		603.224	0.512822	0.168373	3.04575	0.00232098	0.00612504	formate dehydrogenase
AC251_RS05695		2255.19	0.69809	0.181618	3.84373	0.00012118	0.000411452	molybdopterin-dependent oxidoreductase
AC251_RS05700		166.143	0.265536	0.209675	1.26642	0.205364	0.298757	formate dehydrogenase FDH3 subunit beta
AC251_RS05705		39.3336	0.638651	0.346631	1.84245	0.0654089	0.11498	hypothetical protein
AC251_RS05710		188.029	-0.0280271	0.184983	-0.151511	0.879572	0.916171	formate dehydrogenase subunit gamma
AC251_RS05715		136.758	0.0497579	0.204548	0.243258	0.807806	0.86206	hypothetical protein
AC251_RS05720	sodC	12027.2	0.422372	0.0961263	4.39393	1.11322e-05	4.44199e-05	superoxide dismutase family protein
AC251_RS05725		1814.23	0.0720266	0.109106	0.660155	0.509154	0.614948	formate dehydrogenase accessory sulfurtransferase FdhD
AC251_RS05730	dcd	1056.6	-0.145645	0.175814	-0.828404	0.407442	0.516801	dCTP deaminase
AC251_RS05735	adi	5075.12	-0.163399	0.127241	-1.28417	0.199081	0.290973	arginine/lysine/ornithine decarboxylase
AC251_RS05740		432.434	-0.0958769	0.195263	-0.491014	0.623416	0.715036	RNA 2'%2C3'-cyclic phosphodiesterase
AC251_RS05745	argH	2940.93	-0.0506027	0.133922	-0.377852	0.705541	0.782503	argininosuccinate lyase
AC251_RS05750		979.328	0.812028	0.192581	4.21656	2.48052e-05	9.40294e-05	anti-sigma factor
AC251_RS05755		3817.61	0.827164	0.157874	5.23939	1.61104e-07	8.28469e-07	sigma-70 family RNA polymerase sigma factor
AC251_RS05760		100.598	1.14302	0.235158	4.86065	1.17002e-06	5.32988e-06	ferritin-like domain-containing protein
AC251_RS05765	ripAK	266.121	-0.349979	0.182696	-1.91564	0.0554113	0.0998533	hypothetical protein
AC251_RS05770	ppc	7067.19	0.321061	0.130831	2.45402	0.0141269	0.0309543	phosphoenolpyruvate carboxylase
AC251_RS05775	hemC	4067.77	-0.283064	0.112935	-2.50643	0.0121956	0.0271088	hydroxymethylbilane synthase
AC251_RS05780		3878.44	-0.418683	0.105647	-3.96305	7.39977e-05	0.000260859	fused uroporphyrinogen-III synthase HemD/membrane protein HemX
AC251_RS05785	hemY	1949.88	-0.406489	0.121596	-3.34294	0.000828957	0.00242518	hypothetical protein
AC251_RS05790		1136.93	-0.170147	0.130857	-1.30025	0.193514	0.284246	cytochrome b/b6 domain-containing protein
AC251_RS05795		1833.88	0.0667955	0.143133	0.466667	0.640738	0.729465	PepSY domain-containing protein
AC251_RS05800		1733.86	0.208712	0.134159	1.55571	0.119778	0.191396	MFS transporter
AC251_RS05805	tsaC	988.858	-0.176819	0.117142	-1.50944	0.131185	0.206833	SDR family oxidoreductase
AC251_RS05810		2163.04	0.0680341	0.11435	0.594965	0.551867	0.651414	aldehyde dehydrogenase family protein
AC251_RS05815	ppa	3806.18	0.425315	0.115433	3.68452	0.000229133	0.000743281	inorganic diphosphatase
AC251_RS05825		749.647	0.228459	0.147609	1.54774	0.121686	0.194046	GNAT family N-acetyltransferase
AC251_RS05830	nadE	2371.48	0.0187113	0.104267	0.179455	0.857581	0.899798	NAD+ synthase
AC251_RS05835		514.258	-0.245565	0.127791	-1.92162	0.0546539	0.0988017	class I SAM-dependent methyltransferase
AC251_RS05840	glnB	1757.33	0.145716	0.112498	1.29528	0.195223	0.286043	P-II family nitrogen regulator
AC251_RS05845		512.422	-0.270661	0.132948	-2.03584	0.041766	0.0784444	trimeric intracellular cation channel family protein
AC251_RS05850		1323.97	0.278386	0.141905	1.96178	0.0497884	0.0910814	Smr/MutS family protein
AC251_RS05855	trxB	5105.24	0.801688	0.112545	7.12329	1.05381e-12	8.90538e-12	thioredoxin-disulfide reductase
AC251_RS05860	ftsK	3368.43	-0.0879357	0.102798	-0.855425	0.392316	0.501107	DNA translocase FtsK
AC251_RS05865	lolA	3379.2	0.473742	0.147145	3.21955	0.0012839	0.0036032	outer membrane lipoprotein chaperone LolA
AC251_RS05870		1865.85	0.442555	0.121589	3.63977	0.000272887	0.000872889	hypothetical protein
AC251_RS05875		789.138	0.354106	0.121535	2.91361	0.00357281	0.00908959	AAA family ATPase
AC251_RS05880		1801.99	0.345937	0.118407	2.92159	0.00348245	0.00888955	replication-associated recombination protein A
AC251_RS05885		3285.76	0.314922	0.115367	2.72975	0.00633833	0.0151248	site-specific DNA-methyltransferase
AC251_RS05890		3868.01	0.103622	0.114357	0.906122	0.364871	0.473131	DEAD/DEAH box helicase family protein
AC251_RS05895		2631.41	-0.0413687	0.113418	-0.364746	0.715301	0.790855	hypothetical protein
AC251_RS05900		23.2053	-1.24099	0.558183	-2.22327	0.0261976	0.0527199	hypothetical protein
AC251_RS05905		47.0002	-0.0319786	0.322162	-0.0992625	0.92093	0.945151	relaxase/mobilization nuclease domain-containing protein
AC251_RS05915		6.82763	0.277143	0.735642	0.376736	0.70637	0.782824	hypothetical protein
AC251_RS05920		149.047	-0.525195	0.244407	-2.14886	0.0316458	0.0619721	hypothetical protein
AC251_RS05925		75.2327	-0.566734	0.263099	-2.15407	0.0312347	0.0613698	helix-turn-helix domain-containing protein
AC251_RS05930		16.3404	-1.32417	0.576839	-2.29556	0.0217012	0.0447256	hypothetical protein
AC251_RS05935		58.3057	-1.78494	0.342365	-5.21356	1.85255e-07	9.45597e-07	site-specific DNA-methyltransferase
AC251_RS05945		504.761	-0.0359341	0.13609	-0.264046	0.791745	0.849357	helix-turn-helix transcriptional regulator
AC251_RS05950		196.195	-0.516791	0.173291	-2.98222	0.00286168	0.00744094	replication initiation protein
AC251_RS05970		696.333	-0.11471	0.166561	-0.688695	0.491015	0.59698	site-specific integrase
AC251_RS05975		828.999	0.0416202	0.155384	0.267854	0.788812	0.847071	replication-associated recombination protein A
AC251_RS05980	serS	2560.51	0.292092	0.119324	2.44789	0.0143694	0.0314079	serine--tRNA ligase
AC251_RS05990		707.329	-1.09099	0.14754	-7.39455	1.41886e-13	1.28497e-12	recombinase family protein
AC251_RS05995		598.191	-0.763361	0.132276	-5.77099	7.88078e-09	4.7365e-08	hypothetical protein
AC251_RS06000		661.688	0.302399	0.157541	1.9195	0.0549214	0.0991387	Rep protein
AC251_RS06005		699.526	0.245563	0.190663	1.28794	0.197766	0.289131	hypothetical protein
AC251_RS06010		140.149	-0.20618	0.199276	-1.03465	0.300833	0.406653	zonular occludens toxin
AC251_RS06015		19.3532	0.291113	0.461741	0.630468	0.528389	0.630715	DUF2523 domain-containing protein
AC251_RS06020		189.362	0.239036	0.170623	1.40096	0.161225	0.245239	hypothetical protein
AC251_RS06025		73.5525	0.375619	0.252751	1.48612	0.137247	0.214984	hypothetical protein
AC251_RS06030		4.25156	0.682033	0.948451	0.719102	0.472078	0.578062	hypothetical protein
AC251_RS06035		0.631943	-1.13439	2.36192	-0.480283	0.631026	0.722047	hypothetical protein
AC251_RS06040		0.33475	0.346763	3.46596	0.100048	0.920306	0.945059	hypothetical protein
AC251_RS06045		1.19796	-2.33572	2.06848	-1.1292	0.258815	0.35994	hypothetical protein
AC251_RS06050		1.55205	-1.64964	1.64314	-1.00395	0.315401	0.421795	hypothetical protein
AC251_RS06055		70.3701	0.463759	0.28333	1.63682	0.101668	0.166426	hypothetical protein
AC251_RS06060		4551.76	0.630229	0.141745	4.44623	8.7391e-06	3.52152e-05	hypothetical protein
AC251_RS06065		2869.41	-0.0404558	0.146721	-0.275733	0.782753	0.843127	tyrosine-type recombinase/integrase
AC251_RS06070		240.17	-0.627029	0.183333	-3.42017	0.000625818	0.00186481	AlpA family phage regulatory protein
AC251_RS06075		245.664	-0.330813	0.169437	-1.95243	0.0508877	0.0928045	hypothetical protein
AC251_RS06080		429.926	-0.189701	0.175313	-1.08207	0.27922	0.383097	AAA family ATPase
AC251_RS06090		280.149	-0.0976876	0.147638	-0.661668	0.508184	0.614335	IS5 family transposase
AC251_RS06095		182.073	-0.0785338	0.195982	-0.400718	0.688628	0.768731	DUF1911 domain-containing protein
AC251_RS06100		246.142	1.23206	0.196991	6.25438	3.9909e-10	2.72935e-09	DUF1488 domain-containing protein
AC251_RS06105		152.528	0.56957	0.236588	2.40743	0.0160652	0.0344755	hypothetical protein
AC251_RS06110		968.475	-0.0525753	0.161903	-0.324734	0.745382	0.817442	hypothetical protein
AC251_RS06115		6443.7	0.628415	0.160049	3.92639	8.62287e-05	0.000299291	DUF5623 domain-containing protein
AC251_RS06120		922.406	0.0222698	0.135999	0.163749	0.869929	0.909518	Arm DNA-binding domain-containing protein
AC251_RS06125		269.025	0.218277	0.160882	1.35675	0.17486	0.262068	IS3 family transposase
AC251_RS06135		293.865	0.473736	0.161618	2.93122	0.00337636	0.00865628	MarR family transcriptional regulator
AC251_RS06140		221.386	0.625109	0.205544	3.04125	0.00235597	0.00620812	MFS transporter
AC251_RS06145		94.7477	0.313296	0.271773	1.15279	0.248998	0.348571	MFS transporter
AC251_RS06150		143.252	0.0584692	0.209328	0.279319	0.78	0.841867	heavy metal-responsive transcriptional regulator
AC251_RS06155		86.1109	-0.302202	0.236095	-1.28	0.200544	0.292661	SDR family oxidoreductase
AC251_RS06160		122.381	-0.82839	0.238886	-3.46772	0.000524893	0.00159177	Lrp/AsnC family transcriptional regulator
AC251_RS06165		337.53	-0.0196885	0.144573	-0.136184	0.891676	0.924243	alpha/beta hydrolase
AC251_RS06170		308.937	0.021802	0.154852	0.140792	0.888034	0.921403	Lrp/AsnC family transcriptional regulator
AC251_RS06175		224.628	0.286302	0.169481	1.68928	0.0911652	0.152043	alpha/beta hydrolase
AC251_RS06180		203.874	-0.148852	0.183593	-0.81077	0.417498	0.52616	MFS transporter
AC251_RS06185		1209.01	0.570514	0.126819	4.49866	6.83845e-06	2.80244e-05	hypothetical protein
AC251_RS06195		678.52	0.169614	0.152501	1.11222	0.266044	0.368064	IS3 family transposase
AC251_RS06200		162.812	-0.334996	0.201404	-1.6633	0.096252	0.15918	response regulator transcription factor
AC251_RS06205		302.061	0.911261	0.157007	5.80397	6.47622e-09	3.92344e-08	PAS domain-containing protein
AC251_RS06210		23.8227	-0.389299	0.420106	-0.926667	0.354099	0.461608	type II secretion system major pseudopilin GspG
AC251_RS06215		32.0499	0.0369747	0.42583	0.0868298	0.930807	0.951974	type II secretion system F family protein
AC251_RS06220		53.0333	-0.661305	0.330918	-1.99839	0.045674	0.084634	GspE/PulE family protein
AC251_RS06225		48.1588	-0.314863	0.401143	-0.784916	0.432503	0.54096	hypothetical protein
AC251_RS06230		5.97234	-1.13071	0.927237	-1.21945	0.222675	0.319302	hypothetical protein
AC251_RS06235		7.53134	-0.158766	0.830006	-0.191283	0.848304	0.892713	hypothetical protein
AC251_RS06240		13.9697	-0.490644	0.628256	-0.780963	0.434824	0.542968	secretion system X translation initiation factor
AC251_RS06245		60.665	-0.379181	0.270572	-1.4014	0.161094	0.245175	type IV pilus secretin PilQ
AC251_RS06250		8.87328	-0.842818	0.700901	-1.20248	0.229179	0.32651	type II secretion system GspH family protein
AC251_RS06255		13.4587	-0.564801	0.592455	-0.953324	0.340426	0.448632	prepilin-type N-terminal cleavage/methylation domain-containing protein
AC251_RS06260		41.6594	-0.290235	0.341295	-0.850393	0.395107	0.503925	type II secretion system protein
AC251_RS06265		57.9566	-0.874906	0.348358	-2.51151	0.0120215	0.026851	multicopper oxidase family protein
AC251_RS06270		42.7961	-0.108096	0.321322	-0.33641	0.736561	0.809496	multicopper oxidase family protein
AC251_RS06275		651.757	-0.584198	0.135576	-4.309	1.63998e-05	6.38545e-05	hypothetical protein
AC251_RS06280		31.9661	-1.43461	0.41109	-3.48978	0.000483427	0.00147445	hypothetical protein
AC251_RS06285		93.5205	-0.394649	0.237721	-1.66014	0.0968867	0.16013	outer membrane lipoprotein-sorting protein
AC251_RS06290		137.934	-0.653121	0.255087	-2.56038	0.0104557	0.0236221	hypothetical protein
AC251_RS06295		108.351	-0.22244	0.227798	-0.976482	0.328826	0.43627	cytochrome C
AC251_RS06300		46.2865	-0.0062051	0.351621	-0.0176471	0.98592	0.991345	SCO family protein
AC251_RS06305		22.5973	-0.600471	0.455657	-1.31781	0.187566	0.277043	lytic transglycosylase domain-containing protein
AC251_RS06310		40.9586	-0.520004	0.330583	-1.57299	0.115721	0.185875	high-potential iron-sulfur protein
AC251_RS06315		237.077	-0.251173	0.17248	-1.45624	0.145325	0.225312	hypothetical protein
AC251_RS06320		2008.26	0.377319	0.130194	2.89813	0.003754	0.00948689	transporter
AC251_RS06325		817.41	0.175671	0.12787	1.37383	0.169495	0.256007	TlpA family protein disulfide reductase
AC251_RS06330		2079	-1.8742	0.13264	-14.13	2.48156e-45	9.14557e-44	class I SAM-dependent methyltransferase
AC251_RS06335		5548.69	-1.8255	0.125673	-14.5258	8.31793e-48	3.26987e-46	VirK family protein
AC251_RS06340		813.743	0.0592662	0.123575	0.479596	0.631515	0.722266	MipA/OmpV family protein
AC251_RS06350		302.383	0.819117	0.15554	5.26629	1.39209e-07	7.18661e-07	PAAR domain-containing protein
AC251_RS06355		424.221	0.298263	0.174103	1.71314	0.0866863	0.145907	type VI secretion system amidase effector protein Tae4
AC251_RS06365		66041.4	1.44373	0.405013	3.56465	0.000364346	0.00114413	hypothetical protein
AC251_RS06370		11504.6	1.57833	0.147864	10.6742	1.34396e-26	2.46795e-25	hypothetical protein
AC251_RS06375		288.772	0.579603	0.175173	3.30875	0.000937144	0.00271772	carboxymuconolactone decarboxylase family protein
AC251_RS06380		2434.72	-0.0643215	0.158352	-0.406193	0.684601	0.765202	hemolysin family protein
AC251_RS06385	ragA	3392.25	-0.120808	0.106643	-1.13283	0.257286	0.358283	bifunctional glycoside hydrolase 114/ polysaccharide deacetylase family protein
AC251_RS06390	ragB	3735.79	-0.351927	0.102328	-3.43921	0.000583404	0.00174824	tetratricopeptide repeat protein
AC251_RS06395	ragC	557.909	-0.0644556	0.12939	-0.498151	0.618377	0.711255	hypothetical protein
AC251_RS06400	ragD	1250.25	-0.376249	0.126792	-2.96745	0.00300281	0.00777742	PelD GGDEF domain-containing protein
AC251_RS06405	ragE	639.043	-0.3813	0.125624	-3.03525	0.00240336	0.00632358	hypothetical protein
AC251_RS06410	ragF	1127.36	-0.26345	0.113318	-2.32487	0.0200791	0.0418537	GT4 family glycosyltransferase PelF
AC251_RS06415	ragG	550.979	-0.423981	0.144663	-2.93081	0.00338079	0.00865919	exopolysaccharide Pel transporter PelG
AC251_RS06420		4080.93	0.746812	0.211583	3.52964	0.000416127	0.00128694	hypothetical protein
AC251_RS06425		613.764	0.98648	0.169019	5.83649	5.33119e-09	3.25203e-08	DUF4382 domain-containing protein
AC251_RS06430		511.68	-0.173404	0.256765	-0.675342	0.499458	0.605166	D-amino acid dehydrogenase
AC251_RS06435		692.357	0.441492	0.177345	2.48946	0.0127939	0.0283022	glutamate/aspartate ABC transporter substrate-binding protein
AC251_RS06440		439.51	-0.122315	0.147942	-0.826773	0.408366	0.517725	amino acid ABC transporter ATP-binding protein
AC251_RS06445		167.267	-0.317346	0.191342	-1.65853	0.097211	0.160466	amino acid ABC transporter permease
AC251_RS06450		179.181	-0.147773	0.200936	-0.735426	0.46208	0.568969	amino acid ABC transporter permease
AC251_RS06455		1939.79	0.105869	0.109265	0.96892	0.332585	0.439718	ABC transporter substrate-binding protein
AC251_RS06460		1791.43	0.395906	0.128801	3.07378	0.00211363	0.00562258	hypothetical protein
AC251_RS06465		935.795	-0.0161554	0.160151	-0.100876	0.919649	0.94475	IclR family transcriptional regulator
AC251_RS06470	pcaI	441.201	-0.501131	0.157926	-3.1732	0.0015077	0.00417824	3-oxoacid CoA-transferase subunit A
AC251_RS06475	pcaJ	537.912	-0.170265	0.134609	-1.26489	0.205912	0.299472	CoA transferase subunit B
AC251_RS06480	pacF	2283.62	0.176178	0.110518	1.59412	0.110909	0.179013	3-oxoadipyl-CoA thiolase
AC251_RS06485	pcaB	1416.1	-0.356057	0.107825	-3.30217	0.000959414	0.0027717	3-carboxy-cis%2Ccis-muconate cycloisomerase
AC251_RS06490	pcaD	684.553	-0.170204	0.131384	-1.29547	0.195157	0.286026	3-oxoadipate enol-lactonase
AC251_RS06495	pcaC	319.922	-0.414821	0.153544	-2.70163	0.00689998	0.0162646	4-carboxymuconolactone decarboxylase
AC251_RS06500		822.15	-0.280071	0.128886	-2.17301	0.0297794	0.058882	branched-chain amino acid ABC transporter permease
AC251_RS06505		380.299	-0.528646	0.152316	-3.47072	0.00051906	0.00157499	branched-chain amino acid ABC transporter permease
AC251_RS06510		468.581	-0.475434	0.134079	-3.54592	0.000391239	0.00122064	ABC transporter ATP-binding protein
AC251_RS06515		353.657	-0.552292	0.159681	-3.45872	0.000542749	0.0016403	ABC transporter ATP-binding protein
AC251_RS06520		2383.11	0.0554451	0.112857	0.491288	0.623223	0.715036	ABC transporter substrate-binding protein
AC251_RS06525		828.04	0.526286	0.159221	3.30537	0.000948503	0.00274466	LysR family transcriptional regulator
AC251_RS06530	pobB	1789.14	1.06686	0.43642	2.44457	0.0145025	0.0316338	4-hydroxybenzoate 3-monooxygenase
AC251_RS06535		2800.57	-0.107596	0.167886	-0.64089	0.521594	0.625135	endo alpha-1%2C4 polygalactosaminidase
AC251_RS06540		4944.06	0.269768	0.1247	2.16333	0.0305159	0.0601143	hypothetical protein
AC251_RS06545	infA2	2292.08	-1.04542	0.148862	-7.02276	2.17527e-12	1.80377e-11	translation initiation factor IF-1
AC251_RS06550		1594.87	-1.98431	0.150829	-13.1561	1.57056e-39	4.87424e-38	hypothetical protein
AC251_RS06555	galU1	2907.22	0.0315143	0.124459	0.25321	0.800106	0.855736	UTP--glucose-1-phosphate uridylyltransferase GalU
AC251_RS06560	valS	6612.87	0.159936	0.130211	1.22829	0.21934	0.315542	valine--tRNA ligase
AC251_RS06565	uvrD	2779.66	-0.0948953	0.109121	-0.869635	0.3845	0.492646	UvrD-helicase domain-containing protein
AC251_RS06570		580.565	-0.146388	0.145605	-1.00538	0.314716	0.421235	hypothetical protein
AC251_RS06575	thrB	1528.45	-0.212212	0.114522	-1.85303	0.0638785	0.112701	homoserine kinase
AC251_RS06580		4054.83	0.388505	0.106899	3.63431	0.000278727	0.000888944	hypothetical protein
AC251_RS06585		5977.6	0.512082	0.127532	4.01533	5.93615e-05	0.000212429	TIGR00730 family Rossman fold protein
AC251_RS06590	polA	5505.03	-0.423124	0.116302	-3.63814	0.000274612	0.000876876	DNA polymerase I
AC251_RS06595	ndh	4655.35	-0.332053	0.149125	-2.22668	0.0259684	0.0523014	NAD(P)/FAD-dependent oxidoreductase
AC251_RS06600		3982.91	0.0324966	0.101757	0.319354	0.749458	0.820415	dienelactone hydrolase family protein
AC251_RS06605		528.956	-0.355217	0.16591	-2.14102	0.0322725	0.0629438	ZIP family metal transporter
AC251_RS06610		563.373	0.0216646	0.131706	0.164492	0.869343	0.909085	IS4 family transposase
AC251_RS06615	sseA	2433.04	0.40967	0.119979	3.4145	0.00063899	0.00190192	sulfurtransferase
AC251_RS06620		1681.65	0.146464	0.142599	1.02711	0.304371	0.410078	DMT family transporter
AC251_RS06625		5012.42	0.0292837	0.0990657	0.295599	0.767537	0.834113	aromatic ring-hydroxylating dioxygenase subunit alpha
AC251_RS06630	xseB	780.043	0.522126	0.122295	4.26939	1.96005e-05	7.53768e-05	exodeoxyribonuclease VII small subunit
AC251_RS06635	ispA	1976.67	0.325625	0.122599	2.65601	0.00790719	0.0183407	polyprenyl synthetase family protein
AC251_RS06640	dxs	3600.54	0.262636	0.107901	2.43406	0.0149307	0.032388	1-deoxy-D-xylulose-5-phosphate synthase
AC251_RS06645		9994.45	1.10674	0.137854	8.02838	9.87707e-16	1.04003e-14	GTP cyclohydrolase FolE2
AC251_RS06650	gcp	1136.94	-0.504132	0.143624	-3.51008	0.000447976	0.00137582	tRNA (adenosine(37)-N6)-threonylcarbamoyltransferase complex transferase subunit TsaD
AC251_RS06655		701.664	-0.475612	0.136456	-3.48546	0.000491292	0.001495	NAD(P)/FAD-dependent oxidoreductase
AC251_RS06660		1589.59	0.238598	0.134513	1.77379	0.076098	0.130654	GatB/YqeY domain-containing protein
AC251_RS06665	dnaG	3996.57	-0.12391	0.113157	-1.09503	0.273504	0.376715	DNA primase
AC251_RS06670	rpoD	23026.9	0.00836079	0.115894	0.072142	0.942489	0.960569	RNA polymerase sigma factor RpoD
AC251_RS06680		808.726	-0.418491	0.121643	-3.44031	0.000581046	0.00174314	MBL fold metallo-hydrolase
AC251_RS06685		959.694	0.0014031	0.132091	0.0106223	0.991525	0.994711	TetR/AcrR family transcriptional regulator
AC251_RS06690		1839.27	-3.04942	0.419252	-7.27347	3.50373e-13	3.09389e-12	FprA family A-type flavoprotein
AC251_RS06695	rhlE2	3717.09	0.00255319	0.126344	0.0202082	0.983877	0.989932	DEAD/DEAH box helicase
AC251_RS06700		1618.49	0.0733428	0.131766	0.556616	0.57779	0.676297	tRNA glutamyl-Q(34) synthetase GluQRS
AC251_RS06705		760.586	-0.193178	0.13789	-1.40095	0.161229	0.245239	LysR family transcriptional regulator
AC251_RS06710		6759.35	-0.00586195	0.222677	-0.0263249	0.978998	0.986214	pirin family protein
AC251_RS06715		4734.16	0.56493	0.135423	4.1716	3.02464e-05	0.00011328	flavodoxin family protein
AC251_RS06720		840.962	0.549898	0.134513	4.08805	4.35012e-05	0.000158341	sulfurtransferase
AC251_RS06725	dnaE	7999.47	-0.259003	0.106139	-2.44023	0.014678	0.0319115	DNA polymerase III subunit alpha
AC251_RS06730		1276.3	-0.769295	0.11429	-6.73106	1.68426e-11	1.30107e-10	O-antigen ligase family protein
AC251_RS06735		1496.27	-0.462777	0.122018	-3.79269	0.000149026	0.000499925	glycosyltransferase
AC251_RS06740		1620.95	-0.258352	0.124595	-2.07354	0.0381225	0.0725148	glycosyltransferase family 2 protein
AC251_RS06745		1275.38	-0.017386	0.110619	-0.157171	0.87511	0.912957	glycosyltransferase
AC251_RS06750		1746.18	-0.316163	0.12788	-2.47234	0.0134232	0.0295466	lipid A export permease/ATP-binding protein MsbA
AC251_RS06755		550.476	0.156982	0.14994	1.04697	0.295115	0.400617	peroxidase-related enzyme
AC251_RS06760		1655.12	1.22323	0.198011	6.1776	6.50838e-10	4.38881e-09	hypothetical protein
AC251_RS06765		552.292	0.756822	0.173581	4.36004	1.30038e-05	5.13092e-05	hypothetical protein
AC251_RS06770	cafA	3371.31	-0.082385	0.105756	-0.77901	0.435974	0.544147	ribonuclease G
AC251_RS06775		799.377	-0.460839	0.141074	-3.26664	0.00108833	0.00309858	Maf-like protein
AC251_RS06780		732.43	-0.516238	0.136598	-3.77924	0.000157308	0.000525051	23S rRNA (pseudouridine(1915)-N(3))-methyltransferase RlmH
AC251_RS06785		2547.17	0.0313551	0.131461	0.238512	0.811484	0.865637	ribosome silencing factor
AC251_RS06790		1113.27	0.174665	0.131048	1.33283	0.182586	0.271156	nicotinate-nucleotide adenylyltransferase
AC251_RS06795	hemF	2881.77	0.332392	0.104937	3.16755	0.00153727	0.00424469	oxygen-dependent coproporphyrinogen oxidase
AC251_RS06800	purD	3699.1	-0.255843	0.123685	-2.0685	0.0385933	0.0733577	phosphoribosylamine--glycine ligase
AC251_RS06805		2208.96	0.0320684	0.116392	0.275522	0.782915	0.843127	YebC/PmpR family DNA-binding transcriptional regulator
AC251_RS06810		2823.89	0.293127	0.108678	2.6972	0.00699254	0.0164346	DUF853 domain-containing protein
AC251_RS06815	upp	1112.88	-0.0636636	0.110379	-0.576771	0.564094	0.664074	uracil phosphoribosyltransferase
AC251_RS06820		927.915	-0.180515	0.136412	-1.32331	0.185734	0.274871	DMT family transporter
AC251_RS06825		725.374	-0.117352	0.143344	-0.818673	0.412973	0.522069	SDR family oxidoreductase
AC251_RS06830	mgsA	258.082	0.464769	0.159229	2.91888	0.00351296	0.00896312	methylglyoxal synthase
AC251_RS06835	qor	1907.13	0.305649	0.105269	2.90351	0.00369006	0.00934756	quinone oxidoreductase
AC251_RS06840		759.626	0.440046	0.144595	3.04331	0.00233992	0.00617196	DUF1232 domain-containing protein
AC251_RS06845		1069.67	1.82111	0.19949	9.12886	6.92259e-20	8.87395e-19	hypothetical protein
AC251_RS06850		989.303	1.47242	0.14577	10.101	5.46843e-24	8.68891e-23	radical SAM protein
AC251_RS06855		1412.88	1.50101	0.138702	10.8218	2.71274e-27	5.16005e-26	hypothetical protein
AC251_RS06860		746.64	1.52123	0.161882	9.39716	5.6056e-21	7.55048e-20	hypothetical protein
AC251_RS06865		1655.38	1.41527	0.125753	11.2544	2.20295e-29	4.54905e-28	DUF4019 domain-containing protein
AC251_RS06870		2206.09	0.494761	0.125844	3.93153	8.44082e-05	0.000293933	BMP family ABC transporter substrate-binding protein
AC251_RS06875		458.775	0.146355	0.132616	1.1036	0.269768	0.372299	ABC transporter permease
AC251_RS06880		369.409	0.267269	0.14629	1.82698	0.0677024	0.118619	ABC transporter permease
AC251_RS06885		1353.05	0.544885	0.119336	4.56597	4.97201e-06	2.07767e-05	ABC transporter ATP-binding protein
AC251_RS06890		440.459	0.0895417	0.139336	0.642629	0.520465	0.624205	multidrug effflux MFS transporter
AC251_RS06895	ahs1	3314.69	0.0635578	0.133392	0.476475	0.633736	0.723899	5-oxoprolinase subunit PxpB
AC251_RS06900	ahs2	3002.55	0.326948	0.132412	2.46917	0.0135425	0.0297723	biotin-dependent carboxyltransferase family protein
AC251_RS06905		4291.53	0.982149	0.108718	9.03387	1.65701e-19	2.08877e-18	5-oxoprolinase subunit PxpA
AC251_RS06910		3763.39	0.764537	0.110463	6.92122	4.47773e-12	3.62246e-11	DUF969 domain-containing protein
AC251_RS06915		6144.75	0.700807	0.110001	6.3709	1.87922e-10	1.31744e-09	DUF979 domain-containing protein
AC251_RS06920		2282.69	-0.249097	0.120047	-2.075	0.0379866	0.0723081	TRAP transporter substrate-binding protein
AC251_RS06925	pcp1	1714.08	0.37739	0.117078	3.22341	0.00126674	0.00355881	pyroglutamyl-peptidase I
AC251_RS06930		376.436	-0.187857	0.149816	-1.25392	0.209873	0.303983	DUF2968 domain-containing protein
AC251_RS06935		1921.32	1.19768	0.150853	7.93938	2.03192e-15	2.09793e-14	PA2169 family four-helix-bundle protein
AC251_RS06940		586.636	0.400093	0.194072	2.06158	0.0392482	0.0744957	ribonuclease Z
AC251_RS06950		1019.94	-0.30581	0.114859	-2.66249	0.00775656	0.0180149	radical SAM family heme chaperone HemW
AC251_RS06955		617.502	-0.656529	0.148855	-4.41053	1.03118e-05	4.12738e-05	RdgB/HAM1 family non-canonical purine NTP pyrophosphatase
AC251_RS06960	rph	925.162	-0.116075	0.142394	-0.815167	0.414977	0.524228	ribonuclease PH
AC251_RS06965		4455.51	0.452626	0.127784	3.5421	0.00039695	0.00123555	serine/threonine-protein phosphatase
AC251_RS06970		1836.69	-0.245408	0.121071	-2.02697	0.042665	0.0796985	serine/threonine protein kinase
AC251_RS06975		2826.02	-0.141852	0.106322	-1.33417	0.182147	0.27062	YicC family protein
AC251_RS06980	gmk	2314.64	-0.171063	0.111592	-1.53293	0.125293	0.198843	guanylate kinase
AC251_RS06985	rpoZ	2541.3	-0.0845932	0.120786	-0.700357	0.483704	0.589577	DNA-directed RNA polymerase subunit omega
AC251_RS06990	spoT	4427.54	-0.572683	0.119679	-4.78518	1.70836e-06	7.60594e-06	bifunctional (p)ppGpp synthetase/guanosine-3'%2C5'-bis(diphosphate) 3'-pyrophosphohydrolase
AC251_RS07000	greB	1262.32	1.20799	0.155575	7.76469	8.1842e-15	8.07315e-14	transcription elongation factor GreB
AC251_RS07005		13261.9	0.902344	0.184452	4.89203	9.98031e-07	4.56993e-06	YXWGXW repeat-containing protein
AC251_RS07010		839.733	0.464936	0.166774	2.78782	0.00530634	0.0129713	hypothetical protein
AC251_RS07015		899.123	0.72808	0.181509	4.01127	6.03937e-05	0.000215831	PHB depolymerase family esterase
AC251_RS07020		2550.08	1.21608	0.114086	10.6593	1.57811e-26	2.87802e-25	peptidoglycan-binding protein LysM
AC251_RS07025	polS	100.632	0.243005	0.229999	1.05655	0.290718	0.396006	L-iditol 2-dehydrogenase
AC251_RS07030	cscK	95.4459	0.141011	0.242856	0.580637	0.561485	0.661716	sugar kinase
AC251_RS07035	agaZ	142.53	0.144689	0.215022	0.672904	0.501008	0.606905	D-tagatose-bisphosphate aldolase%2C class II%2C non-catalytic subunit
AC251_RS07040		339.737	0.503712	0.169686	2.96849	0.00299266	0.00775491	sugar ABC transporter substrate-binding protein
AC251_RS07045		152.855	0.339933	0.196341	1.73134	0.0833917	0.141212	sugar ABC transporter permease
AC251_RS07050		92.1227	0.660448	0.242435	2.72422	0.00644527	0.0153236	carbohydrate ABC transporter permease
AC251_RS07055		77.4964	0.136911	0.315877	0.433433	0.6647	0.748477	HAD family phosphatase
AC251_RS07060		166.699	0.0468	0.205738	0.227473	0.820056	0.871453	sn-glycerol-3-phosphate ABC transporter ATP-binding protein UgpC
AC251_RS07065	ripA1	180.746	-0.646297	0.199766	-3.23526	0.00121532	0.00341978	hypothetical protein
AC251_RS07070		8.12915	-1.39136	0.720998	-1.92976	0.0536361	0.0972154	helix-turn-helix transcriptional regulator
AC251_RS07075		20.7144	0.230081	0.524439	0.438719	0.660865	0.745898	hypothetical protein
AC251_RS07080		73.7908	-0.39835	0.288785	-1.3794	0.167772	0.25381	porin
AC251_RS07085		24.9828	-0.613422	0.496893	-1.23452	0.217011	0.312701	hypothetical protein
AC251_RS07090		9.71018	-1.58833	0.778504	-2.04023	0.0413272	0.0778294	hypothetical protein
AC251_RS07095	ripJ	83.7032	0.322716	0.263753	1.22356	0.22112	0.317587	type III effector protein
AC251_RS07100		314.813	0.13654	0.156315	0.873492	0.382395	0.491135	hypothetical protein
AC251_RS07105	dalD	727.314	0.387978	0.141839	2.73534	0.00623151	0.0149101	mannitol dehydrogenase family protein
AC251_RS07110	dalK	706.619	-0.307997	0.121769	-2.52936	0.011427	0.0256203	xylulokinase
AC251_RS07115	dalR	924.234	0.00386536	0.120393	0.0321062	0.974387	0.982347	sugar-binding transcriptional regulator
AC251_RS07125	fbp	4904.6	0.0670281	0.110032	0.609169	0.542412	0.643543	class 1 fructose-bisphosphatase
AC251_RS07130	pepN	5034.43	0.181395	0.115838	1.56594	0.117363	0.188171	aminopeptidase N
AC251_RS07135		3783.48	0.338487	0.126038	2.68559	0.00724016	0.0169715	DUF4136 domain-containing protein
AC251_RS07140	maeB1	18852.1	-0.30493	0.123251	-2.47406	0.0133588	0.0294292	NADP-dependent malic enzyme
AC251_RS07145		21.7803	-0.661452	0.495714	-1.33434	0.182092	0.27062	porin
AC251_RS07150		60.6753	0.277552	0.34462	0.805385	0.420598	0.528811	2-oxo-4-hydroxy-4-carboxy-5-ureidoimidazoline decarboxylase
AC251_RS07155		181.087	0.59628	0.213185	2.79701	0.00515779	0.0126373	allantoinase PuuE
AC251_RS07160	atzB	413.235	0.642163	0.174966	3.67021	0.000242348	0.000780898	8-oxoguanine deaminase
AC251_RS07165		284.275	0.764033	0.21128	3.6162	0.000298957	0.000948903	purine permease
AC251_RS07170		1588.1	1.39659	0.220901	6.32225	2.57774e-10	1.78824e-09	GntR family transcriptional regulator
AC251_RS07175		286.704	0.83049	0.215	3.86275	0.000112116	0.000383624	hydroxyisourate hydrolase
AC251_RS07180		682.366	0.967678	0.131946	7.3339	2.23543e-13	2.00058e-12	urate hydroxylase PuuD
AC251_RS07185		1524.19	0.130212	0.113606	1.14616	0.251727	0.352095	GntR family transcriptional regulator
AC251_RS07190		69.1536	0.503221	0.281999	1.78447	0.0743465	0.128311	FAD-binding oxidoreductase
AC251_RS07195		89.7024	0.087049	0.258341	0.336953	0.736152	0.809355	MFS transporter
AC251_RS07200		146.037	0.472961	0.203467	2.32451	0.0200984	0.0418776	dihydrodipicolinate synthase family protein
AC251_RS07205	aldH	182.078	0.205099	0.181475	1.13018	0.258401	0.359553	aldehyde dehydrogenase
AC251_RS07210		75.1566	-0.00130663	0.268067	-0.00487426	0.996111	0.99818	aromatic amino acid DMT transporter YddG
AC251_RS07215		187.159	1.48079	0.225372	6.57043	5.01695e-11	3.70305e-10	porin
AC251_RS07220	rsl	44928.6	8.39123	0.159117	52.7364	0	0	hypothetical protein
AC251_RS07225		37.8463	0.809612	0.377073	2.1471	0.0317855	0.062154	amino acid ABC transporter ATP-binding protein
AC251_RS07230		19.2564	-0.0836187	0.529413	-0.157946	0.874499	0.912499	amino acid ABC transporter permease
AC251_RS07235		41.0968	0.219869	0.324638	0.677275	0.498231	0.604358	amino acid ABC transporter permease
AC251_RS07240		21.5907	-0.0741348	0.468526	-0.15823	0.874276	0.912445	transporter substrate-binding domain-containing protein
AC251_RS07245		15.5624	-0.241509	0.509638	-0.473882	0.635584	0.724972	FadR family transcriptional regulator
AC251_RS07250	ripAJ	79.1344	-1.30206	0.248682	-5.23587	1.6421e-07	8.42809e-07	hypothetical protein
AC251_RS07255		306.885	-0.529287	0.185409	-2.85469	0.00430789	0.0107082	TMEM165/GDT1 family protein
AC251_RS07260	guaD	664.099	-0.381394	0.137301	-2.7778	0.00547289	0.0133293	guanine deaminase
AC251_RS07265	add	626.4	-0.23521	0.146983	-1.60026	0.109542	0.176968	adenosine deaminase
AC251_RS07270	xdhC	219.881	0.00436655	0.203454	0.0214621	0.982877	0.989402	xanthine dehydrogenase accessory protein XdhC
AC251_RS07275	xdhB	963.767	0.254762	0.136862	1.86146	0.0626799	0.111066	xanthine dehydrogenase molybdopterin binding subunit
AC251_RS07280	xdhA	1325.78	0.434492	0.14502	2.99609	0.00273468	0.00712817	xanthine dehydrogenase small subunit
AC251_RS07285		641.006	0.0942084	0.157044	0.599886	0.548582	0.648486	LysR family transcriptional regulator
AC251_RS07290		1254.73	0.512076	0.138092	3.70821	0.000208728	0.000681672	substrate-binding domain-containing protein
AC251_RS07295		1342.7	-0.0666645	0.130566	-0.510581	0.609644	0.703803	LysR family transcriptional regulator
AC251_RS07300		1175.59	-0.389557	0.110946	-3.51123	0.000446047	0.00137068	ABC transporter permease
AC251_RS07305		310.918	-0.312182	0.160861	-1.94069	0.052296	0.0949812	group II truncated hemoglobin
AC251_RS07310		302.44	-0.590755	0.150857	-3.91599	9.00355e-05	0.000311688	DUF924 family protein
AC251_RS07315		300.654	-0.816792	0.198973	-4.10504	4.04244e-05	0.00014826	LysE family translocator
AC251_RS07320		712.388	-0.433944	0.144206	-3.00919	0.00261944	0.00684797	TIGR00730 family Rossman fold protein
AC251_RS07325		1738.86	0.0409589	0.12932	0.316724	0.751453	0.82115	TetR/AcrR family transcriptional regulator
AC251_RS07330	dgkA	22.134	-0.860995	0.425635	-2.02285	0.0430887	0.0803618	diacylglycerol kinase
AC251_RS07335		62.3474	-0.0977368	0.286115	-0.3416	0.732652	0.806236	glycosyltransferase family 1 protein
AC251_RS07340		75.1912	-0.447273	0.240638	-1.8587	0.0630694	0.111533	UDP-2%2C3-diacylglucosamine diphosphatase
AC251_RS07345		315.171	-0.476159	0.150958	-3.15425	0.00160911	0.00441549	triacylglycerol lipase
AC251_RS07350		456.274	-0.139694	0.138875	-1.00589	0.314467	0.4211	RDD family protein
AC251_RS07355		2424.24	0.883573	0.15273	5.78519	7.24313e-09	4.3582e-08	DUF3106 domain-containing protein
AC251_RS07360		3907.42	1.21142	0.213933	5.66261	1.49091e-08	8.69479e-08	DUF3619 family protein
AC251_RS07365		900.042	-0.266798	0.150582	-1.77178	0.0764312	0.131057	RNA polymerase sigma factor
AC251_RS07370	ilvI	6859.88	-0.100976	0.112431	-0.898107	0.369128	0.477563	acetolactate synthase 3 catalytic subunit
AC251_RS07375	ilvH	1250.57	-0.134736	0.115276	-1.16881	0.24248	0.341609	acetolactate synthase small subunit
AC251_RS07380	ilvC	7292.99	0.235592	0.105226	2.23892	0.025161	0.0509461	ketol-acid reductoisomerase
AC251_RS07385		1401.52	-0.29297	0.155264	-1.88692	0.0591713	0.10566	phosphatidylserine decarboxylase
AC251_RS07390	pssA	2114.91	-0.119278	0.120235	-0.992042	0.321177	0.427941	CDP-diacylglycerol--serine O-phosphatidyltransferase
AC251_RS07395	leuA1	8665.21	0.192064	0.104577	1.83657	0.0662729	0.116299	2-isopropylmalate synthase
AC251_RS07400		619.264	0.849738	0.156594	5.42637	5.75132e-08	3.13049e-07	hypothetical protein
AC251_RS07405		330.003	-0.96202	0.146721	-6.55682	5.49687e-11	4.04603e-10	branched-chain amino acid ABC transporter substrate-binding protein
AC251_RS07410	rpsO	6882.64	-0.201458	0.147265	-1.368	0.171312	0.257988	30S ribosomal protein S15
AC251_RS07415	pnp	45107.5	-0.0274094	0.134496	-0.203794	0.838515	0.886277	polyribonucleotide nucleotidyltransferase
AC251_RS07420		1650.68	0.193933	0.116464	1.66518	0.0958776	0.158727	haloacid dehalogenase-like hydrolase
AC251_RS07425		1207.66	0.0893087	0.112258	0.795567	0.426283	0.534314	NAD(P)H-quinone oxidoreductase
AC251_RS07430	tpiA	1614.95	0.0215643	0.144703	0.149025	0.881534	0.917674	triose-phosphate isomerase
AC251_RS07435	secG	1253.91	-0.00695957	0.146746	-0.0474258	0.962174	0.974291	preprotein translocase subunit SecG
AC251_RS07445	nuoA	2667.2	-0.704592	0.165315	-4.26211	2.02501e-05	7.75939e-05	NADH-quinone oxidoreductase subunit A
AC251_RS07450	nuoB	3202.82	-0.289856	0.124513	-2.32792	0.0199164	0.0415637	NADH-quinone oxidoreductase subunit B
AC251_RS07455	nuoC	2732.97	-0.315317	0.103176	-3.0561	0.00224236	0.00593526	NADH-quinone oxidoreductase subunit C
AC251_RS07460	nuoD	8567.13	-0.160452	0.106389	-1.50817	0.131511	0.207224	NADH-quinone oxidoreductase subunit D
AC251_RS07465	nuoE	3360.41	-0.0714685	0.102447	-0.697616	0.485417	0.591122	NADH-quinone oxidoreductase subunit NuoE
AC251_RS07470	nuoF	8009.4	-0.0321926	0.108077	-0.297868	0.765804	0.833361	NADH-quinone oxidoreductase subunit NuoF
AC251_RS07475	nuoG	15032	0.0117259	0.0979384	0.119727	0.904699	0.934275	NADH-quinone oxidoreductase subunit NuoG
AC251_RS07480	nuoH	4568.7	-0.0265237	0.103626	-0.255956	0.797985	0.853984	NADH-quinone oxidoreductase subunit NuoH
AC251_RS07485	nuoI	3214.3	0.135219	0.107995	1.25209	0.210539	0.304865	NADH-quinone oxidoreductase subunit NuoI
AC251_RS07490	nuoJ	2381.02	0.0166407	0.112282	0.148205	0.882181	0.917987	NADH-quinone oxidoreductase subunit J
AC251_RS07495	nuoK	672.901	-0.0205657	0.123458	-0.166581	0.8677	0.908523	NADH-quinone oxidoreductase subunit NuoK
AC251_RS07500	nuoL	9957.04	-0.0291648	0.117969	-0.247224	0.804735	0.859474	NADH-quinone oxidoreductase subunit L
AC251_RS07505	nuoM	6400.63	-0.220574	0.110626	-1.99387	0.0461659	0.085456	NADH-quinone oxidoreductase subunit M
AC251_RS07510	nuoN	5632.78	-0.107184	0.101711	-1.0538	0.291974	0.397244	NADH-quinone oxidoreductase subunit NuoN
AC251_RS07515		399.049	-0.875808	0.178854	-4.89678	9.74208e-07	4.47817e-06	DUF2818 family protein
AC251_RS07520		1408.52	-0.394112	0.123107	-3.20138	0.0013677	0.00381501	NUDIX hydrolase
AC251_RS07525		1922.12	-0.325491	0.110053	-2.95757	0.00310071	0.00801143	DUF1178 family protein
AC251_RS07530		1917.08	0.0462195	0.126627	0.365006	0.715107	0.790805	acyl-CoA dehydrogenase family protein
AC251_RS07535		1189.12	0.00339714	0.13	0.0261319	0.979152	0.986214	acyl-CoA dehydrogenase
AC251_RS07540		609.097	-0.340134	0.142875	-2.38065	0.0172823	0.0367015	MaoC family dehydratase
AC251_RS07545		546.951	-0.169924	0.140901	-1.20598	0.227824	0.324929	MaoC family dehydratase
AC251_RS07550		446.616	-0.414766	0.137246	-3.02207	0.00251052	0.00658268	urea ABC transporter substrate-binding protein
AC251_RS07555		162.015	-0.175432	0.195954	-0.89527	0.370643	0.478939	urea ABC transporter permease subunit UrtB
AC251_RS07560		66.9802	-0.24345	0.263535	-0.923788	0.355597	0.463218	urea ABC transporter permease subunit UrtC
AC251_RS07565		75.8147	-0.318351	0.265322	-1.19987	0.230191	0.327601	urea ABC transporter ATP-binding protein UrtD
AC251_RS07570		78.6527	-0.0720518	0.248824	-0.289569	0.772146	0.836281	urea ABC transporter ATP-binding subunit UrtE
AC251_RS07575	ureD	1318.61	0.17103	0.15833	1.08021	0.28005	0.383938	urease accessory protein UreD
AC251_RS07580	ureA	280.803	0.101342	0.165585	0.612026	0.54052	0.642019	urease subunit gamma
AC251_RS07585	ureJ	711.789	0.10736	0.142711	0.752292	0.451875	0.55952	HupE/UreJ family protein
AC251_RS07590	ureB	285.423	-0.0802072	0.160258	-0.500487	0.616732	0.709978	urease subunit beta
AC251_RS07595	ureC	3209.06	-0.144343	0.113114	-1.27609	0.201924	0.294399	urease subunit alpha
AC251_RS07600	ureE	828.464	-0.276493	0.119847	-2.30704	0.0210525	0.0436429	urease accessory protein UreE
AC251_RS07605	ureF	636.849	-0.336157	0.1233	-2.72632	0.00640441	0.0152619	urease accessory protein UreF
AC251_RS07610	ureG	550.964	-0.264369	0.131271	-2.01391	0.0440187	0.0818812	urease accessory protein UreG
AC251_RS07620		3335.15	-0.458389	0.139531	-3.28523	0.00101901	0.00292476	fatty acid desaturase
AC251_RS07625		1265.47	-0.86381	0.139273	-6.2023	5.56433e-10	3.76657e-09	LysE/ArgO family amino acid transporter
AC251_RS07635		732.701	0.298927	0.124428	2.40241	0.0162875	0.034882	isoprenylcysteine carboxylmethyltransferase family protein
AC251_RS07640		2329.44	0.637901	0.128053	4.98155	6.3076e-07	2.9995e-06	glutathione S-transferase N-terminal domain-containing protein
AC251_RS07645		1164.34	0.52039	0.168441	3.08946	0.00200522	0.00537187	acyl-CoA dehydrogenase family protein
AC251_RS07650		586.241	0.385685	0.135392	2.84866	0.00439044	0.010893	PaaI family thioesterase
AC251_RS07655		501.013	0.345088	0.165273	2.08798	0.0367994	0.0704271	LysR family transcriptional regulator
AC251_RS07660		556.053	0.792697	0.142626	5.55789	2.73056e-08	1.55986e-07	glyoxalase
AC251_RS07665		572.984	0.500605	0.141298	3.54289	0.000395766	0.00123259	phosphotransferase
AC251_RS07670		225.38	0.548955	0.182472	3.00843	0.00262602	0.00685997	histidine phosphatase family protein
AC251_RS07675	paaG2	413.13	0.445063	0.162511	2.73867	0.00616889	0.0147736	enoyl-CoA hydratase
AC251_RS07680	paaH2	676.338	0.468982	0.139605	3.35936	0.000781244	0.00229826	3-hydroxyacyl-CoA dehydrogenase
AC251_RS07685		1431.38	0.758803	0.12168	6.23607	4.48709e-10	3.05687e-09	glutathione S-transferase
AC251_RS07690		1260.1	-0.163092	0.125984	-1.29455	0.195475	0.286255	pyridoxal phosphate-dependent aminotransferase
AC251_RS07695		713.573	-0.283863	0.133618	-2.12444	0.0336331	0.0651903	putative toxin-antitoxin system toxin component%2C PIN family
AC251_RS07700		596.42	-0.246902	0.146049	-1.69054	0.0909245	0.151709	peroxide stress protein YaaA
AC251_RS07705		1312.06	-0.137028	0.126549	-1.0828	0.278897	0.382853	carboxypeptidase family protein
AC251_RS07710		1597.04	-0.349594	0.159469	-2.19224	0.0283623	0.0564799	hypothetical protein
AC251_RS07715		2249.59	0.0746069	0.114704	0.650431	0.515414	0.619688	ABC transporter substrate-binding protein
AC251_RS07720		5039.79	0.255696	0.115635	2.21124	0.0270191	0.0541991	DUF2863 family protein
AC251_RS07725		1601.54	0.0567905	0.124186	0.457303	0.647454	0.734981	lipase chaperone
AC251_RS07730	acnA	16925.3	0.420252	0.107191	3.9206	8.83297e-05	0.000306183	aconitate hydratase AcnA
AC251_RS07735	prpD	2291.01	-0.0486565	0.123998	-0.392397	0.694765	0.774116	bifunctional 2-methylcitrate dehydratase/aconitate hydratase
AC251_RS07740		6698.91	0.206086	0.100481	2.05099	0.0402682	0.0760837	hypothetical protein
AC251_RS07745		1321.69	0.0615485	0.113802	0.540839	0.588619	0.685345	methylisocitrate lyase
AC251_RS07750		1270.3	-0.362835	0.114531	-3.16799	0.00153494	0.00424047	CoA ester lyase
AC251_RS07755	mdh	14762.6	0.22935	0.097888	2.34299	0.0191301	0.0400804	malate dehydrogenase
AC251_RS07760		2017.04	-0.199174	0.150879	-1.32009	0.186806	0.275997	GntR family transcriptional regulator
AC251_RS07765	sdhC	5484.07	-0.287456	0.121962	-2.35693	0.018427	0.0388063	succinate dehydrogenase%2C cytochrome b556 subunit
AC251_RS07770	sdhD	1809.07	-0.348935	0.135968	-2.56631	0.0102788	0.0232819	succinate dehydrogenase%2C hydrophobic membrane anchor protein
AC251_RS07775	sdhA	20505.6	-0.280801	0.13295	-2.11208	0.0346792	0.0670309	succinate dehydrogenase flavoprotein subunit
AC251_RS07780	sdhB	8780.88	-0.105049	0.107844	-0.974084	0.330015	0.437417	succinate dehydrogenase iron-sulfur subunit
AC251_RS07785		1307.38	-0.886966	0.157368	-5.63626	1.73781e-08	1.00793e-07	succinate dehydrogenase assembly factor 2
AC251_RS07790	gltA	16762.8	-0.062937	0.116772	-0.538974	0.589905	0.68654	citrate (Si)-synthase
AC251_RS07795	leuC	3723	-0.102155	0.11738	-0.870293	0.38414	0.492542	3-isopropylmalate dehydratase large subunit
AC251_RS07800	leuD	1366.15	-0.112318	0.131089	-0.856805	0.391552	0.500474	3-isopropylmalate dehydratase small subunit
AC251_RS07805	leuB1	2689.56	-0.258977	0.115202	-2.24802	0.0245747	0.049873	3-isopropylmalate dehydrogenase
AC251_RS07810	asd	3166.35	-0.16579	0.11883	-1.39519	0.162957	0.247585	aspartate-semialdehyde dehydrogenase
AC251_RS07815		13354	0.350781	0.101708	3.44891	0.000562849	0.00169525	peptidoglycan-binding protein
AC251_RS07820	truA	697.31	-0.532556	0.13498	-3.94545	7.965e-05	0.000278827	tRNA pseudouridine(38-40) synthase TruA
AC251_RS07825	trpF	1499.46	0.20866	0.145369	1.43539	0.151177	0.232955	phosphoribosylanthranilate isomerase
AC251_RS07830	trpB	3969.89	0.24169	0.0997213	2.42366	0.0153651	0.0331879	tryptophan synthase subunit beta
AC251_RS07835		1053.3	-0.219005	0.116855	-1.87417	0.0609075	0.108287	site-specific DNA-methyltransferase
AC251_RS07840	trpA	1116.99	-0.0580514	0.122091	-0.475477	0.634447	0.724244	tryptophan synthase subunit alpha
AC251_RS07845	accD	7370.77	0.128425	0.114283	1.12374	0.261124	0.362486	acetyl-CoA carboxylase%2C carboxyltransferase subunit beta
AC251_RS07850	folC	3220.84	-0.61497	0.122838	-5.00636	5.54689e-07	2.65202e-06	bifunctional tetrahydrofolate synthase/dihydrofolate synthase
AC251_RS07855		2385.81	-0.456995	0.112408	-4.0655	4.79296e-05	0.000173153	SPOR domain-containing protein
AC251_RS07860	cvpA	843.99	-0.281765	0.114898	-2.4523	0.0141945	0.0310895	CvpA family protein
AC251_RS07865	purF	6175.41	0.191317	0.107651	1.7772	0.075536	0.129815	amidophosphoribosyltransferase
AC251_RS07870		487.52	-0.250472	0.133043	-1.88264	0.0597486	0.106476	ABC transporter permease
AC251_RS07875		893.962	-0.11387	0.149258	-0.762902	0.445522	0.553331	nodulation factor ABC transporter ATP-binding protein NodI
AC251_RS07880	osmB1	727.322	1.02861	0.228591	4.49979	6.80192e-06	2.78963e-05	glycine zipper 2TM domain-containing protein
AC251_RS07885	phaP	1444.57	0.82557	0.138569	5.95785	2.55584e-09	1.6342e-08	phasin family protein
AC251_RS07890		240.004	0.583363	0.161553	3.61097	0.000305049	0.000967082	hypothetical protein
AC251_RS07895		16872.9	1.21952	0.39001	3.1269	0.00176661	0.00479806	hypothetical protein
AC251_RS07900		1450.81	1.0372	0.201124	5.15702	2.50909e-07	1.25858e-06	YdcF family protein
AC251_RS07905	glcG	2015.94	0.782801	0.139514	5.61091	2.01266e-08	1.16353e-07	heme-binding protein
AC251_RS07910		669.996	-0.139173	0.138373	-1.00578	0.314521	0.4211	IS4 family transposase
AC251_RS07915	hemP	1061.77	0.130941	0.125554	1.04291	0.29699	0.40238	hemin uptake protein HemP
AC251_RS07920	exbD1	1038.12	0.284864	0.157511	1.80853	0.0705239	0.122832	biopolymer transporter ExbD
AC251_RS07925	exbB1	1771.37	0.377212	0.150469	2.50692	0.012179	0.0271002	MotA/TolQ/ExbB proton channel family protein
AC251_RS07930	tonB	692.168	-0.204273	0.144576	-1.41291	0.157681	0.240671	energy transducer TonB
AC251_RS07935		1873.19	0.920683	0.17467	5.27098	1.35699e-07	7.0259e-07	ATP-binding protein
AC251_RS07940		147.373	-0.595236	0.217696	-2.73425	0.00625229	0.0149531	metalloregulator ArsR/SmtB family transcription factor
AC251_RS07945		781.1	-0.202481	0.139835	-1.448	0.147616	0.228281	SRPBCC domain-containing protein
AC251_RS07950		201.377	0.35555	0.178878	1.98767	0.0468483	0.0864178	DHCW motif cupin fold protein
AC251_RS07955		2163.3	0.216219	0.136307	1.58627	0.112678	0.181537	dicarboxylate/amino acid:cation symporter
AC251_RS07960		540.27	-0.635339	0.14251	-4.45822	8.26448e-06	3.34806e-05	glutamate racemase
AC251_RS07965	fumA	6712.75	-0.135219	0.149288	-0.905762	0.365062	0.473225	fumarate hydratase
AC251_RS07970		369.324	-0.740755	0.177593	-4.17107	3.03169e-05	0.000113443	TIGR00645 family protein
AC251_RS07975		375.147	-0.576562	0.144411	-3.9925	6.53809e-05	0.000232558	DMT family transporter
AC251_RS07980		5882.59	0.959956	0.104033	9.22739	2.77302e-20	3.64268e-19	acetate--CoA ligase
AC251_RS07985		652.416	-0.1103	0.12992	-0.848987	0.395889	0.504801	VC_2705 family sodium/solute symporter
AC251_RS07990		93.2278	0.202506	0.264317	0.766148	0.443589	0.551446	MCP four helix bundle domain-containing protein
AC251_RS07995		4645.11	2.61458	0.180801	14.4611	2.13258e-47	8.26104e-46	type VI secretion system tip protein VgrG
AC251_RS08000		2152.36	2.90595	0.196981	14.7525	2.9666e-49	1.2595e-47	hypothetical protein
AC251_RS08005		1780.33	2.71469	0.185762	14.6139	2.29173e-48	9.28412e-47	hypothetical protein
AC251_RS08010		5037.12	2.41238	0.189741	12.7141	4.93897e-37	1.4323e-35	DUF3274 domain-containing protein
AC251_RS08015		62.4378	-0.363931	0.288769	-1.26028	0.207567	0.301219	phage portal protein
AC251_RS08020		51.6619	-1.19344	0.321583	-3.71115	0.000206321	0.000674228	terminase ATPase subunit family protein
AC251_RS08025		188.454	-2.79352	0.209147	-13.3567	1.0822e-40	3.45979e-39	GPO family capsid scaffolding protein
AC251_RS08030		138.52	-2.41323	0.220817	-10.9287	8.40887e-28	1.62868e-26	phage major capsid protein%2C P2 family
AC251_RS08035		67.4188	-2.44275	0.309282	-7.89813	2.83128e-15	2.86749e-14	terminase endonuclease subunit
AC251_RS08040		36.0635	-2.22221	0.378845	-5.86575	4.47107e-09	2.76228e-08	head completion/stabilization protein
AC251_RS08045		4.5651	-4.4463	1.4245	-3.12132	0.00180045	0.00487992	tail protein X
AC251_RS08050		9.87266	-3.25808	0.850528	-3.83065	0.000127804	0.000432562	phage holin family protein
AC251_RS08055		3.34476	-1.80765	1.31821	-1.37129	0.170284	0.256877	phage holin family protein
AC251_RS08060		43.225	-1.08762	0.343014	-3.17078	0.0015203	0.00420878	N-acetylmuramidase domain-containing protein
AC251_RS08065		25.5872	-0.758033	0.44841	-1.69049	0.0909337	0.151709	hypothetical protein
AC251_RS08070		23.9256	-0.319546	0.448709	-0.712146	0.476374	0.582002	phage tail protein
AC251_RS08075		55.8963	0.345031	0.306314	1.1264	0.259997	0.3613	phage virion morphogenesis protein
AC251_RS08080		732.901	0.34624	0.133735	2.589	0.00962557	0.0218864	IS5-like element IS1405 family transposase
AC251_RS08085		97.9765	-1.96095	0.262589	-7.46775	8.15774e-14	7.51617e-13	phage baseplate assembly protein V
AC251_RS08090		28.8785	-2.1747	0.420841	-5.1675	2.37252e-07	1.19572e-06	GPW/gp25 family protein
AC251_RS08095		55.0134	-2.62375	0.333502	-7.86727	3.62478e-15	3.62273e-14	baseplate assembly protein
AC251_RS08100		30.851	-1.37008	0.387099	-3.53935	0.000401119	0.00124707	phage tail protein I
AC251_RS08105		114.561	-0.970855	0.23069	-4.20849	2.57083e-05	9.7175e-05	phage tail protein
AC251_RS08110		48.9548	-0.651674	0.338318	-1.92622	0.0540774	0.0978815	phage tail protein
AC251_RS08115		29.8119	-0.766693	0.369613	-2.07431	0.0380505	0.0724037	hypothetical protein
AC251_RS08120		167.322	-3.98814	0.274602	-14.5233	8.62286e-48	3.36482e-46	phage tail sheath protein
AC251_RS08125		45.4693	-2.13789	0.353279	-6.05155	1.43454e-09	9.38733e-09	phage major tail tube protein
AC251_RS08130		31.1112	-1.95617	0.427392	-4.57699	4.71713e-06	1.98209e-05	phage tail assembly protein
AC251_RS08135		0	NA	NA	NA	NA	NA	GpE family phage tail protein
AC251_RS08140		157.032	-1.54949	0.213807	-7.24716	4.25609e-13	3.72109e-12	phage tail protein
AC251_RS08145		12.5765	-0.487765	0.565112	-0.86313	0.388066	0.496736	phage tail protein
AC251_RS08150		65.9902	-0.299423	0.256037	-1.16945	0.242221	0.341334	phage late control D family protein
AC251_RS08155		6.20811	-1.00435	0.796698	-1.26064	0.20744	0.301164	site-specific DNA-methyltransferase
AC251_RS08165		1135.26	0.0188795	0.11797	0.160037	0.872852	0.911645	helix-turn-helix domain-containing protein
AC251_RS08170		50.8138	0.695543	0.286848	2.42478	0.0153179	0.0330993	hypothetical protein
AC251_RS08175		23.1524	0.616905	0.423065	1.45818	0.144791	0.224614	hypothetical protein
AC251_RS08180		20.3889	1.15152	0.452269	2.5461	0.0108935	0.0245485	hypothetical protein
AC251_RS08185		62.4445	0.930728	0.282316	3.29675	0.000978092	0.00281952	ogr/Delta-like zinc finger family protein
AC251_RS08190		53.2093	-0.123921	0.294581	-0.420669	0.673996	0.755896	Bro-N domain-containing protein
AC251_RS08195		5.90778	0.208339	0.922945	0.225733	0.821409	0.872716	hypothetical protein
AC251_RS08200		4.51073	-0.494638	0.913725	-0.541343	0.588271	0.68509	hypothetical protein
AC251_RS08205		8.29198	-0.409364	0.711806	-0.575107	0.565219	0.665104	hypothetical protein
AC251_RS08210		7.02746	0.2066	0.760512	0.27166	0.785884	0.845466	hypothetical protein
AC251_RS08215		252.818	0.219994	0.163767	1.34334	0.179163	0.267308	toprim domain-containing protein
AC251_RS08220		324.382	-0.327608	0.154116	-2.12573	0.0335261	0.0650066	AlpA family transcriptional regulator
AC251_RS08225		573.926	-0.981147	0.158584	-6.18691	6.1354e-10	4.14256e-09	integrase arm-type DNA-binding domain-containing protein
AC251_RS08235		1088	0.662237	0.121787	5.43764	5.39906e-08	2.95086e-07	helix-turn-helix transcriptional regulator
AC251_RS08240		243.331	-1.22624	0.169264	-7.2445	4.34021e-13	3.78841e-12	MCP four helix bundle domain-containing protein
AC251_RS08245		1935.16	-0.765038	0.126589	-6.04347	1.50835e-09	9.84599e-09	sensor domain-containing diguanylate cyclase
AC251_RS08250		3003.46	3.24906	0.210151	15.4606	6.40407e-54	3.1763e-52	response regulator transcription factor
AC251_RS08255		51.2273	-0.0152275	0.301981	-0.0504252	0.959784	0.972427	hypothetical protein
AC251_RS08260	iorA2	400.077	0.631897	0.144519	4.3724	1.22887e-05	4.8705e-05	(2Fe-2S)-binding protein
AC251_RS08265	iorB2	688.894	0.0491382	0.146945	0.334398	0.738079	0.81097	xanthine dehydrogenase family protein molybdopterin-binding subunit
AC251_RS08270		165.68	0.0377551	0.193519	0.195097	0.845317	0.891337	peroxidase-related enzyme
AC251_RS08275		502.804	-0.438542	0.143259	-3.06118	0.0022047	0.00584432	acyl-CoA thioesterase/BAAT N-terminal domain-containing protein
AC251_RS08280	dppA2	456.72	-0.0355515	0.153875	-0.231042	0.817282	0.869399	ABC transporter substrate-binding protein
AC251_RS08285	dppF2	146.683	-0.0507428	0.184474	-0.275067	0.783265	0.843162	ATP-binding cassette domain-containing protein
AC251_RS08290	dppD2	249.477	-0.316573	0.166731	-1.8987	0.0576033	0.103382	ABC transporter ATP-binding protein
AC251_RS08295	dppC2	176.126	0.042571	0.178097	0.239032	0.811081	0.865381	ABC transporter permease
AC251_RS08300	dppB2	131.725	-0.277122	0.210776	-1.31477	0.188587	0.278163	ABC transporter permease
AC251_RS08305		345.461	0.383229	0.152602	2.5113	0.0120286	0.0268557	NAD(P)/FAD-dependent oxidoreductase
AC251_RS08310		476.513	0.221684	0.167282	1.32522	0.185099	0.274162	LysR family transcriptional regulator
AC251_RS08315		1131.42	0.632015	0.14054	4.49704	6.89044e-06	2.82157e-05	ABC transporter substrate-binding protein
AC251_RS08320		6019.73	0.846423	0.103504	8.17768	2.89373e-16	3.15339e-15	hypothetical protein
AC251_RS08325		3300.08	-0.0923515	0.120519	-0.766284	0.443507	0.551446	lipid A hydroxylase LpxO
AC251_RS08330		1254.54	-1.3218	0.139934	-9.44584	3.52575e-21	4.78546e-20	hypothetical protein
AC251_RS08335		1416.46	0.29106	0.164269	1.77184	0.0764204	0.131057	hypothetical protein
AC251_RS08340		1004.88	-0.224859	0.118852	-1.89192	0.0585017	0.104747	DUF4743 domain-containing protein
AC251_RS08345	purU	1408.17	-0.0237294	0.15281	-0.155287	0.876595	0.913787	formyltetrahydrofolate deformylase
AC251_RS08350	dnaQ	1313.81	0.144178	0.118965	1.21194	0.225537	0.322274	DNA polymerase III subunit epsilon
AC251_RS08365		3185.45	1.41111	0.153897	9.16919	4.76599e-20	6.16905e-19	hemagglutinin
AC251_RS08370		429.202	1.2841	0.141244	9.09134	9.78214e-20	1.24196e-18	hypothetical protein
AC251_RS08375		126.444	1.34268	0.227135	5.91137	3.39279e-09	2.13083e-08	FkbM family methyltransferase
AC251_RS08380		93.4803	1.09979	0.248899	4.41863	9.93307e-06	3.98449e-05	hypothetical protein
AC251_RS08385		69.5365	1.16232	0.272597	4.26388	2.00909e-05	7.70393e-05	2OG-Fe(II) oxygenase
AC251_RS08390		66.6618	0.62169	0.268829	2.31259	0.0207452	0.04309	aldo/keto reductase
AC251_RS08395	mel	7802.77	2.29308	0.138782	16.5229	2.50952e-61	1.6442e-59	tyrosinase family protein
AC251_RS08400		3490.99	2.00487	0.134679	14.8863	4.04419e-50	1.75922e-48	hypothetical protein
AC251_RS08405		1909.92	1.02412	0.117126	8.74376	2.25469e-18	2.6709e-17	SCO family protein
AC251_RS08410		6856.37	-0.927611	0.153266	-6.0523	1.42794e-09	9.35566e-09	universal stress protein
AC251_RS08415		548.396	-0.693173	0.222739	-3.11204	0.00185799	0.0050129	zinc-dependent alcohol dehydrogenase family protein
AC251_RS08420		365.228	-0.561827	0.217569	-2.5823	0.00981452	0.0222779	DUF2892 domain-containing protein
AC251_RS08425		1348.33	1.43593	0.170597	8.41707	3.86013e-17	4.37729e-16	hypothetical protein
AC251_RS08430		1302.99	-0.980742	0.14818	-6.61859	3.62641e-11	2.71444e-10	flavodoxin family protein
AC251_RS08435		724.376	-0.0373523	0.12941	-0.288634	0.772861	0.836885	TraR/DksA family transcriptional regulator
AC251_RS08440		2975.18	-0.261986	0.177469	-1.47624	0.13988	0.217888	DUF1488 domain-containing protein
AC251_RS08445	rnhA	422.675	-0.296022	0.161257	-1.83571	0.0664004	0.116415	ribonuclease HI
AC251_RS08450		1996.35	0.0175706	0.159488	0.110169	0.912276	0.941	class I SAM-dependent methyltransferase
AC251_RS08455	gloB	1093.42	0.361412	0.123873	2.91762	0.00352719	0.00899509	hydroxyacylglutathione hydrolase
AC251_RS08460		1995.21	-0.535489	0.117477	-4.55824	5.15842e-06	2.1488e-05	transglycosylase SLT domain-containing protein
AC251_RS08465	prpE	1180.97	0.263284	0.131397	2.00373	0.045099	0.0837441	propionate--CoA ligase
AC251_RS08470	carA	4123.75	-0.573106	0.152699	-3.75318	0.000174603	0.000576256	glutamine-hydrolyzing carbamoyl-phosphate synthase small subunit
AC251_RS08475		1376.93	-0.448489	0.148871	-3.01261	0.00259012	0.00678132	leucine efflux protein LeuE
AC251_RS08480	carB	17024.2	0.0149915	0.109308	0.137149	0.890913	0.923813	carbamoyl-phosphate synthase large subunit
AC251_RS08485	greA	2573.35	0.0784642	0.158855	0.493935	0.621352	0.713565	transcription elongation factor GreA
AC251_RS08490		1435.31	-0.276224	0.119389	-2.31365	0.0206871	0.042986	DUF4149 domain-containing protein
AC251_RS08495	yhbY	2164.06	0.221644	0.113698	1.94942	0.0512455	0.0933608	YhbY family RNA-binding protein
AC251_RS08500	rrmJ	1929.75	0.00447631	0.132309	0.0338322	0.973011	0.981705	RlmE family RNA methyltransferase
AC251_RS08505	hflB	17633.5	0.244937	0.0999849	2.44974	0.014296	0.0312862	ATP-dependent zinc metalloprotease FtsH
AC251_RS08510	folP	1769.98	-0.0140904	0.132615	-0.10625	0.915384	0.942192	dihydropteroate synthase
AC251_RS08515	mrsA	6432.02	0.630974	0.114214	5.5245	3.30419e-08	1.86546e-07	phosphoglucosamine mutase
AC251_RS08520	pstS1	3879.42	0.00182486	0.107407	0.0169901	0.986444	0.991345	phosphate ABC transporter substrate-binding protein PstS
AC251_RS08525	pstC	540.801	0.054918	0.132593	0.414185	0.678739	0.76009	phosphate ABC transporter permease PstC
AC251_RS08530	pstA	277.149	0.195388	0.163755	1.19318	0.2328	0.33034	phosphate ABC transporter permease PstA
AC251_RS08535	pstB	230.391	0.237359	0.159872	1.48468	0.137629	0.215456	phosphate ABC transporter ATP-binding protein PstB
AC251_RS08540	phoU	714.572	0.392213	0.12821	3.05916	0.00221958	0.00588084	phosphate signaling complex protein PhoU
AC251_RS08545	phoB	1038.49	0.0722785	0.132128	0.547036	0.584354	0.682175	phosphate regulon transcriptional regulator PhoB
AC251_RS08550	phoR	973.206	-0.234229	0.13284	-1.76324	0.0778606	0.132949	phosphate regulon sensor histidine kinase PhoR
AC251_RS08555	ppk	3066.11	0.330041	0.128327	2.57188	0.0101147	0.0229299	polyphosphate kinase 1
AC251_RS08560	ppx	3230.52	-0.263241	0.10977	-2.39812	0.0164794	0.0352221	exopolyphosphatase
AC251_RS08565		172.589	0.0546373	0.192919	0.283214	0.777013	0.840181	GNAT family N-acetyltransferase
AC251_RS08570		403.546	0.733369	0.180848	4.05517	5.00976e-05	0.000180617	phosphohistidine phosphatase SixA
AC251_RS08580		270.907	-0.634157	0.165411	-3.83384	0.00012616	0.000427543	acyltransferase
AC251_RS08585		1134.39	0.101535	0.117537	0.863855	0.387667	0.496465	IS5-like element IS1405 family transposase
AC251_RS08590		328.449	-0.298184	0.169634	-1.75781	0.0787799	0.134102	IS5 family transposase
AC251_RS08595		701.557	-0.18843	0.145692	-1.29335	0.195891	0.286784	IS701-like element ISRso17 family transposase
AC251_RS08600		570.75	0.990089	0.183065	5.40841	6.35855e-08	3.44687e-07	IS110 family transposase
AC251_RS08605		294.122	0.0807519	0.166955	0.483674	0.628618	0.719757	sulfite exporter TauE/SafE family protein
AC251_RS08610		473.783	0.51617	0.132373	3.89935	9.64514e-05	0.000332166	NAD(P)/FAD-dependent oxidoreductase
AC251_RS08615		164.779	1.01852	0.199692	5.10046	3.38835e-07	1.66963e-06	metalloregulator ArsR/SmtB family transcription factor
AC251_RS08620		395.812	0.504305	0.151348	3.3321	0.000861943	0.00251614	MBL fold metallo-hydrolase
AC251_RS08625		310.755	-0.324376	0.179732	-1.80478	0.0711099	0.12361	EAL domain-containing protein
AC251_RS08635		83.2517	-0.329121	0.248141	-1.32635	0.184725	0.273761	aminotransferase class III-fold pyridoxal phosphate-dependent enzyme
AC251_RS08640		15633.5	1.82475	0.129792	14.0591	6.77633e-45	2.48014e-43	Dyp-type peroxidase
AC251_RS08645		2327.42	1.77116	0.12188	14.532	7.59627e-48	3.00846e-46	YukJ family protein
AC251_RS08650		247.432	1.22074	0.16361	7.46129	8.56822e-14	7.83992e-13	hypothetical protein
AC251_RS08670		710.908	0.17001	0.132833	1.27988	0.200586	0.292661	hypothetical protein
AC251_RS08675		713.111	-0.0513223	0.12955	-0.396157	0.691989	0.771834	FAD-binding oxidoreductase
AC251_RS08680		122.978	-0.0985926	0.212519	-0.463924	0.642702	0.731126	DUF2069 domain-containing protein
AC251_RS08685	wrbA	654.564	0.176073	0.129615	1.35843	0.174327	0.26149	NAD(P)H:quinone oxidoreductase
AC251_RS08690	rbn	1499.7	-0.286688	0.123642	-2.31869	0.0204117	0.0424636	YihY family inner membrane protein
AC251_RS08695		604.998	0.153732	0.148175	1.03751	0.2995	0.405161	DUF962 domain-containing protein
AC251_RS08700		339.319	0.19758	0.157352	1.25566	0.20924	0.303398	alpha/beta hydrolase
AC251_RS08705	metZ	807.78	0.14678	0.124768	1.17642	0.239426	0.338024	O-acetylhomoserine aminocarboxypropyltransferase
AC251_RS08710		7741.72	0.579157	0.114722	5.04837	4.45602e-07	2.16162e-06	CBS domain-containing protein
AC251_RS08715		2116.51	-0.173514	0.116062	-1.49501	0.134911	0.211826	MFS transporter
AC251_RS08720		1784.56	0.0890226	0.107832	0.825564	0.409051	0.518223	FKBP-type peptidyl-prolyl cis-trans isomerase
AC251_RS08725	aroC	2588.83	-0.248267	0.116648	-2.12833	0.0333094	0.0647046	chorismate synthase
AC251_RS08730	etf	5262.11	-0.0685504	0.103984	-0.659242	0.509741	0.615253	electron transfer flavoprotein-ubiquinone oxidoreductase
AC251_RS08735		876.748	0.229565	0.127228	1.80436	0.0711755	0.123643	SDR family oxidoreductase
AC251_RS08740		473.337	-0.238848	0.148539	-1.60798	0.10784	0.174804	LuxR C-terminal-related transcriptional regulator
AC251_RS08745	lpsI	3024.41	0.429292	0.140905	3.04668	0.00231381	0.00610914	CoA transferase subunit A
AC251_RS08750	lpsJ	2870.91	0.610197	0.113758	5.364	8.13985e-08	4.35905e-07	CoA transferase subunit B
AC251_RS08755		3696.8	0.535844	0.104329	5.13608	2.80524e-07	1.39265e-06	3-hydroxybutyrate dehydrogenase
AC251_RS08760		2312.55	0.119332	0.112006	1.06541	0.286692	0.391326	alpha/beta hydrolase
AC251_RS08765		658.593	-0.0285648	0.135906	-0.21018	0.833527	0.882236	RidA family protein
AC251_RS08770	relA	3855.09	-0.248876	0.111519	-2.23169	0.0256354	0.0517682	bifunctional (p)ppGpp synthetase/guanosine-3'%2C5'-bis(diphosphate) 3'-pyrophosphohydrolase
AC251_RS08780	thrS	10684.9	0.342433	0.117103	2.92422	0.00345322	0.00882767	threonine--tRNA ligase
AC251_RS08785	infC	7771.73	-0.0632662	0.139206	-0.454478	0.649485	0.736814	translation initiation factor IF-3
AC251_RS08790	rpmI	22670.4	-0.024882	0.15685	-0.158636	0.873956	0.91229	50S ribosomal protein L35
AC251_RS08795	rplT	14642.4	0.318018	0.124427	2.55585	0.0105927	0.0238911	50S ribosomal protein L20
AC251_RS08800	pheS	2750.3	-0.300325	0.112463	-2.67043	0.00757536	0.0176481	phenylalanine--tRNA ligase subunit alpha
AC251_RS08805	pheT	7025.51	0.151411	0.107233	1.41198	0.157955	0.240951	phenylalanine--tRNA ligase subunit beta
AC251_RS08810	ihfA	3639.51	0.306698	0.111863	2.74173	0.00611168	0.0146697	integration host factor subunit alpha
AC251_RS08815		1570	0.420016	0.166576	2.52147	0.0116867	0.0261582	MerR family transcriptional regulator
AC251_RS08825		1200.27	0.407727	0.129981	3.13682	0.00170792	0.00465295	aldose 1-epimerase
AC251_RS08835		2332.77	1.03841	0.237286	4.3762	1.20765e-05	4.78997e-05	hypothetical protein
AC251_RS08840	dinP	506.525	-0.104527	0.152334	-0.686172	0.492604	0.598638	DNA polymerase IV
AC251_RS08845		2811.88	0.633871	0.136675	4.63779	3.52152e-06	1.49749e-05	amino acid permease
AC251_RS08850		296.874	0.661168	0.184236	3.5887	0.00033233	0.00104669	thioredoxin family protein
AC251_RS08855		10002	0.533205	0.131611	4.05138	5.09164e-05	0.000182824	DUF1488 domain-containing protein
AC251_RS08860	hpaI1	2774.81	-0.00845127	0.117761	-0.0717664	0.942788	0.960569	4-hydroxy-2-oxoheptanedioate aldolase
AC251_RS08865		224.812	-0.926183	0.179541	-5.1586	2.48797e-07	1.25035e-06	homoprotocatechuate degradation operon regulator HpaR
AC251_RS08870	xthA	633.815	-0.484792	0.167417	-2.89572	0.00378289	0.00955081	exodeoxyribonuclease III
AC251_RS08875	codA	1021.97	-0.0970935	0.120488	-0.805835	0.420338	0.52861	amidohydrolase family protein
AC251_RS08880	prlC	5511.22	0.28164	0.125648	2.2415	0.0249938	0.0506654	M3 family metallopeptidase
AC251_RS08885	folD	1464.64	-0.206906	0.125859	-1.64395	0.100186	0.164661	bifunctional methylenetetrahydrofolate dehydrogenase/methenyltetrahydrofolate cyclohydrolase FolD
AC251_RS08890		2115.54	0.226427	0.107208	2.11203	0.0346838	0.0670309	response regulator transcription factor
AC251_RS08895		2065.28	0.449193	0.145544	3.08631	0.00202656	0.00541266	PAS domain S-box protein
AC251_RS08900		233.076	0.371741	0.177952	2.08899	0.0367082	0.0703033	hypothetical protein
AC251_RS08905	aceE	64216.6	0.627534	0.113543	5.52682	3.26079e-08	1.84292e-07	pyruvate dehydrogenase (acetyl-transferring)%2C homodimeric type
AC251_RS08910	aceF	32018.6	0.421679	0.0992514	4.2486	2.15112e-05	8.20114e-05	dihydrolipoyllysine-residue acetyltransferase
AC251_RS08915		7853.46	0.188622	0.100315	1.88031	0.0600663	0.10697	MFS transporter
AC251_RS08920	lpdA	31694.8	0.23468	0.0993391	2.36242	0.0181563	0.0383302	dihydrolipoyl dehydrogenase
AC251_RS08925		1054.83	0.218371	0.133709	1.63318	0.102431	0.167313	hypothetical protein
AC251_RS08930		40269.6	1.04374	0.0996825	10.4707	1.17782e-25	2.04271e-24	phasin family protein
AC251_RS08935		216.614	-0.203712	0.169929	-1.19881	0.230602	0.327922	histone deacetylase
AC251_RS08940		426.834	-0.68379	0.171383	-3.98983	6.61207e-05	0.000234875	DMT family transporter
AC251_RS08945		200.384	-0.394057	0.218144	-1.80641	0.070855	0.123217	acyl-CoA thioesterase
AC251_RS08950		385.157	-0.306028	0.145257	-2.1068	0.0351348	0.0678284	nitroreductase
AC251_RS08955		3862.41	0.577101	0.115033	5.01685	5.25263e-07	2.51359e-06	D-alanyl-D-alanine endopeptidase
AC251_RS08960		1002.4	0.214496	0.1815	1.18179	0.237287	0.335272	IclR family transcriptional regulator
AC251_RS08965		648.83	-0.270156	0.148862	-1.81481	0.0695535	0.121541	(Fe-S)-binding protein
AC251_RS08970		1367.77	-0.20236	0.109265	-1.852	0.0640257	0.112874	iron-sulfur cluster-binding protein
AC251_RS08975		99.3103	-0.187485	0.232911	-0.804963	0.420841	0.528992	hypothetical protein
AC251_RS08980		524.621	0.0927037	0.141089	0.657061	0.511142	0.61636	TM2 domain-containing protein
AC251_RS08985		3057.82	0.935471	0.154234	6.06528	1.31724e-09	8.641e-09	arginyltransferase
AC251_RS08990	aat	653.76	-0.189195	0.124519	-1.5194	0.128662	0.203702	leucyl/phenylalanyl-tRNA--protein transferase
AC251_RS08995		1484.68	-0.206494	0.149289	-1.38319	0.166608	0.252193	NUDIX hydrolase
AC251_RS09010	pyrD	749.324	0.102766	0.157725	0.65155	0.514692	0.61896	quinone-dependent dihydroorotate dehydrogenase
AC251_RS09015		665.404	-0.0163559	0.138752	-0.117879	0.906164	0.935605	hypothetical protein
AC251_RS09020	kup2	1680.28	-0.503995	0.127176	-3.96296	7.40256e-05	0.000260859	potassium transporter Kup
AC251_RS09025		20072.8	1.2871	0.366984	3.50724	0.000452776	0.00138735	hypothetical protein
AC251_RS09030	tex	4651.46	0.243343	0.132505	1.83648	0.0662861	0.116299	RNA-binding transcriptional accessory protein
AC251_RS09035		2094.48	0.20662	0.108841	1.89836	0.0576489	0.103429	hypothetical protein
AC251_RS09040		879.567	0.253269	0.1409	1.79752	0.0722536	0.125351	DUF465 domain-containing protein
AC251_RS09045		2567.06	-0.512133	0.110566	-4.63192	3.62286e-06	1.53812e-05	ATP-dependent DNA helicase
AC251_RS09050		3199.68	0.330532	0.119164	2.77376	0.00554121	0.0134896	outer membrane protein assembly factor BamD
AC251_RS09055	rluD	2000.02	0.0450999	0.109888	0.410417	0.6815	0.762933	RluA family pseudouridine synthase
AC251_RS09060		1501.41	0.0236504	0.121922	0.193979	0.846192	0.891769	peptidoglycan editing factor PgeF
AC251_RS09065		498.77	-0.917163	0.143069	-6.41064	1.44909e-10	1.02129e-09	hypothetical protein
AC251_RS09070	phbC	8730.69	0.398826	0.098418	4.05236	5.07028e-05	0.00018218	class I poly(R)-hydroxyalkanoic acid synthase
AC251_RS09075	phbA	15389.3	0.488375	0.109046	4.47861	7.5132e-06	3.05303e-05	acetyl-CoA C-acetyltransferase
AC251_RS09080	phbB	11183.4	0.558069	0.0964616	5.78541	7.23375e-09	4.35749e-08	3-ketoacyl-ACP reductase
AC251_RS09085		5537.47	0.28772	0.126782	2.26942	0.0232431	0.0474427	polyhydroxyalkanoate synthesis repressor PhaR
AC251_RS09090		1077.01	-0.81767	0.129144	-6.33146	2.42847e-10	1.69133e-09	tRNA-dihydrouridine synthase
AC251_RS09095		2553.1	-0.298212	0.12187	-2.44696	0.0144066	0.0314503	30S ribosomal protein S12 methylthiotransferase RimO
AC251_RS09100	bktB	2715.85	-0.0436781	0.107191	-0.407477	0.683657	0.764469	acetyl-CoA C-acyltransferase family protein
AC251_RS09105		601.659	-0.369065	0.126528	-2.91686	0.00353578	0.00901267	hypothetical protein
AC251_RS09110	metC	1924.89	-0.233689	0.1058	-2.20877	0.0271903	0.0545142	cystathionine beta-lyase
AC251_RS09115	serB	1227.72	0.0309079	0.130722	0.236439	0.813092	0.86683	phosphoserine phosphatase SerB
AC251_RS09120	argE	888.159	0.315826	0.133938	2.358	0.0183738	0.0387251	acetylornithine deacetylase
AC251_RS09125	mfd	3967.67	0.514916	0.10238	5.02948	4.91807e-07	2.37059e-06	transcription-repair coupling factor
AC251_RS09130	ispD	589.106	-0.238602	0.166286	-1.43489	0.151319	0.233039	2-C-methyl-D-erythritol 4-phosphate cytidylyltransferase
AC251_RS09135		485.326	-0.0650051	0.165527	-0.392715	0.69453	0.774017	2-C-methyl-D-erythritol 2%2C4-cyclodiphosphate synthase
AC251_RS09140	ahpD	66.8841	-0.972893	0.342565	-2.84003	0.00451095	0.0111659	carboxymuconolactone decarboxylase family protein
AC251_RS09145	ahpC2	147.119	-0.519401	0.196909	-2.63777	0.00834542	0.0192561	peroxiredoxin
AC251_RS09150	risS	604.738	-0.573136	0.161351	-3.5521	0.000382163	0.00119866	HAMP domain-containing protein
AC251_RS09155	ompR	3129.35	0.151365	0.135263	1.11904	0.263124	0.364786	two-component system response regulator OmpR
AC251_RS09160		3692.93	1.02224	0.203287	5.02856	4.94181e-07	2.37987e-06	hypothetical protein
AC251_RS09165		7813.09	1.36282	0.148324	9.18809	3.99892e-20	5.18881e-19	DUF1800 family protein
AC251_RS09170		4362.01	1.42644	0.149546	9.53847	1.44955e-21	2.00855e-20	DUF1501 domain-containing protein
AC251_RS09175	crtB	724.931	-0.870415	0.132576	-6.56542	5.18858e-11	3.82442e-10	presqualene diphosphate synthase HpnD
AC251_RS09180		1925.98	0.282927	0.104225	2.71457	0.00663621	0.0156945	efflux RND transporter periplasmic adaptor subunit
AC251_RS09185		2365.85	0.611035	0.102615	5.95462	2.60672e-09	1.66273e-08	efflux RND transporter permease subunit
AC251_RS09195		231.293	0.218296	0.187019	1.16724	0.243113	0.342137	site-specific integrase
AC251_RS09205		64.2437	-0.242757	0.265613	-0.913951	0.360742	0.469115	hypothetical protein
AC251_RS09210		39.8763	-0.474971	0.334148	-1.42144	0.15519	0.237757	PRTRC system ThiF family protein
AC251_RS09215		45.2862	-0.361484	0.323237	-1.11832	0.263428	0.365094	PRTRC system protein A
AC251_RS09220		39.7229	-0.302073	0.351533	-0.859304	0.390173	0.498951	PRTRC system protein B
AC251_RS09225		46.5613	-0.479451	0.313823	-1.52777	0.126569	0.200688	PRTRC system protein F
AC251_RS09230		7.90698	0.402515	0.715153	0.562837	0.573546	0.672814	PRTRC system protein C
AC251_RS09235		21.7326	-0.603794	0.529242	-1.14087	0.253926	0.354534	PRTRC system protein E
AC251_RS09240		5.14145	-0.809053	0.933865	-0.866349	0.386299	0.494831	hypothetical protein
AC251_RS09245		12.9266	-0.394117	0.634802	-0.62085	0.534699	0.636815	hypothetical protein
AC251_RS09250		2.57587	-0.808939	1.29978	-0.622364	0.533703	0.635914	hypothetical protein
AC251_RS09255		16.7013	-0.430403	0.516013	-0.834092	0.404229	0.513339	hypothetical protein
AC251_RS09260		5.74558	0.682411	0.917597	0.743694	0.457062	0.564493	hypothetical protein
AC251_RS09265		466.481	-0.612153	0.175654	-3.485	0.000492132	0.0014967	hypothetical protein
AC251_RS09270		2154.85	0.064318	0.146983	0.437589	0.661684	0.746504	helix-turn-helix domain-containing protein
AC251_RS09275		28.6018	0.0203586	0.398658	0.0510678	0.959271	0.972094	hypothetical protein
AC251_RS09280		15.9507	-0.109524	0.498044	-0.219908	0.825943	0.87613	hypothetical protein
AC251_RS09285		4.4793	-1.91824	1.03379	-1.85555	0.0635182	0.112177	hypothetical protein
AC251_RS09290		42.2456	-0.617821	0.322063	-1.91832	0.0550704	0.0993063	hypothetical protein
AC251_RS09295		12.4509	0.06944	0.57441	0.120889	0.903779	0.934191	hypothetical protein
AC251_RS09300		41.6857	-0.320006	0.334565	-0.956483	0.338828	0.446748	hypothetical protein
AC251_RS09305		24.3298	-0.221752	0.401675	-0.552067	0.580902	0.679224	HNH endonuclease
AC251_RS09310		27.5406	-0.957326	0.397305	-2.40955	0.0159722	0.0343314	hypothetical protein
AC251_RS09315		70.3028	-0.704837	0.305756	-2.30523	0.0211539	0.0437846	terminase large subunit
AC251_RS09320		36.31	-0.509757	0.392434	-1.29896	0.193957	0.28466	phage portal protein
AC251_RS09325		10.9349	-0.401534	0.663888	-0.604822	0.545297	0.645958	HK97 family phage prohead protease
AC251_RS09330		143.773	-0.306869	0.212375	-1.44494	0.148475	0.229391	phage major capsid protein
AC251_RS09335		13.1521	-0.68275	0.590724	-1.15579	0.247769	0.347421	head-tail connector protein
AC251_RS09340		2.76489	-0.547725	1.2005	-0.456248	0.648212	0.735527	phage head closure protein
AC251_RS09345		27.7835	-0.597406	0.389863	-1.53235	0.125436	0.19901	hypothetical protein
AC251_RS09350		25.5426	-0.137998	0.396608	-0.347944	0.727882	0.801925	DUF3168 domain-containing protein
AC251_RS09355		27.3158	-0.277179	0.419578	-0.660615	0.508859	0.614772	phage tail protein
AC251_RS09360		6.87413	-0.0652256	0.75343	-0.0865716	0.931012	0.952	hypothetical protein
AC251_RS09365		8.66053	1.31005	0.70446	1.85965	0.0629353	0.11137	DUF1799 domain-containing protein
AC251_RS09370		60.3337	-0.587399	0.279248	-2.10351	0.0354216	0.068258	phage tail tape measure protein
AC251_RS09375		3.70927	0.624743	1.03213	0.605293	0.544984	0.645732	phage tail protein
AC251_RS09380		12.6733	0.536096	0.545841	0.982147	0.326027	0.433098	phage tail protein
AC251_RS09385		23.813	-0.125722	0.433938	-0.289724	0.772027	0.836281	tail fiber assembly protein
AC251_RS09390		9.82621	-0.265746	0.727931	-0.36507	0.715059	0.790805	phage minor tail protein L
AC251_RS09395		26.0247	-0.827032	0.423478	-1.95295	0.0508254	0.0927228	C40 family peptidase
AC251_RS09400		65.136	0.0782599	0.318698	0.245562	0.806022	0.860502	tail assembly protein
AC251_RS09405		1054.07	0.732693	0.159953	4.58068	4.63456e-06	1.95049e-05	type II toxin-antitoxin system HicB family antitoxin
AC251_RS09410		565.277	0.761455	0.204862	3.71692	0.000201669	0.000661061	type II toxin-antitoxin system HicA family toxin
AC251_RS09415		230.805	-0.155989	0.174925	-0.891749	0.372527	0.480672	host specificity protein J
AC251_RS09425		31.4738	0.0725176	0.370359	0.195803	0.844764	0.890931	hypothetical protein
AC251_RS09430		13.4107	-1.47785	0.640421	-2.30762	0.0210201	0.0436097	glycoside hydrolase family protein
AC251_RS09435		13.8626	-1.14896	0.554515	-2.072	0.0382652	0.0727602	hypothetical protein
AC251_RS09440		12.6654	-1.69441	0.629599	-2.69125	0.00711842	0.0167083	hypothetical protein
AC251_RS09445		75.9596	-0.182328	0.257582	-0.707842	0.479043	0.585094	hypothetical protein
AC251_RS09450		4916.87	0.0550853	0.115085	0.478648	0.632189	0.722599	type II toxin-antitoxin system death-on-curing family toxin
AC251_RS09455		431.999	0.781561	0.151667	5.15314	2.56156e-07	1.28126e-06	hypothetical protein
AC251_RS09460		3601.46	0.705454	0.10858	6.49708	8.18962e-11	5.91324e-10	LysM peptidoglycan-binding domain-containing protein
AC251_RS09465		246.884	2.27819	0.211143	10.7898	3.84705e-27	7.21423e-26	hypothetical protein
AC251_RS09470	mnmC	2331.07	-1.60045	0.186142	-8.59799	8.11232e-18	9.52479e-17	bifunctional tRNA (5-methylaminomethyl-2-thiouridine)(34)-methyltransferase MnmD/FAD-dependent 5-carboxymethylaminomethyl-2-thiouridine(34) oxidoreductase MnmC
AC251_RS09475	tig	8371.14	0.14526	0.132497	1.09633	0.272934	0.376126	trigger factor
AC251_RS09480	clpP	8406.61	0.339573	0.102526	3.31206	0.000926111	0.00268719	ATP-dependent Clp endopeptidase proteolytic subunit ClpP
AC251_RS09485	clpX	13533.8	0.176924	0.100269	1.7645	0.0776483	0.132715	ATP-dependent Clp protease ATP-binding subunit ClpX
AC251_RS09490	lon	30001.3	0.507846	0.11869	4.27875	1.87942e-05	7.25389e-05	endopeptidase La
AC251_RS09495	hupB1	978.905	1.07912	0.165699	6.51253	7.38959e-11	5.38689e-10	HU family DNA-binding protein
AC251_RS09510	ppiD	4328.42	0.149841	0.144347	1.03806	0.299243	0.404916	SurA N-terminal domain-containing protein
AC251_RS09515		644.773	-0.0699109	0.128866	-0.542508	0.587469	0.684456	IS4 family transposase
AC251_RS09520		2070.26	0.0838838	0.10795	0.777063	0.437122	0.545452	signal peptidase I
AC251_RS09525		673.478	0.126793	0.125309	1.01185	0.311612	0.417818	arylesterase
AC251_RS09530		647.241	-0.255165	0.150053	-1.70049	0.089038	0.149117	ABC transporter ATP-binding protein
AC251_RS09535	pgi	2761.59	-0.0838948	0.102767	-0.816359	0.414295	0.523491	glucose-6-phosphate isomerase
AC251_RS09540		761.285	1.42065	0.14483	9.80911	1.02876e-22	1.53792e-21	bifunctional ADP-dependent NAD(P)H-hydrate dehydratase/NAD(P)H-hydrate epimerase
AC251_RS09545		1292.69	0.31715	0.111631	2.84106	0.00449641	0.0111351	winged helix DNA-binding protein
AC251_RS09550	purL	10625.7	-0.0180241	0.110365	-0.163313	0.870272	0.909518	phosphoribosylformylglycinamidine synthase
AC251_RS09555		4312.6	4.78712	0.163075	29.3553	2.04208e-189	8.33641e-187	DUF1843 domain-containing protein
AC251_RS09560		20437.5	4.94646	0.176123	28.0852	1.48336e-173	5.62301e-171	DUF1842 domain-containing protein
AC251_RS09565		33077	5.06374	0.172246	29.3983	5.7722e-190	2.55276e-187	DUF1842 domain-containing protein
AC251_RS09570		11953.2	4.80857	0.154252	31.1734	2.44648e-213	1.18032e-210	GDL motif peptide-associated radical SAM/SPASM maturase
AC251_RS09580		755.165	1.15709	0.128429	9.00958	2.0685e-19	2.58904e-18	DUF4123 domain-containing protein
AC251_RS09585		1195.8	1.04371	0.133027	7.84581	4.30151e-15	4.28295e-14	hypothetical protein
AC251_RS09590		638.996	0.724451	0.127635	5.67597	1.37903e-08	8.06892e-08	hypothetical protein
AC251_RS09595		237.27	0.303284	0.223208	1.35875	0.174225	0.261412	LysR family transcriptional regulator
AC251_RS09600		277.579	-0.118179	0.174174	-0.678509	0.497449	0.603696	SDR family oxidoreductase
AC251_RS09605		146.374	0.609643	0.199931	3.04927	0.00229395	0.00605973	ABC transporter permease
AC251_RS09610		353.744	0.451828	0.198336	2.2781	0.0227208	0.0464839	ABC transporter permease
AC251_RS09615		832.985	0.947206	0.130855	7.23861	4.53313e-13	3.9503e-12	ABC transporter substrate-binding protein
AC251_RS09620		1088.95	1.32904	0.126651	10.4938	9.22877e-26	1.6164e-24	ABC transporter ATP-binding protein
AC251_RS09625		58.7255	0.0301469	0.336124	0.0896898	0.928534	0.950382	sensor histidine kinase
AC251_RS09630		30.2777	-0.501558	0.391505	-1.2811	0.200157	0.292337	response regulator
AC251_RS09635		192.192	-1.11842	0.215959	-5.17884	2.23271e-07	1.12647e-06	porin
AC251_RS09640		1063.52	0.645723	0.145201	4.44709	8.70404e-06	3.51006e-05	ABC transporter ATP-binding protein
AC251_RS09645		774.912	0.212058	0.143552	1.47722	0.139616	0.21772	ABC transporter permease
AC251_RS09650		4900.35	0.624538	0.127543	4.8967	9.74616e-07	4.47817e-06	ABC transporter substrate-binding protein
AC251_RS09655		382.196	-0.0903324	0.141624	-0.63783	0.523584	0.627096	MurR/RpiR family transcriptional regulator
AC251_RS09660		129.316	-0.0114092	0.236122	-0.0483191	0.961462	0.973755	C45 family peptidase
AC251_RS09665		41.6812	-0.138811	0.318534	-0.435779	0.662997	0.747668	glutamate ABC transporter ATP-binding protein
AC251_RS09670		5877.59	-0.0900361	0.135606	-0.663954	0.50672	0.612915	peptidylprolyl isomerase
AC251_RS09675		159.304	-0.235487	0.196176	-1.20038	0.229991	0.327404	BolA family transcriptional regulator
AC251_RS09680	ispZ	440.854	-0.0876525	0.139242	-0.629499	0.529022	0.631329	septation protein A
AC251_RS09685		288.359	0.461787	0.167004	2.76512	0.00569011	0.0137888	peptide-methionine (R)-S-oxide reductase MsrB
AC251_RS09690		1384.96	0.632289	0.153695	4.11392	3.88997e-05	0.000142965	YdiU family protein
AC251_RS09695	alkK	708.991	0.225458	0.13587	1.65937	0.0970412	0.160336	fatty-acid--CoA ligase
AC251_RS09700	livJ	139.12	0.202268	0.214841	0.941476	0.346461	0.454441	branched-chain amino acid ABC transporter substrate-binding protein
AC251_RS09705	livH1	171.162	-0.435817	0.191598	-2.27464	0.0229275	0.0468706	branched-chain amino acid ABC transporter permease
AC251_RS09710	livM	235.871	-0.159754	0.161103	-0.991629	0.321379	0.428101	branched-chain amino acid ABC transporter permease
AC251_RS09715	livG	183.38	-0.375569	0.202501	-1.85466	0.0636453	0.112326	ABC transporter ATP-binding protein
AC251_RS09720	livF	171.348	-0.577518	0.193894	-2.97852	0.00289643	0.0075239	ABC transporter ATP-binding protein
AC251_RS09725		46.909	-0.241025	0.324841	-0.741978	0.458101	0.564987	hypothetical protein
AC251_RS09730	pehB	1450.46	-2.91575	0.166657	-17.4955	1.55145e-68	1.15965e-66	glycoside hydrolase family 28 protein
AC251_RS09735		1073.48	0.594564	0.118406	5.02142	5.12899e-07	2.45886e-06	amino acid permease
AC251_RS09740	lysP	763.505	0.200008	0.151361	1.32139	0.18637	0.275429	amino acid permease
AC251_RS09745		7143.58	0.96791	0.109053	8.8756	6.95561e-19	8.44701e-18	enoyl-CoA hydratase/isomerase family protein
AC251_RS09750	pncA	757.455	0.842051	0.153467	5.48685	4.09162e-08	2.27374e-07	bifunctional nicotinamidase/pyrazinamidase
AC251_RS09755		2827.11	0.85167	0.115977	7.34343	2.08188e-13	1.8663e-12	acetyl-CoA C-acyltransferase
AC251_RS09760		2056.58	0.636304	0.125566	5.06748	4.03115e-07	1.96588e-06	acyl-CoA dehydrogenase
AC251_RS09765		965.343	0.717088	0.15108	4.74643	2.07041e-06	9.11083e-06	SDR family oxidoreductase
AC251_RS09770		834.958	-0.0398735	0.125843	-0.31685	0.751357	0.82115	PaaI family thioesterase
AC251_RS09775		1171.31	-0.118986	0.129896	-0.916013	0.35966	0.467937	serine hydrolase
AC251_RS09780		2881.25	0.575013	0.113386	5.07129	3.95122e-07	1.93086e-06	NADP-dependent oxidoreductase
AC251_RS09785		1671.16	0.42585	0.127354	3.34383	0.000826304	0.00241875	class II aldolase/adducin family protein
AC251_RS09790		884.114	0.341546	0.129225	2.64304	0.00821648	0.0189834	glutathione S-transferase family protein
AC251_RS09795		832.625	0.517631	0.124122	4.17036	3.04122e-05	0.00011366	SDR family oxidoreductase
AC251_RS09800		1585.25	0.93917	0.115747	8.11399	4.89835e-16	5.28365e-15	alpha/beta hydrolase
AC251_RS09805	gbd1	752.163	0.998434	0.13371	7.46714	8.19583e-14	7.53817e-13	iron-containing alcohol dehydrogenase
AC251_RS09810		993.953	-0.339558	0.116559	-2.91319	0.00357754	0.00909726	alpha/beta hydrolase
AC251_RS09815		219.383	-0.247931	0.175098	-1.41596	0.156788	0.239652	acyl-CoA thioesterase
AC251_RS09820		322.615	-0.161602	0.153914	-1.04995	0.29374	0.399303	GNAT family N-acetyltransferase
AC251_RS09825		296.808	-0.720302	0.207867	-3.46521	0.000529821	0.0016058	hemagglutinin repeat-containing protein
AC251_RS09830		1061.6	0.0490304	0.120053	0.408405	0.682976	0.764323	hypothetical protein
AC251_RS09835		90.4739	-0.897343	0.253683	-3.53726	0.000404306	0.00125477	hypothetical protein
AC251_RS09840		252.861	-1.40545	0.203872	-6.89376	5.4338e-12	4.34295e-11	ShlB/FhaC/HecB family hemolysin secretion/activation protein
AC251_RS09845		2093.49	0.282636	0.116055	2.43536	0.0148771	0.0323047	NRDE family protein
AC251_RS09850		233.808	0.257315	0.175616	1.46521	0.142864	0.221949	DUF4936 family protein
AC251_RS09855		1581.49	0.682786	0.141025	4.8416	1.288e-06	5.85223e-06	folate-binding protein YgfZ
AC251_RS09860		1086.31	-0.319974	0.126846	-2.52254	0.0116511	0.0260896	endolytic transglycosylase MltG
AC251_RS09865	tdk	698.041	-0.344859	0.133503	-2.58316	0.00978996	0.0222316	dTMP kinase
AC251_RS09870	holB	1769.07	-0.185339	0.113909	-1.62709	0.103719	0.169105	DNA polymerase III subunit delta'
AC251_RS09875	pilZ	892.759	-0.171371	0.122698	-1.39669	0.162506	0.246971	PilZ domain-containing protein
AC251_RS09880		1248.85	-0.412332	0.142204	-2.89959	0.00373651	0.00945299	TatD family hydrolase
AC251_RS09885		1260.01	-0.298603	0.124913	-2.39049	0.016826	0.0358329	ankyrin repeat domain-containing protein
AC251_RS09890		1787.02	0.851508	0.123426	6.89894	5.23912e-12	4.19367e-11	ergothioneine biosynthesis protein EgtB
AC251_RS09895		295.48	0.0880319	0.166083	0.530046	0.59608	0.691906	LacI family DNA-binding transcriptional regulator
AC251_RS09900		243.208	0.0480343	0.168786	0.284587	0.775961	0.839385	ABC transporter substrate-binding protein
AC251_RS09905		102.786	-0.325899	0.228955	-1.42342	0.154614	0.237081	ABC transporter permease
AC251_RS09910		35.2599	-0.253366	0.358024	-0.70768	0.479144	0.585094	ABC transporter permease
AC251_RS09915		101.842	-0.0879894	0.222764	-0.394989	0.692851	0.772633	ABC transporter ATP-binding protein
AC251_RS09920		115.568	-0.489961	0.214656	-2.28254	0.0224576	0.0459809	phosphodiesterase
AC251_RS09925		520.78	-0.0958424	0.168881	-0.567515	0.570364	0.669821	N-acetylmuramoyl-L-alanine amidase
AC251_RS09930		1349.47	1.54673	0.234992	6.58208	4.6391e-11	3.43371e-10	pyruvate dehydrogenase (acetyl-transferring) E1 component subunit alpha
AC251_RS09935		342.005	1.46985	0.219205	6.70537	2.00897e-11	1.5407e-10	alpha-ketoacid dehydrogenase subunit beta
AC251_RS09940		255.957	1.22222	0.22466	5.44028	5.31965e-08	2.91045e-07	2-oxo acid dehydrogenase subunit E2
AC251_RS09945	ripG4	795.534	0.463707	0.117034	3.96217	7.42723e-05	0.000261555	GALA protein
AC251_RS09950	ripG5	164.61	-0.0325863	0.219114	-0.148719	0.881776	0.917745	GALA protein
AC251_RS09955		2018.29	2.07489	0.125901	16.4803	5.08643e-61	3.29191e-59	DJ-1/PfpI family protein
AC251_RS09960		434.474	-0.369716	0.151056	-2.44755	0.0143833	0.0314253	voltage-gated chloride channel family protein
AC251_RS09965		79.1684	0.206971	0.269598	0.767702	0.442664	0.550943	methyltransferase domain-containing protein
AC251_RS09970		33.4317	-0.0424881	0.379322	-0.112011	0.910815	0.939859	Gfo/Idh/MocA family oxidoreductase
AC251_RS09975		402.569	-0.444562	0.163858	-2.71309	0.00666589	0.0157436	hybrid non-ribosomal peptide synthetase/type I polyketide synthase
AC251_RS09980		70.7019	0.347595	0.284066	1.22364	0.221088	0.317587	TonB-dependent receptor
AC251_RS09985		93.7468	0.110875	0.242843	0.456573	0.647978	0.735419	ABC transporter ATP-binding protein/permease
AC251_RS09990		128.715	0.0276092	0.204663	0.134901	0.89269	0.924789	ABC transporter ATP-binding protein/permease
AC251_RS09995		955.748	0.0297927	0.118934	0.250498	0.802203	0.85746	KR domain-containing protein
AC251_RS10000		942.431	0.131055	0.138897	0.943541	0.345404	0.453703	non-ribosomal peptide synthetase
AC251_RS10005		141.031	0.242224	0.204292	1.18568	0.23575	0.333545	hypothetical protein
AC251_RS10010		108.97	0.374898	0.247728	1.51335	0.130192	0.205879	AraC family transcriptional regulator
AC251_RS10015	ripTAL	539.478	-0.433286	0.147818	-2.93121	0.00337639	0.00865628	TAL effector repeat-containing protein
AC251_RS10020		595.111	1.47976	0.174371	8.48629	2.13338e-17	2.46663e-16	GNAT family N-acetyltransferase
AC251_RS10025		407.722	1.73594	0.150633	11.5243	9.95411e-31	2.2011e-29	hypothetical protein
AC251_RS10030		2789.34	1.5331	0.132465	11.5736	5.60907e-31	1.26133e-29	lysine N(6)-hydroxylase/L-ornithine N(5)-oxygenase family protein
AC251_RS10035	metG2	2931.65	1.26886	0.131197	9.67141	3.98825e-22	5.76721e-21	methionine--tRNA ligase
AC251_RS10040		587.565	1.00461	0.155112	6.4767	9.37531e-11	6.74184e-10	cupin domain-containing protein
AC251_RS10045		252.596	0.0460816	0.164793	0.279634	0.779759	0.841867	flavin reductase family protein
AC251_RS10050		347.514	-0.24649	0.142265	-1.73261	0.0831642	0.140917	MarR family transcriptional regulator
AC251_RS10055		52.4332	-0.46252	0.314543	-1.47045	0.14144	0.219865	Asp/Glu racemase
AC251_RS10060		53.6847	-0.147797	0.320636	-0.460951	0.644833	0.733104	carbon-nitrogen hydrolase family protein
AC251_RS10065		61.538	-0.355461	0.287272	-1.23737	0.21595	0.311426	fumarylacetoacetate hydrolase family protein
AC251_RS10070		35.5161	-0.398179	0.40192	-0.990693	0.321835	0.428495	cupin domain-containing protein
AC251_RS10075		50.2387	-0.456516	0.320624	-1.42384	0.154494	0.237039	bifunctional salicylyl-CoA 5-hydroxylase/oxidoreductase
AC251_RS10080		2.63462	0.377913	1.35624	0.278649	0.780514	0.841909	acyl-CoA thioesterase
AC251_RS10085		31.4218	-0.456194	0.529008	-0.862356	0.388492	0.497041	indolepyruvate oxidoreductase subunit beta family protein
AC251_RS10090		72.2397	-0.335053	0.329047	-1.01825	0.308558	0.414247	indolepyruvate ferredoxin oxidoreductase subunit alpha
AC251_RS10095		105.304	0.484992	0.220221	2.2023	0.0276444	0.0552783	AraC family transcriptional regulator
AC251_RS10100		44.8446	0.225798	0.350569	0.64409	0.519517	0.62335	transporter
AC251_RS10105		168.941	0.327522	0.190693	1.71754	0.0858812	0.144643	NAD(P)/FAD-dependent oxidoreductase
AC251_RS10110		90.1883	0.120681	0.229248	0.52642	0.598596	0.694068	cyclase family protein
AC251_RS10115		64.8633	-0.408263	0.261721	-1.55991	0.11878	0.190099	flavin reductase family protein
AC251_RS10120		196.235	0.346113	0.189461	1.82683	0.0677251	0.118619	alanine-phosphoribitol ligase
AC251_RS10125		187.285	0.633982	0.188357	3.36585	0.00076308	0.00224856	SDR family oxidoreductase
AC251_RS10135	ripS4	501.138	-0.454066	0.164516	-2.76001	0.00577991	0.0139872	Type III effector protein (Skwp 4)
AC251_RS10140		12.5468	-1.45309	0.637491	-2.27938	0.0226443	0.0463453	aminotransferase class I/II-fold pyridoxal phosphate-dependent enzyme
AC251_RS10145		231.207	-0.720809	0.177842	-4.05309	5.05466e-05	0.000181742	hypothetical protein
AC251_RS10150		142.025	0.422611	0.237935	1.77616	0.0757059	0.130065	helix-turn-helix domain-containing protein
AC251_RS10155		1444.48	-0.0284361	0.143406	-0.19829	0.842818	0.889409	hypothetical protein
AC251_RS10160		171.618	-0.326596	0.181572	-1.79872	0.0720637	0.125063	MarR family winged helix-turn-helix transcriptional regulator
AC251_RS10170		194.914	0.439494	0.183357	2.39693	0.0165332	0.0352943	hypothetical protein
AC251_RS10175		1380.24	0.0640689	0.134443	0.476552	0.633681	0.723899	MarR family transcriptional regulator
AC251_RS10180		90.5713	-0.0802821	0.24473	-0.328043	0.742879	0.815063	DHA2 family efflux MFS transporter permease subunit
AC251_RS10185		90.0054	-0.0172403	0.240407	-0.0717128	0.94283	0.960569	HlyD family secretion protein
AC251_RS10190		176.276	0.0987323	0.173788	0.568119	0.569954	0.669591	efflux transporter outer membrane subunit
AC251_RS10195		1056.52	-3.44095	0.244852	-14.0532	7.36426e-45	2.67686e-43	FABP family protein
AC251_RS10205		1474.76	0.165573	0.136701	1.2112	0.225818	0.322501	PLP-dependent aminotransferase family protein
AC251_RS10210	cyoA2	244.928	-0.816256	0.171848	-4.74987	2.03551e-06	8.96468e-06	ubiquinol oxidase subunit II
AC251_RS10215	cyoB2	457.586	-0.521062	0.150486	-3.46252	0.000535147	0.00162009	cytochrome o ubiquinol oxidase subunit I
AC251_RS10220	cyoC2	88.2477	-0.363	0.25717	-1.41151	0.158093	0.241022	cytochrome o ubiquinol oxidase subunit III
AC251_RS10225	cyoD2	58.7064	-0.276744	0.295123	-0.937724	0.348386	0.456216	cytochrome o ubiquinol oxidase subunit IV
AC251_RS10230	cysI2	681.984	-0.573526	0.136421	-4.2041	2.62119e-05	9.87272e-05	nitrite/sulfite reductase
AC251_RS10235		153.555	-0.404868	0.183836	-2.20233	0.0276417	0.0552783	DUF934 domain-containing protein
AC251_RS10240		459.053	-0.239432	0.161453	-1.48299	0.138078	0.216031	hypothetical protein
AC251_RS10245		254.565	-0.541868	0.187938	-2.88323	0.00393614	0.00989066	DUF1653 domain-containing protein
AC251_RS10250		1280.21	-0.0709975	0.185655	-0.382416	0.702153	0.779729	hypothetical protein
AC251_RS10255		495.832	0.299287	0.134675	2.2223	0.0262633	0.0528153	hypothetical protein
AC251_RS10260	bioD	215.527	-0.307828	0.172138	-1.78827	0.0737332	0.127336	dethiobiotin synthase
AC251_RS10265	bioF	668.27	0.065719	0.13115	0.5011	0.616301	0.709789	8-amino-7-oxononanoate synthase
AC251_RS10270	bioA	727.425	0.0476256	0.139922	0.340372	0.733577	0.806691	adenosylmethionine--8-amino-7-oxononanoate transaminase
AC251_RS10275		1074.53	0.840189	0.204719	4.10411	4.0588e-05	0.000148757	penicillin-binding protein
AC251_RS10280	ripM	426.381	-0.407964	0.135417	-3.01264	0.00258982	0.00678132	type III effector protein
AC251_RS10285		109.671	-0.301703	0.239067	-1.262	0.206948	0.300567	hypothetical protein
AC251_RS10290		638.378	0.401106	0.165689	2.42084	0.0154847	0.0334189	MFS transporter
AC251_RS10295		704.611	0.390266	0.146188	2.66962	0.00759379	0.0176833	LysR family transcriptional regulator
AC251_RS10300	creA	203.378	0.294008	0.190333	1.5447	0.122418	0.194979	CreA family protein
AC251_RS10305		538.888	1.31026	0.188848	6.93818	3.97173e-12	3.23779e-11	(2Fe-2S)-binding protein
AC251_RS10310		944.479	1.04757	0.13912	7.52999	5.07438e-14	4.74115e-13	xanthine dehydrogenase family protein molybdopterin-binding subunit
AC251_RS10315		149.057	0.980128	0.20376	4.8102	1.50779e-06	6.76973e-06	xanthine dehydrogenase family protein subunit M
AC251_RS10320		87.6709	0.536816	0.238584	2.25001	0.0244482	0.0496353	MoxR family ATPase
AC251_RS10325	coxE	106.424	0.396992	0.221039	1.79602	0.072491	0.125722	VWA domain-containing protein
AC251_RS10330	coxG	414.638	0.215877	0.16258	1.32782	0.184238	0.273191	carbon monoxide dehydrogenase subunit G
AC251_RS10335		1213.77	0.550952	0.174173	3.16325	0.0015602	0.0043013	XdhC family protein
AC251_RS10340		425.037	-0.0595452	0.155548	-0.38281	0.701861	0.779568	SDR family oxidoreductase
AC251_RS10345		303.117	-0.664958	0.188157	-3.53407	0.000409212	0.00126703	MgtC/SapB family protein
AC251_RS10350		498.218	-1.43645	0.158086	-9.08652	1.02258e-19	1.29211e-18	methyl-accepting chemotaxis protein
AC251_RS10355		1320.93	0.177022	0.147762	1.19802	0.23091	0.328184	DUF2252 domain-containing protein
AC251_RS10360		814.622	0.168571	0.139147	1.21146	0.225717	0.322445	glycoside hydrolase family 15 protein
AC251_RS10365		335.812	-0.27757	0.163833	-1.69422	0.090223	0.150672	DUF1289 domain-containing protein
AC251_RS10370	betB	2150.22	0.297219	0.102146	2.90974	0.00361731	0.00918521	aldehyde dehydrogenase family protein
AC251_RS10375		726.559	0.139578	0.135854	1.02741	0.304226	0.410078	hypothetical protein
AC251_RS10380		632.04	1.4666	0.216294	6.78062	1.19664e-11	9.36666e-11	hypothetical protein
AC251_RS10385		2708.09	0.143263	0.13662	1.04862	0.294351	0.399929	ABC-F family ATPase
AC251_RS10390	ldcA	458.602	-0.403822	0.148726	-2.71521	0.00662342	0.0156712	muramoyltetrapeptide carboxypeptidase
AC251_RS10395		391.54	-0.366958	0.146618	-2.50282	0.0123208	0.0273583	tRNA adenosine(34) deaminase TadA
AC251_RS10400		853.989	0.0366843	0.114791	0.319576	0.74929	0.820401	6-carboxytetrahydropterin synthase QueD
AC251_RS10405		1196.23	0.545608	0.129699	4.20672	2.59107e-05	9.78009e-05	7-carboxy-7-deazaguanine synthase
AC251_RS10415		857.566	-0.262671	0.129271	-2.03194	0.0421593	0.0790319	oxaloacetate decarboxylase
AC251_RS10420		176.973	-0.133801	0.183304	-0.72994	0.465427	0.572162	helix-turn-helix transcriptional regulator
AC251_RS10425	hipA	553.223	-0.138335	0.13063	-1.05898	0.289609	0.3948	type II toxin-antitoxin system HipA family toxin
AC251_RS10430		179.68	-0.176924	0.19018	-0.930297	0.352217	0.459606	MFS transporter
AC251_RS10435		1053	0.069901	0.128339	0.544661	0.585987	0.68348	DsbA family protein
AC251_RS10440		750.977	0.415827	0.124917	3.32881	0.000872173	0.0025418	RNA 2'%2C3'-cyclic phosphodiesterase
AC251_RS10445	pcaG	372.712	-0.0322579	0.173398	-0.186033	0.852419	0.89509	protocatechuate 3%2C4-dioxygenase subunit alpha
AC251_RS10450	pcaH	714.147	0.0973121	0.138944	0.700369	0.483697	0.589577	protocatechuate 3%2C4-dioxygenase subunit beta
AC251_RS10455	pcaQ	689.247	0.436605	0.183424	2.3803	0.0172986	0.0367068	pca operon transcription factor PcaQ
AC251_RS10460		452.891	0.282267	0.134935	2.09187	0.0364498	0.0698589	hypothetical protein
AC251_RS10465		234.564	0.395828	0.194329	2.03689	0.0416606	0.0783184	ribbon-helix-helix protein%2C CopG family
AC251_RS10500	guaA	4493.47	-0.2819	0.119328	-2.36239	0.0181576	0.0383302	glutamine-hydrolyzing GMP synthase
AC251_RS10505		1426.42	-0.295439	0.131887	-2.24009	0.025085	0.0508115	hypothetical protein
AC251_RS10510	guaB	7959.86	-0.0889051	0.122032	-0.728539	0.466284	0.572684	IMP dehydrogenase
AC251_RS10515		356.87	-0.822852	0.160973	-5.11174	3.19208e-07	1.57731e-06	DMT family transporter
AC251_RS10520		1184.61	0.0431253	0.134455	0.320743	0.748405	0.819601	DUF4124 domain-containing protein
AC251_RS10525		216.659	-0.108455	0.166057	-0.653121	0.513678	0.618021	RnfH family protein
AC251_RS10530		281.018	0.059096	0.1611	0.366828	0.713747	0.78996	type II toxin-antitoxin system RatA family toxin
[truncated: 3,315 more rows]

## Sheet: C. GO
Table S3C GO term enrichment analysis of differently down regulated genes between the ΔphcX and wild-type strains
Class	GO_Level	GO_ID	GO_Name	corrected p-value
				(BH method)
Molecular function	2	GO:0060089	molecular transducer activity	5.76e-11
Molecular function	2	GO:0003774	cytoskeletal motor activity	5.34e-10
Cellular component	3	GO:0043226	organelle	5.92e-07
Cellular component	3	GO:0005576	extracellular region	0.000193
Cellular component	3	GO:0030312	external encapsulating structure	0.0314892
Biological process	4	GO:0048870	cell motility	0
Biological process	4	GO:0012501	programmed cell death	1.44e-06
Biological process	2	GO:0023052	signaling	0.000105
Biological process	4	GO:0071941	nitrogen cycle metabolic process	0.0180849

## Sheet: D. KEGG
Table S3D KEGG analysis of differentially down regulated genes between the ΔphcX and wild-type strains
term	term_name	corrected p-value
		(BH method)
ko02020	Two-component system	5.33e-07
ko02040	Flagellar assembly	1.18e-30
ko02030	Bacterial chemotaxis	4.57e-22
ko00910	Nitrogen metabolism	0.00141383
ko00984	Steroid degradation	0

## Sheet: E. Defined Categories
Table S3E Gene lists and their relative expression levels of defined gene sets.
Category	Locus tag EP1	Gene name	log2FoldChange	FDR	gene description	sources or reference
Nitrogen metabolism	AC251_RS17135		-0.295855	0.156091	carbonate dehydratase	KEGG: rso00910
Nitrogen metabolism	AC251_RS16630	nasD	-0.354124	0.250015	ABC transporter ATP-binding protein	KEGG: rso00910
Nitrogen metabolism	AC251_RS16625	nasE	-0.325355	0.345202	nitrate ABC transporter permease	KEGG: rso00910
Nitrogen metabolism	AC251_RS16620	nasF	-0.656386	0.00293533	ABC transporter substrate-binding protein	KEGG: rso00910
Nitrogen metabolism	AC251_RS16110	gdhA	0.526247	2.97e-06	Glu/Leu/Phe/Val dehydrogenase	KEGG: rso00910
Nitrogen metabolism	AC251_RS10060		-0.147797	0.733104	carbon-nitrogen hydrolase family protein	KEGG: rso00910
Nitrogen metabolism	AC251_RS02520	gltD	-0.376703	0.00965705	glutamate synthase subunit beta	KEGG: rso00910
Nitrogen metabolism	AC251_RS02515	gltB	-0.123405	0.363327	glutamate synthase subunit alpha	KEGG: rso00910
Nitrogen metabolism	AC251_RS19665		1.44879	1.21e-29	carbonic anhydrase	KEGG: rso00910
Nitrogen metabolism	AC251_RS19675		1.59156	8.02e-35	membrane protein	KEGG: rso00910
Nitrogen metabolism	AC251_RS20600		-0.00381891	0.983347	nitronate monooxygenase family protein	KEGG: rso00910
Nitrogen metabolism	AC251_RS20645		0.522635	0.00137907	nitronate monooxygenase family protein	KEGG: rso00910
Nitrogen metabolism	AC251_RS23950	glnA2	0.868348	0.00122554	type I glutamate--ammonia ligase	KEGG: rso00910
Nitrogen metabolism	AC251_RS24305	narK1	-2.68915	4.49e-06	NarK/NasA family nitrate transporter	KEGG: rso00910
Nitrogen metabolism	AC251_RS24310	narK2	-3.58053	6.97e-11	NarK family nitrate/nitrite MFS transporter	KEGG: rso00910
Nitrogen metabolism	AC251_RS24315	narG	-5.82291	1.89e-25	nitrate reductase subunit alpha	KEGG: rso00910
Nitrogen metabolism	AC251_RS24320	narH	-4.59218	1.64e-24	nitrate reductase subunit beta	KEGG: rso00910
Nitrogen metabolism	AC251_RS24325	narJ	-3.96264	1.45e-16	nitrate reductase molybdenum cofactor assembly chaperone	KEGG: rso00910
Nitrogen metabolism	AC251_RS24330	narI	-3.87751	4.19e-36	respiratory nitrate reductase subunit gamma	KEGG: rso00910
Nitrogen metabolism	AC251_RS24340	narX	-1.99033	7.1e-25	nitrate/nitrite sensor histidine kinase	KEGG: rso00910
Nitrogen metabolism	AC251_RS24345	narL	-2.44935	8.23e-34	response regulator transcription factor	KEGG: rso00910
Nitrogen metabolism	AC251_RS25555	nasA	-0.297925	0.116299	nitrate reductase	KEGG: rso00910
Nitrogen metabolism	AC251_RS25560		-0.322477	0.292126	FAD-dependent oxidoreductase	KEGG: rso00910
Nitrogen metabolism	AC251_RS25565	nirD	-0.15661	0.782824	nitrite reductase small subunit NirD	KEGG: rso00910
Nitrogen metabolism	AC251_RS25570	nirB	-0.328433	0.334442	nitrite reductase large subunit NirB	KEGG: rso00910
Nitrogen metabolism	AC251_RS25575		-0.289291	0.552425	MFS transporter	KEGG: rso00910
Nitrogen metabolism	AC251_RS26110		-2.60946	3.36e-11	c-type cytochrome	KEGG: rso00910
Nitrogen metabolism	AC251_RS26115	nosZ	-2.90216	2.02e-21	nitrous-oxide reductase	KEGG: rso00910
Nitrogen metabolism	AC251_RS26120	nosR	-1.3497	1.3e-06	regulatory protein NosR	KEGG: rso00910
Nitrogen metabolism	AC251_RS26125	nosD	-1.31708	0.000212792	nitrous oxide reductase family maturation protein NosD	KEGG: rso00910
Nitrogen metabolism	AC251_RS26130	nosF	-1.21989	0.000232092	ABC transporter ATP-binding protein	KEGG: rso00910
Nitrogen metabolism	AC251_RS26135	nosY	-1.36322	0.00371353	ABC transporter permease	KEGG: rso00910
Nitrogen metabolism	AC251_RS26140	nosL	-1.13025	0.00414303	nitrous oxide reductase accessory protein NosL	KEGG: rso00910
Nitrogen metabolism	AC251_RS26820		-1.52825	7.56e-13	nitrite reductase%2C copper-containing	KEGG: rso00910
Nitrogen metabolism	AC251_RS26830	norB	-0.68019	0.00928941	nitric-oxide reductase large subunit	KEGG: rso00910
Cytochrome c oxidase, cbb3-type	AC251_RS11295	ccoI	-1.63396	1.33e-47	heavy metal translocating P-type ATPase	KEGG: M00156 and Genbank annotation and A cbb3-Type Cytochrome C Oxidase Contributes to Ralstonia solanacearum R3bv2 Growth in Microaerobic Environments and to Bacterial Wilt Disease Development in Tomato
Cytochrome c oxidase, cbb3-type	AC251_RS11290	ccoS	-2.55115	2.84e-32	cbb3-type cytochrome oxidase assembly protein CcoS	KEGG: M00156 and Genbank annotation and A cbb3-Type Cytochrome C Oxidase Contributes to Ralstonia solanacearum R3bv2 Growth in Microaerobic Environments and to Bacterial Wilt Disease Development in Tomato
Cytochrome c oxidase, cbb3-type	AC251_RS11285	ccoN	-3.48869	3.63e-62	cytochrome-c oxidase%2C cbb3-type subunit I	KEGG: M00156 and Genbank annotation and A cbb3-Type Cytochrome C Oxidase Contributes to Ralstonia solanacearum R3bv2 Growth in Microaerobic Environments and to Bacterial Wilt Disease Development in Tomato
Cytochrome c oxidase, cbb3-type	AC251_RS11280	ccoO	-4.3517	1.18e-92	cytochrome-c oxidase%2C cbb3-type subunit II	KEGG: M00156 and Genbank annotation and A cbb3-Type Cytochrome C Oxidase Contributes to Ralstonia solanacearum R3bv2 Growth in Microaerobic Environments and to Bacterial Wilt Disease Development in Tomato
Cytochrome c oxidase, cbb3-type	AC251_RS11275	ccoQ	-4.28363	3.49e-58	cbb3-type cytochrome oxidase subunit 3	KEGG: M00156 and Genbank annotation and A cbb3-Type Cytochrome C Oxidase Contributes to Ralstonia solanacearum R3bv2 Growth in Microaerobic Environments and to Bacterial Wilt Disease Development in Tomato
Cytochrome c oxidase, cbb3-type	AC251_RS11270	ccoP	-4.63554	1.03e-114	cytochrome-c oxidase%2C cbb3-type subunit III	KEGG: M00156 and Genbank annotation and A cbb3-Type Cytochrome C Oxidase Contributes to Ralstonia solanacearum R3bv2 Growth in Microaerobic Environments and to Bacterial Wilt Disease Development in Tomato
Cytochrome c oxidase, cbb3-type	AC251_RS11265	ccoG	-4.22588	1.94e-96	cytochrome c oxidase accessory protein CcoG	KEGG: M00156 and Genbank annotation and A cbb3-Type Cytochrome C Oxidase Contributes to Ralstonia solanacearum R3bv2 Growth in Microaerobic Environments and to Bacterial Wilt Disease Development in Tomato
Cytochrome c oxidase, cbb3-type	AC251_RS11260	ccoH	-4.44619	1.62e-83	membrane protein	KEGG: M00156 and Genbank annotation and A cbb3-Type Cytochrome C Oxidase Contributes to Ralstonia solanacearum R3bv2 Growth in Microaerobic Environments and to Bacterial Wilt Disease Development in Tomato
Flagellar assembly	AC251_RS20770	flgN	-2.24292	3.3e-42	flagellar protein FlgN	KEGG: rso02040
Flagellar assembly	AC251_RS20775	flgM	-0.844147	4.13e-13	flagellar biosynthesis anti-sigma factor FlgM	KEGG: rso02040
Flagellar assembly	AC251_RS20780	flgA	-1.60349	6.63e-23	flagellar basal body P-ring formation protein FlgA	KEGG: rso02040
Flagellar assembly	AC251_RS20785	flgB	-2.11318	3.27e-26	flagellar basal body rod protein FlgB	KEGG: rso02040
Flagellar assembly	AC251_RS20790	flgC	-2.39865	4.22e-20	flagellar basal body rod protein FlgC	KEGG: rso02040
Flagellar assembly	AC251_RS20795	flgD	-2.38254	1.71e-26	flagellar hook assembly protein FlgD	KEGG: rso02040
Flagellar assembly	AC251_RS20800	flgE	-1.95951	6.41e-26	flagellar hook protein FlgE	KEGG: rso02040
Flagellar assembly	AC251_RS20805	flgF	-2.52465	1.01e-54	flagellar basal-body rod protein FlgF	KEGG: rso02040
Flagellar assembly	AC251_RS20810	flgG	-2.5855	3.68e-24	flagellar basal-body rod protein FlgG	KEGG: rso02040
Flagellar assembly	AC251_RS20815	flgH	-2.5296	9.02e-28	flagellar basal body L-ring protein FlgH	KEGG: rso02040
Flagellar assembly	AC251_RS20820	flgI	-2.27475	3.93e-23	flagellar basal body P-ring protein FlgI	KEGG: rso02040
Flagellar assembly	AC251_RS20825	flgJ	-1.91038	5.54e-24	flagellar assembly peptidoglycan hydrolase FlgJ	KEGG: rso02040
Flagellar assembly	AC251_RS20830	flgK	-4.73052	5.35e-108	flagellar hook-associated protein FlgK	KEGG: rso02040
Flagellar assembly	AC251_RS20835	flgL	-3.93168	1.82e-69	flagellar hook-associated protein FlgL	KEGG: rso02040
Flagellar assembly	AC251_RS20940	fliR	-1.26772	2.42e-05	flagellar biosynthetic protein FliR	KEGG: rso02040
Flagellar assembly	AC251_RS20945	fliQ	-1.45629	0.000154962	flagellar biosynthesis protein FliQ	KEGG: rso02040
Flagellar assembly	AC251_RS20950	fliP	-2.25424	2.48e-08	flagellar type III secretion system pore protein FliP	KEGG: rso02040
Flagellar assembly	AC251_RS20955	fliO	-2.52487	1.35e-11	flagellar biosynthetic protein FliO	KEGG: rso02040
Flagellar assembly	AC251_RS20960	fliN	-2.13212	2.54e-14	flagellar motor switch protein FliN	KEGG: rso02040
Flagellar assembly	AC251_RS20965	fliM	-2.79747	7.8e-28	flagellar motor switch protein FliM	KEGG: rso02040
Flagellar assembly	AC251_RS20970	fliL	-2.58371	4.44e-16	flagellar basal body-associated protein FliL	KEGG: rso02040
Flagellar assembly	AC251_RS20985	fliC	-4.11961	7.77e-139	flagellin	KEGG: rso02040
Flagellar assembly	AC251_RS20995	fliD	-3.73271	2.92e-79	flagellar filament capping protein FliD	KEGG: rso02040
Flagellar assembly	AC251_RS21000	fliS	0.0298177	0.870466	flagellar export chaperone FliS	KEGG: rso02040
Flagellar assembly	AC251_RS21005	fliT	0.153221	0.366486	flagellar protein FliT	KEGG: rso02040
Flagellar assembly	AC251_RS21025	fliE	-1.44225	8.39e-18	flagellar hook-basal body complex protein FliE	KEGG: rso02040
Flagellar assembly	AC251_RS21030	fliF	-2.3439	1.84e-39	flagellar M-ring protein FliF	KEGG: rso02040
Flagellar assembly	AC251_RS21035	fliG	-2.7262	4.76e-24	flagellar motor switch protein FliG	KEGG: rso02040
Flagellar assembly	AC251_RS21040	fliH	-2.4935	1.37e-25	flagellar assembly protein FliH	KEGG: rso02040
Flagellar assembly	AC251_RS21045	fliI	-3.17902	4.68e-38	flagellar protein export ATPase FliI	KEGG: rso02040
Flagellar assembly	AC251_RS21050	fliJ	-2.74967	1.78e-28	flagellar export protein FliJ	KEGG: rso02040
Flagellar assembly	AC251_RS21055	fliK	-2.83119	1.26e-41	flagellar hook-length control protein FliK	KEGG: rso02040
Flagellar assembly	AC251_RS26250	fliA	-2.10573	1.77e-29	RNA polymerase sigma factor FliA	KEGG: rso02040
Flagellar assembly	AC251_RS26255	flhG	-2.90232	8.84e-20	hypothetical protein	KEGG: rso02040
Flagellar assembly	AC251_RS26260	flhF	-2.39568	4.66e-34	flagellar biosynthesis protein FlhF	KEGG: rso02040
Flagellar assembly	AC251_RS26265	flhA	-2.32291	2.09e-18	flagellar biosynthesis protein FlhA	KEGG: rso02040
Flagellar assembly	AC251_RS26270	flhB	-0.580136	0.0196894	flagellar type III secretion system protein FlhB	KEGG: rso02040
Flagellar assembly	AC251_RS26350	motB	-2.75379	5.21e-51	flagellar motor protein MotB	KEGG: rso02040
Flagellar assembly	AC251_RS26355	motA	-3.47878	9.28e-59	flagellar motor stator protein MotA	KEGG: rso02040
Flagellar assembly	AC251_RS26360	flhC	-0.0393473	0.85746	flagellar transcriptional regulator FlhC	KEGG: rso02040
Flagellar assembly	AC251_RS26365	flhD	-0.0157933	0.946159	flagellar transcriptional regulator FlhD	KEGG: rso02040
Flagellar assembly	AC251_RS03035	fliT	-1.32785	4.29e-07	flagellar protein FliT	KEGG: rso02040
Flagellar assembly	AC251_RS06670	rpoD	0.00836079	0.960569	RNA polymerase sigma factor RpoD	KEGG: rso02040
Flagellar assembly	AC251_RS16475	rpoN1	-0.112632	0.345202	RNA polymerase factor sigma-54	KEGG: rso02040
Flagellar assembly	AC251_RS19315	rpoN2	-0.147866	0.592293	RNA polymerase factor sigma-54	KEGG: rso02040
Chemotaxis	AC251_RS15440		-2.07132	3.1e-15	methyl-accepting chemotaxis protein	KEGG: rso02030
Chemotaxis	AC251_RS14590	che	-0.000434263	0.998737	chemotaxis response regulator CheY	KEGG: rso02030
Chemotaxis	AC251_RS14585	cheZ2	-0.669131	0.000444352	protein phosphatase CheZ	KEGG: rso02030
Chemotaxis	AC251_RS11940		-1.52712	2.29e-23	cache domain-containing protein	KEGG: rso02030
Chemotaxis	AC251_RS11935		-2.9256	2.29e-44	Tar ligand binding domain-containing protein	KEGG: rso02030
Chemotaxis	AC251_RS11505		-0.512225	0.0234725	HAMP domain-containing protein	KEGG: rso02030
Chemotaxis	AC251_RS10350		-1.43645	1.29e-18	methyl-accepting chemotaxis protein	KEGG: rso02030
Chemotaxis	AC251_RS08240		-1.22624	3.79e-12	MCP four helix bundle domain-containing protein	KEGG: rso02030
Chemotaxis	AC251_RS03560		-0.452449	0.0512769	cache domain-containing protein	KEGG: rso02030
Chemotaxis	AC251_RS01615		-0.938665	4.48e-07	methyl-accepting chemotaxis protein	KEGG: rso02030
Chemotaxis	AC251_RS00670		-0.558507	0.00294345	methyl-accepting chemotaxis protein	KEGG: rso02030
Chemotaxis	AC251_RS00145	cheD4	-2.23683	1.09e-29	MCP four helix bundle domain-containing protein	KEGG: rso02030
Chemotaxis	AC251_RS20350		-2.38095	1.14e-19	PAS domain-containing methyl-accepting chemotaxis protein	KEGG: rso02030
Chemotaxis	AC251_RS20580	cheD2	0.404902	0.012487	methyl-accepting chemotaxis protein	KEGG: rso02030
Chemotaxis	AC251_RS21485	cheD1	0.610106	0.000103162	methyl-accepting chemotaxis protein	KEGG: rso02030
Chemotaxis	AC251_RS23630		-2.28194	3.91e-24	MCP four helix bundle domain-containing protein	KEGG: rso02030
Chemotaxis	AC251_RS24580		0.176682	0.389502	MCP four helix bundle domain-containing protein	KEGG: rso02030
Chemotaxis	AC251_RS24935		-0.544035	0.00457019	methyl-accepting chemotaxis protein	KEGG: rso02030
Chemotaxis	AC251_RS25515		-1.12972	9.99e-09	Tar ligand binding domain-containing protein	KEGG: rso02030
Chemotaxis	AC251_RS25580	aer	-0.116629	0.539665	PAS domain-containing methyl-accepting chemotaxis protein	KEGG: rso02030
Chemotaxis	AC251_RS26090		-4.79679	1.91e-76	MCP four helix bundle domain-containing protein	KEGG: rso02030
Chemotaxis	AC251_RS26305	cheZ1	-2.28264	2.06e-30	protein phosphatase CheZ	KEGG: rso02030
Chemotaxis	AC251_RS26310	cheY2	-2.30556	7.45e-24	chemotaxis response regulator CheY	KEGG: rso02030
Chemotaxis	AC251_RS26315	cheB	-2.73075	1.08e-32	chemotaxis response regulator protein-glutamate methylesterase	KEGG: rso02030
Chemotaxis	AC251_RS26320	cheD	-2.9287	2.96e-15	chemoreceptor glutamine deamidase CheD	KEGG: rso02030
Chemotaxis	AC251_RS26325	cheR	-3.55104	1.48e-06	chemotaxis protein CheR	KEGG: rso02030
Chemotaxis	AC251_RS26330	cheD3	-3.5934	1.7e-67	Tar ligand binding domain-containing protein	KEGG: rso02030
Chemotaxis	AC251_RS26335	cheW	-3.10817	1.95e-58	chemotaxis protein CheW	KEGG: rso02030
Chemotaxis	AC251_RS26340	cheA	-2.59856	1.07e-50	chemotaxis protein CheA	KEGG: rso02030
Chemotaxis	AC251_RS26345	cheY	-3.98558	3.17e-29	response regulator	KEGG: rso02030
Chemotaxis	AC251_RS12790		-0.157498	0.191396	sugar ABC transporter substrate-binding protein	KEGG: rso02030
Chemotaxis	AC251_RS24575		-0.157206	0.568055	substrate-binding domain-containing protein	KEGG: rso02030
Chemotaxis	AC251_RS22280		-2.43969	3.72e-28	chemotaxis protein	KEGG: rso02030
Chemotaxis	AC251_RS21035	fliG	-2.7262	4.76e-24	flagellar motor switch protein FliG	KEGG: rso02030
Chemotaxis	AC251_RS20965	fliM	-2.79747	7.8e-28	flagellar motor switch protein FliM	KEGG: rso02030
Chemotaxis	AC251_RS20960	fliN	-2.13212	2.54e-14	flagellar motor switch protein FliN	KEGG: rso02030
Chemotaxis	AC251_RS26355	motA	-3.47878	9.28e-59	flagellar motor stator protein MotA	KEGG: rso02030
Chemotaxis	AC251_RS26350	motB	-2.75379	5.21e-51	flagellar motor protein MotB	KEGG: rso02030
T3SS	AC251_RS23680	prhI	-1.28325	7.05e-31	sigma-70 family RNA polymerase sigma factor	Expression of hrpG and activation of response regulator HrpG are controlled by distinct signal cascades in Ralstonia solanacearum.
T3SS	AC251_RS23685	prhR	-1.87862	1.04e-48	FecR family protein	Expression of hrpG and activation of response regulator HrpG are controlled by distinct signal cascades in Ralstonia solanacearum.
T3SS	AC251_RS23690	prhJ	-2.26705	2.59e-25	LuxR family transcriptional regulator	Expression of hrpG and activation of response regulator HrpG are controlled by distinct signal cascades in Ralstonia solanacearum.
T3SS	AC251_RS23825	prhA	-0.83228	2.12e-10	TonB-dependent receptor	Expression of hrpG and activation of response regulator HrpG are controlled by distinct signal cascades in Ralstonia solanacearum.
T3SS	AC251_RS23695	hrpG	-1.73901	8.69e-12	response regulator transcription factor	KEGG: 03070 and Genbank annotation
T3SS	AC251_RS23700	hpaB	-1.91192	5.74e-06	CesT family type III secretion system chaperone	KEGG: 03070 and Genbank annotation
T3SS	AC251_RS23705	hrpZ	-2.35104	8.83e-06	hypothetical protein	KEGG: 03070 and Genbank annotation
T3SS	AC251_RS23710	hrpY	-3.15055	3.73e-81	hypothetical protein	KEGG: 03070 and Genbank annotation
T3SS	AC251_RS23715	hrpX	-2.15461	9.98e-07	hypothetical protein	KEGG: 03070 and Genbank annotation
T3SS	AC251_RS23720	hrpW	-1.71569	3.01e-07	hypothetical protein	KEGG: 03070 and Genbank annotation
T3SS	AC251_RS23725	hrpV	-1.58187	3.89e-07	hypothetical protein	KEGG: 03070 and Genbank annotation
T3SS	AC251_RS23730	hrcS	-1.66581	0.0518824	type III secretion system export apparatus subunit SctS	KEGG: 03070 and Genbank annotation
T3SS	AC251_RS23735	hrcR	-2.55672	0.000163135	type III secretion system export apparatus subunit SctR	KEGG: 03070 and Genbank annotation
T3SS	AC251_RS23740	hrcQ	-1.31258	2.89e-05	type III secretion system cytoplasmic ring protein SctQ	KEGG: 03070 and Genbank annotation
T3SS	AC251_RS23745	hpaP	-1.99489	0.00580466	type III secretion system protein SctP	KEGG: 03070 and Genbank annotation
T3SS	AC251_RS23750	hrcV	-1.50469	2.46e-06	type III secretion system export apparatus subunit SctV	KEGG: 03070 and Genbank annotation
T3SS	AC251_RS23755	hrcU	-1.66782	0.0070977	type III secretion system export apparatus subunit SctU	KEGG: 03070 and Genbank annotation
T3SS	AC251_RS23760	hrpK	-1.43868	9.83e-05	HrpB1 family type III secretion system apparatus protein	KEGG: 03070 and Genbank annotation
T3SS	AC251_RS23765	hrpJ	-1.24018	0.00258189	type III secretion protein HrpB2	KEGG: 03070 and Genbank annotation
T3SS	AC251_RS23770	hrcJ	-1.64071	2.72e-09	type III secretion inner membrane ring lipoprotein SctJ	KEGG: 03070 and Genbank annotation
T3SS	AC251_RS23775	hrpH	-1.67464	2.16e-06	type III secretion protein HrpB4	KEGG: 03070 and Genbank annotation
T3SS	AC251_RS23780	hrpF	-1.64899	2.9e-08	type III secretion system stator protein SctL	KEGG: 03070 and Genbank annotation
T3SS	AC251_RS23785	hrcN	-0.72708	6.48e-05	type III secretion system ATPase SctN	KEGG: 03070 and Genbank annotation
T3SS	AC251_RS23790	hrpD	-1.65045	9.44e-05	type III secretion protein HrpB7	KEGG: 03070 and Genbank annotation
T3SS	AC251_RS23795	hrcT	-0.711196	0.0158337	type III secretion system export apparatus subunit SctT	KEGG: 03070 and Genbank annotation
T3SS	AC251_RS23800	hrpB	-1.85141	5.13e-21	transcriptional regulator HrpB	KEGG: 03070 and Genbank annotation
T3SS	AC251_RS23805	hrcC	-2.91923	4.46e-20	type III secretion system outer membrane ring subunit SctC	KEGG: 03070 and Genbank annotation
T3Es	AC251_RS18450	ripI	-0.238736	0.11123	type III effector protein	Genbank annotation and Pangenomic type III effector database of the plant pathogenic Ralstonia spp.
T3Es	AC251_RS17285	ripB	-0.931882	9.92e-06	nucleoside hydrolase	Genbank annotation and Pangenomic type III effector database of the plant pathogenic Ralstonia spp.
T3Es	AC251_RS17250	ripY	-0.276983	0.124654	ankyrin repeat domain-containing protein	Genbank annotation and Pangenomic type III effector database of the plant pathogenic Ralstonia spp.
T3Es	AC251_RS16915	ripAE	-0.815152	4.95e-05	type III secretion system YopJ family effector RipAE	Genbank annotation and Pangenomic type III effector database of the plant pathogenic Ralstonia spp.
T3Es	AC251_RS01205	ripP2	0.144358	0.516325	type III secretion system YopJ family effector PopP2	Genbank annotation and Pangenomic type III effector database of the plant pathogenic Ralstonia spp.
T3Es	AC251_RS10915	ripV1	-1.60265	1.3e-12	NEL domain-containing protein	Genbank annotation and Pangenomic type III effector database of the plant pathogenic Ralstonia spp.
T3Es	AC251_RS10880	ripG6	0.824096	2.52e-07	GALA protein	Genbank annotation and Pangenomic type III effector database of the plant pathogenic Ralstonia spp.
T3Es	AC251_RS10875	ripG7	-0.430395	0.0379393	GALA protein	Genbank annotation and Pangenomic type III effector database of the plant pathogenic Ralstonia spp.
T3Es	AC251_RS10730	ripH1	-0.949756	1.33e-08	type III effector protein hlk1	Genbank annotation and Pangenomic type III effector database of the plant pathogenic Ralstonia spp.
T3Es	AC251_RS10280	ripM	-0.407964	0.00678132	type III effector protein	Genbank annotation and Pangenomic type III effector database of the plant pathogenic Ralstonia spp.
T3Es	AC251_RS09945	ripG4	0.463707	0.000261555	GALA protein	Genbank annotation and Pangenomic type III effector database of the plant pathogenic Ralstonia spp.
T3Es	AC251_RS09950	ripG5	-0.0325863	0.917745	GALA protein	Genbank annotation and Pangenomic type III effector database of the plant pathogenic Ralstonia spp.
T3Es	AC251_RS10015	ripTAL	-0.433286	0.00865628	TAL effector repeat-containing protein	Genbank annotation and Pangenomic type III effector database of the plant pathogenic Ralstonia spp.
T3Es	AC251_RS10135	ripS4	-0.454066	0.0139872	Type III effector protein (Skwp 4)	Genbank annotation and Pangenomic type III effector database of the plant pathogenic Ralstonia spp.
T3Es	AC251_RS07250	ripAJ	-1.30206	8.43e-07	hypothetical protein	Genbank annotation and Pangenomic type III effector database of the plant pathogenic Ralstonia spp.
T3Es	AC251_RS07095	ripJ	0.322716	0.317587	type III effector protein	Genbank annotation and Pangenomic type III effector database of the plant pathogenic Ralstonia spp.
T3Es	AC251_RS07065	ripA1	-0.646297	0.00341978	hypothetical protein	Genbank annotation and Pangenomic type III effector database of the plant pathogenic Ralstonia spp.
T3Es	AC251_RS05765	ripAK	-0.349979	0.0998533	hypothetical protein	Genbank annotation and Pangenomic type III effector database of the plant pathogenic Ralstonia spp.
T3Es	AC251_RS03685	ripW	-0.679881	0.000290374	pectate lyase	Genbank annotation and Pangenomic type III effector database of the plant pathogenic Ralstonia spp.
T3Es	AC251_RS13930	ripT	-0.335937	0.183746	YopT-type cysteine protease domain-containing protein	Genbank annotation and Pangenomic type III effector database of the plant pathogenic Ralstonia spp.
T3Es	AC251_RS00855	ripAM	-0.414679	0.121766	hypothetical protein	Genbank annotation and Pangenomic type III effector database of the plant pathogenic Ralstonia spp.
T3Es	AC251_RS00760	ripAX1	-0.281479	0.238768	type III secretion system effector protein	Genbank annotation and Pangenomic type III effector database of the plant pathogenic Ralstonia spp.
T3Es	AC251_RS00355	ripE1	1.24582	8.97e-12	AVRPPHE avirulence protein	Genbank annotation and Pangenomic type III effector database of the plant pathogenic Ralstonia spp.
T3Es	AC251_RS00200	ripS1	-0.642727	2.04e-05	Type III effector protein (Skwp5)	Genbank annotation and Pangenomic type III effector database of the plant pathogenic Ralstonia spp.
T3Es	AC251_RS19490	ripG3	-0.488954	0.0173667	GALA protein	Genbank annotation and Pangenomic type III effector database of the plant pathogenic Ralstonia spp.
T3Es	AC251_RS19620	ripA2	-0.766687	3.07e-06	hypothetical protein	Genbank annotation and Pangenomic type III effector database of the plant pathogenic Ralstonia spp.
T3Es	AC251_RS19880	ripH3	-0.462647	0.000115838	type III effector protein	Genbank annotation and Pangenomic type III effector database of the plant pathogenic Ralstonia spp.
T3Es	AC251_RS20045	ripL	-0.520016	0.000281674	hypothetical protein	Genbank annotation and Pangenomic type III effector database of the plant pathogenic Ralstonia spp.
T3Es	AC251_RS20145	ripH2	0.00062139	0.998424	type III effector protein (hlk2)	Genbank annotation and Pangenomic type III effector database of the plant pathogenic Ralstonia spp.
T3Es	AC251_RS20560	ripS5	-0.617248	2.29e-05	Type III effector protein (Skwp5)	Genbank annotation and Pangenomic type III effector database of the plant pathogenic Ralstonia spp.
T3Es	AC251_RS20585	ripD	-1.52913	3.57e-14	type III effector protein	Genbank annotation and Pangenomic type III effector database of the plant pathogenic Ralstonia spp.
T3Es	AC251_RS20685	ripO1	0.355667	0.0517284	type III effector HopG1	Genbank annotation and Pangenomic type III effector database of the plant pathogenic Ralstonia spp.
T3Es	AC251_RS23080	ripTPS	1.894	1.15e-17	alpha%2Calpha-trehalose-phosphate synthase (UDP-forming)	Genbank annotation and Pangenomic type III effector database of the plant pathogenic Ralstonia spp.
T3Es	AC251_RS23085	ripAV	-0.089389	0.699148	hypothetical protein	Genbank annotation and Pangenomic type III effector database of the plant pathogenic Ralstonia spp.
T3Es	AC251_RS23540	ripAF1	-0.434352	0.237039	AvrPphF family type III effector	Genbank annotation and Pangenomic type III effector database of the plant pathogenic Ralstonia spp.
T3Es	AC251_RS23620	ripAI	-2.06026	7.13e-31	hypothetical protein	Genbank annotation and Pangenomic type III effector database of the plant pathogenic Ralstonia spp.
T3Es	AC251_RS23660	ripAN	0.519879	0.0024072	type III effector protein	Genbank annotation and Pangenomic type III effector database of the plant pathogenic Ralstonia spp.
T3Es	AC251_RS23665	ripA3	-0.059494	0.869399	hypothetical protein	Genbank annotation and Pangenomic type III effector database of the plant pathogenic Ralstonia spp.
T3Es	AC251_RS23670	ripA4	-0.736276	7.77e-05	hypothetical protein	Genbank annotation and Pangenomic type III effector database of the plant pathogenic Ralstonia spp.
T3Es	AC251_RS23810	ripAC	-1.02991	9.04e-08	T3SS leucine-rich repeat effector RipAC/PopC	Genbank annotation and Pangenomic type III effector database of the plant pathogenic Ralstonia spp.
T3Es	AC251_RS23815	ripAB	-1.15501	7.04e-08	hypothetical protein	Genbank annotation and Pangenomic type III effector database of the plant pathogenic Ralstonia spp.
T3Es	AC251_RS23820	ripX	-2.48275	3.54e-22	hypersensitive response elicitor PopA1	Genbank annotation and Pangenomic type III effector database of the plant pathogenic Ralstonia spp.
T3Es	AC251_RS23830	ripAO	-0.0255573	0.926405	hypothetical protein	Genbank annotation and Pangenomic type III effector database of the plant pathogenic Ralstonia spp.
T3Es	AC251_RS23940	ripAQ	-0.993257	4.83e-10	type III effector protein	Genbank annotation and Pangenomic type III effector database of the plant pathogenic Ralstonia spp.
T3Es	AC251_RS23955	ripF1_2	-0.87999	0.00907281	hypothetical protein	Genbank annotation and Pangenomic type III effector database of the plant pathogenic Ralstonia spp.
T3Es	AC251_RS24005	ripG1	-0.556776	0.00699782	GALA protein 1	Genbank annotation and Pangenomic type III effector database of the plant pathogenic Ralstonia spp.
T3Es	AC251_RS24085	ripS3	-1.10187	5.35e-12	type III effector protein	Genbank annotation and Pangenomic type III effector database of the plant pathogenic Ralstonia spp.
T3Es	AC251_RS24545	ripAY	-0.572891	0.0249001	gamma-glutamylcyclotransferase	Genbank annotation and Pangenomic type III effector database of the plant pathogenic Ralstonia spp.
T3Es	AC251_RS28215	ripA5	-0.942291	2.69e-10	hypothetical protein	Genbank annotation and Pangenomic type III effector database of the plant pathogenic Ralstonia spp.
T3Es	AC251_RS24600	ripZ	-0.380931	0.0708315	type III effector protein	Genbank annotation and Pangenomic type III effector database of the plant pathogenic Ralstonia spp.
T3Es	AC251_RS25145	ripN	-0.478894	0.103997	NUDIX domain-containing protein	Genbank annotation and Pangenomic type III effector database of the plant pathogenic Ralstonia spp.
T3Es	AC251_RS25645	ripAR	-0.126561	0.601024	NEL domain-containing protein	Genbank annotation and Pangenomic type III effector database of the plant pathogenic Ralstonia spp.
T3Es	AC251_RS25845	ripQ	-0.293224	0.160923	hypothetical protein	Genbank annotation and Pangenomic type III effector database of the plant pathogenic Ralstonia spp.
T3Es	AC251_RS25865	ripR	-0.274092	0.0756443	type III effector protein	Genbank annotation and Pangenomic type III effector database of the plant pathogenic Ralstonia spp.
T3Es	AC251_RS26145	ripS2	-0.586046	0.00259307	type III effector protein skwp2	Genbank annotation and Pangenomic type III effector database of the plant pathogenic Ralstonia spp.
T3Es	AC251_RS26220	ripAS	-0.638229	0.00997925	hypothetical protein	Genbank annotation and Pangenomic type III effector database of the plant pathogenic Ralstonia spp.
T3Es	AC251_RS26240	ripAT	-1.12047	6.86e-07	type III effector protein	Genbank annotation and Pangenomic type III effector database of the plant pathogenic Ralstonia spp.
T3Es	AC251_RS26680	ripAW	-0.422164	0.0694482	NEL domain-containing protein	Genbank annotation and Pangenomic type III effector database of the plant pathogenic Ralstonia spp.
T3Es	AC251_RS18800	ripF1_1	-2.44398	3.37e-56	hypothetical protein	Genbank annotation and Pangenomic type III effector database of the plant pathogenic Ralstonia spp.
T3Es	AC251_RS18945	ripAZ1	0.0355128	0.924765	type III effector protein	Genbank annotation and Pangenomic type III effector database of the plant pathogenic Ralstonia spp.
T3Es	AC251_RS19005	ripAD	-0.862623	4.37e-06	type III effector protein	Genbank annotation and Pangenomic type III effector database of the plant pathogenic Ralstonia spp.
EPS	AC251_RS20765	epsR	2.66744	3.46e-64	response regulator transcription factor	A complex network regulates expression of eps and other virulence genes of Pseudomonas solanacearum.
EPS	AC251_RS21500	epsC2	-0.452559	0.422243	UDP-N-acetylglucosamine 2-epimerase (non-hydrolyzing)	A complex network regulates expression of eps and other virulence genes of Pseudomonas solanacearum.
EPS	AC251_RS24505	epsF	-0.261582	0.168801	EpsG family protein	A complex network regulates expression of eps and other virulence genes of Pseudomonas solanacearum.
EPS	AC251_RS24510	epsE	-0.543262	0.00040408	multidrug MFS transporter	A complex network regulates expression of eps and other virulence genes of Pseudomonas solanacearum.
EPS	AC251_RS24515	epsD	-0.161834	0.375371	UDP-N-acetyl-D-mannosamine dehydrogenase	A complex network regulates expression of eps and other virulence genes of Pseudomonas solanacearum.
EPS	AC251_RS24520	epsC	-0.36528	0.0110038	UDP-N-acetylglucosamine 2-epimerase (non-hydrolyzing)	A complex network regulates expression of eps and other virulence genes of Pseudomonas solanacearum.
EPS	AC251_RS24525	epsB	-0.39497	0.0143298	polysaccharide biosynthesis tyrosine autokinase	A complex network regulates expression of eps and other virulence genes of Pseudomonas solanacearum.
EPS	AC251_RS24530	epsP	-0.461301	0.00538227	low molecular weight phosphotyrosine protein phosphatase	A complex network regulates expression of eps and other virulence genes of Pseudomonas solanacearum.
EPS	AC251_RS24535	epsA	-0.610199	0.000615396	polysaccharide biosynthesis/export family protein	A complex network regulates expression of eps and other virulence genes of Pseudomonas solanacearum.
EPS	AC251_RS05055	vsrC	0.32212	0.0317696	response regulator transcription factor	A complex network regulates expression of eps and other virulence genes of Pseudomonas solanacearum.
EPS	AC251_RS24450	xpsR	1.33354	5.05e-16	hypothetical protein	A complex network regulates expression of eps and other virulence genes of Pseudomonas solanacearum.
quorum sensing	AC251_RS03880	phcB	-0.0317528	0.851041	class I SAM-dependent methyltransferase	Modulation of Quorum Sensing as an Adaptation to Nodule Cell Infection during Experimental Evolution of Legume Symbionts
quorum sensing	AC251_RS03875	phcS	-0.229239	0.0717096	GHKL domain-containing protein	Modulation of Quorum Sensing as an Adaptation to Nodule Cell Infection during Experimental Evolution of Legume Symbionts
quorum sensing	AC251_RS03870	phcR	0.0309262	0.849357	hybrid sensor histidine kinase/response regulator	Modulation of Quorum Sensing as an Adaptation to Nodule Cell Infection during Experimental Evolution of Legume Symbionts
quorum sensing	AC251_RS03865	phcQ	-0.0839556	0.524775	response regulator	Modulation of Quorum Sensing as an Adaptation to Nodule Cell Infection during Experimental Evolution of Legume Symbionts
quorum sensing	AC251_RS03815	phcA	-0.114732	0.533067	LysR family transcriptional regulator	Modulation of Quorum Sensing as an Adaptation to Nodule Cell Infection during Experimental Evolution of Legume Symbionts
quorum sensing	AC251_RS03125	trpE	0.640241	9.76e-08	anthranilate synthase component I	Anthranilic acid from Ralstonia solanacearum plays dual roles in intraspecies signalling and inter-kingdom communication
quorum sensing	AC251_RS03120	trpG	0.545528	6.92e-06	aminodeoxychorismate/anthranilate synthase component II	Anthranilic acid from Ralstonia solanacearum plays dual roles in intraspecies signalling and inter-kingdom communication
quorum sensing	AC251_RS00780	solI	3.45084	1.09e-149	GNAT family N-acetyltransferase	RasI/R Quorum Sensing System Controls the Virulence of Ralstonia solanacearum Strain EP1
quorum sensing	AC251_RS23995	raaR	-0.0909592	0.683979	transcriptional regulator GcvA	An anthranilic acid-responsive transcriptional regulator controls the physiology and pathogenicity of Ralstonia solanacearum
quorum sensing	AC251_RS00775	solR	2.28343	3.32e-51	transcriptional activator protein SolR	RasI/R Quorum Sensing System Controls the Virulence of Ralstonia solanacearum Strain EP1
quorum sensing	AC251_RS23320	rasR	0.776851	0.000549995	autoinducer binding domain-containing protein	RasI/R Quorum Sensing System Controls the Virulence of Ralstonia solanacearum Strain EP1
quorum sensing	AC251_RS23325	rasI	3.09995	1.75e-32	GNAT family N-acetyltransferase	Pyramiding unmarked deletions in Ralstonia solanacearum shows that secreted proteins in addition to plant cell-wall-degrading enzymes contribute to virulence
CWDE	AC251_RS09730	pehB	-2.91575	1.16e-66	glycoside hydrolase family 28 protein	Pyramiding unmarked deletions in Ralstonia solanacearum shows that secreted proteins in addition to plant cell-wall-degrading enzymes contribute to virulence.
CWDE	AC251_RS19790	pme	1.07249	9.9e-15	putative acyl-CoA thioester hydrolase	Pyramiding unmarked deletions in Ralstonia solanacearum shows that secreted proteins in addition to plant cell-wall-degrading enzymes contribute to virulence.
CWDE	AC251_RS19890	egl	0.605665	4.88e-05	glycoside hydrolase family 5 protein	Pyramiding unmarked deletions in Ralstonia solanacearum shows that secreted proteins in addition to plant cell-wall-degrading enzymes contribute to virulence.
CWDE	AC251_RS22180	cbhA	1.38165	6.17e-29	glycoside hydrolase family 6 protein	Pyramiding unmarked deletions in Ralstonia solanacearum shows that secreted proteins in addition to plant cell-wall-degrading enzymes contribute to virulence.
CWDE	AC251_RS23595	pehC	1.50459	2.9e-42	glycoside hydrolase family 28 protein	Pyramiding unmarked deletions in Ralstonia solanacearum shows that secreted proteins in addition to plant cell-wall-degrading enzymes contribute to virulence.
CWDE	AC251_RS23915	pglA	-1.84268	8.44e-33	glycoside hydrolase family 28 protein	Pyramiding unmarked deletions in Ralstonia solanacearum shows that secreted proteins in addition to plant cell-wall-degrading enzymes contribute to virulence.
T2SS	AC251_RS06255		-0.564801	0.448632	prepilin-type N-terminal cleavage/methylation domain-containing protein	KEGG: 03070
T2SS	AC251_RS06250		-0.842818	0.32651	type II secretion system GspH family protein	KEGG: 03070
T2SS	AC251_RS06245		-0.379181	0.245175	type IV pilus secretin PilQ	KEGG: 03070
T2SS	AC251_RS06220		-0.661305	0.084634	GspE/PulE family protein	KEGG: 03070
T2SS	AC251_RS06215		0.0369747	0.951974	type II secretion system F family protein	KEGG: 03070
T2SS	AC251_RS06210		-0.389299	0.461608	type II secretion system major pseudopilin GspG	KEGG: 03070
T2SS	AC251_RS01775	gspC	0.110097	0.515935	general secretion pathway protein GspC	KEGG: 03070
T2SS	AC251_RS01770	gspG	0.237994	0.068813	type II secretion system major pseudopilin GspG	KEGG: 03070
T2SS	AC251_RS01765	gspH	-0.0245601	0.882552	GspH/FimT family pseudopilin	KEGG: 03070
T2SS	AC251_RS01760	gspI	-0.363391	0.0378477	type II secretion system minor pseudopilin GspI	KEGG: 03070
T2SS	AC251_RS01755	gspJ	-0.342998	0.0176375	type II secretion system protein J	KEGG: 03070
T2SS	AC251_RS01750	gspK	-0.22337	0.0973343	type II secretion system minor pseudopilin GspK	KEGG: 03070
T2SS	AC251_RS01745	gspL	-0.456886	0.000315015	type II secretion system protein GspL	KEGG: 03070
T2SS	AC251_RS01740	gspM	-0.410693	0.0011974	type II secretion system protein M	KEGG: 03070
T2SS	AC251_RS01735	gspN	-0.654254	1.63e-06	type II secretion system protein N	KEGG: 03070
T2SS	AC251_RS01730	gspD	-0.171855	0.147116	type II secretion system secretin GspD	KEGG: 03070
T2SS	AC251_RS01725	gspE	-0.220509	0.139987	type II secretion system ATPase GspE	KEGG: 03070
T2SS	AC251_RS01720	gspF	-0.318927	0.0114943	type II secretion system inner membrane protein GspF	KEGG: 03070
T2SS	AC251_RS19805		-1.06982	0.233863	type II secretion system GspH family protein	KEGG: 03070
T2SS	AC251_RS19810		-0.98545	0.271156	type II secretion system GspH family protein	KEGG: 03070
T2SS	AC251_RS19815		-0.81882	0.00365427	type IV pilus secretin PilQ	KEGG: 03070
T2SS	AC251_RS19840		-0.181617	0.503811	GspE/PulE family protein	KEGG: 03070
T2SS	AC251_RS19845		-1.0391	0.000224934	type II secretion system F family protein	KEGG: 03070
T2SS	AC251_RS19850		-0.285896	0.547671	type II secretion system major pseudopilin GspG	KEGG: 03070
T6SS	AC251_RS23110	vgrG1	-0.0787165	0.673748	type VI secretion system tip protein VgrG	KEGG: 03070
T6SS	AC251_RS23115	tssL	0.414751	0.00834302	type IVB secretion system protein IcmH/DotU	KEGG: 03070
T6SS	AC251_RS23120	tssK	0.0892057	0.640727	type VI secretion system baseplate subunit TssK	KEGG: 03070
T6SS	AC251_RS23125	tssJ	0.385356	0.020877	type VI secretion system lipoprotein TssJ	KEGG: 03070
T6SS	AC251_RS23130		0.724783	5.44e-09	hypothetical protein	KEGG: 03070
T6SS	AC251_RS23135	tssA	0.861543	6.25e-10	type VI secretion system contractile sheath small subunit	KEGG: 03070
T6SS	AC251_RS23140	tssB	0.658328	1.49e-06	type VI secretion system contractile sheath large subunit	KEGG: 03070
T6SS	AC251_RS23145		0.86402	7.91e-09	Hcp family type VI secretion system effector	KEGG: 03070
T6SS	AC251_RS23150		-0.188286	0.188556	type VI secretion system baseplate subunit TssE	KEGG: 03070
T6SS	AC251_RS23155	tssD	0.0345165	0.846594	type VI secretion system baseplate subunit TssF	KEGG: 03070
T6SS	AC251_RS23160	tssE	0.0934622	0.608513	type VI secretion system baseplate subunit TssG	KEGG: 03070
T6SS	AC251_RS23165	tssH	0.388962	0.0043666	type VI secretion system ATPase TssH	KEGG: 03070
T6SS	AC251_RS23170	vgrG2	0.107966	0.564656	type VI secretion system tip protein VgrG	KEGG: 03070
T6SS	AC251_RS23225		0.374821	0.00472386	type VI secretion system protein TssA	KEGG: 03070
T6SS	AC251_RS23235		0.212458	0.0845847	OmpA family protein	KEGG: 03070
T6SS	AC251_RS23240		0.18538	0.224399	type VI secretion system-associated protein TagF	KEGG: 03070
T6SS	AC251_RS23245	tssM	0.433498	0.000989512	type VI secretion system membrane subunit TssM	KEGG: 03070
T6SS	AC251_RS23270	vgrG3	-0.137979	0.348279	type VI secretion system tip protein VgrG	KEGG: 03070
T6SS	AC251_RS07995		2.61458	8.26104e-46	type VI secretion system tip protein VgrG	KEGG: 03070
T6SS	AC251_RS13980		3.30868	4.13063e-16	type VI secretion system tip protein VgrG	KEGG: 03070
T6SS	AC251_RS00060		0.280986	0.0450114	type VI secretion system Vgr family protein	KEGG: 03070
T6SS	AC251_RS21540		1.70119	9.11e-27	type VI secretion system tip protein VgrG	KEGG: 03070
T6SS	AC251_RS22465		-0.149033	0.309942	type VI secretion system tip protein VgrG	KEGG: 03070
T6SS	AC251_RS25180		-0.0452259	0.777595	type VI secretion system tip protein VgrG	KEGG: 03070
T4P	AC251_RS15675	pilA1	-0.551685	0.016147	pilin	Twitching motility of Ralstonia solanacearum requires a type IV pilus system
T4P	AC251_RS15670	pilA	-0.167232	0.23866	pilin	Twitching motility of Ralstonia solanacearum requires a type IV pilus system
T4P	AC251_RS15150	cpaE1	-0.207518	0.538244	CpaE family protein	Twitching motility of Ralstonia solanacearum requires a type IV pilus system
T4P	AC251_RS15135	cpaB	0.401333	0.306259	Flp pilus assembly protein CpaB	Twitching motility of Ralstonia solanacearum requires a type IV pilus system
T4P	AC251_RS15075	pilG	-0.058753	0.77065	response regulator	Twitching motility of Ralstonia solanacearum requires a type IV pilus system
T4P	AC251_RS15070	pilH	0.121887	0.337618	response regulator	Twitching motility of Ralstonia solanacearum requires a type IV pilus system
T4P	AC251_RS15065	pilI	-0.288101	0.0184436	chemotaxis protein CheW	Twitching motility of Ralstonia solanacearum requires a type IV pilus system
T4P	AC251_RS15060	pilJ	0.0302554	0.841319	methyl-accepting chemotaxis protein	Twitching motility of Ralstonia solanacearum requires a type IV pilus system
T4P	AC251_RS11615	pilF	-0.339051	0.00645191	type IV pilus biogenesis/stability protein PilW	Twitching motility of Ralstonia solanacearum requires a type IV pilus system
T4P	AC251_RS09875	pilZ	-0.171371	0.246971	PilZ domain-containing protein	Twitching motility of Ralstonia solanacearum requires a type IV pilus system
T4P	AC251_RS04270	pilU	0.0623513	0.673421	PilT/PilU family type 4a pilus ATPase	Twitching motility of Ralstonia solanacearum requires a type IV pilus system
T4P	AC251_RS04265	pilT	0.211613	0.101507	type IV pilus twitching motility protein PilT	Twitching motility of Ralstonia solanacearum requires a type IV pilus system
T4P	AC251_RS03425	pilB	0.101611	0.437417	type IV-A pilus assembly ATPase PilB	Twitching motility of Ralstonia solanacearum requires a type IV pilus system
T4P	AC251_RS03420	pilC	0.247388	0.102353	type II secretion system F family protein	Twitching motility of Ralstonia solanacearum requires a type IV pilus system
T4P	AC251_RS02485	pilQ	0.351214	0.000913184	type IV pilus secretin PilQ	Twitching motility of Ralstonia solanacearum requires a type IV pilus system
T4P	AC251_RS02480	pilP	0.758191	6.84e-08	pilus assembly protein PilP	Twitching motility of Ralstonia solanacearum requires a type IV pilus system
T4P	AC251_RS02475	pilO	0.767029	2.97e-10	type 4a pilus biogenesis protein PilO	Twitching motility of Ralstonia solanacearum requires a type IV pilus system
T4P	AC251_RS02470	pilN	0.969417	4.5e-12	PilN domain-containing protein	Twitching motility of Ralstonia solanacearum requires a type IV pilus system
T4P	AC251_RS02465	pilM	0.734663	0.000131766	pilus assembly protein PilM	Twitching motility of Ralstonia solanacearum requires a type IV pilus system
T4P	AC251_RS24860	tadC2	1.58422	2.39e-31	type II secretion system F family protein	Twitching motility of Ralstonia solanacearum requires a type IV pilus system
T4P	AC251_RS24865	tadB2	1.75529	2.47e-29	type II secretion system F family protein	Twitching motility of Ralstonia solanacearum requires a type IV pilus system
T4P	AC251_RS24875	cpaE2	2.05047	1.06e-36	CpaE family protein	Twitching motility of Ralstonia solanacearum requires a type IV pilus system
T4P	AC251_RS24880	cpaC2	1.85819	3.07e-49	type II and III secretion system protein family protein	Twitching motility of Ralstonia solanacearum requires a type IV pilus system
T4P	AC251_RS25895	pilE1	-0.292755	0.5512	type IV pilin protein	Twitching motility of Ralstonia solanacearum requires a type IV pilus system
T4P	AC251_RS25900	pilY1	0.0896116	0.662157	pilus assembly protein	Twitching motility of Ralstonia solanacearum requires a type IV pilus system
T4P	AC251_RS25905	pilX	-0.161312	0.806236	pilus assembly protein	Twitching motility of Ralstonia solanacearum requires a type IV pilus system
T4P	AC251_RS25910	pilW	-0.227693	0.67373	PilW family protein	Twitching motility of Ralstonia solanacearum requires a type IV pilus system
T4P	AC251_RS25915	pilV	-0.425733	0.56492	type IV pilus modification protein PilV	Twitching motility of Ralstonia solanacearum requires a type IV pilus system
T4P	AC251_RS26795	papC	2.54757	6.21e-78	fimbrial biogenesis outer membrane usher protein	Twitching motility of Ralstonia solanacearum requires a type IV pilus system
Hormone biosynthesis	AC251_RS22840	pdxH2	-2.55659	4.97e-29	pyridoxamine 5'-phosphate oxidase	Dynamic expression of Ralstonia solanacearum virulence factors and metabolism-controlling genes during plant infection
Hormone biosynthesis	AC251_RS22845		-2.36026	3.8e-31	diaminopimelate decarboxylase	Dynamic expression of Ralstonia solanacearum virulence factors and metabolism-controlling genes during plant infection
Hormone biosynthesis	AC251_RS22850	trpC2	0.255232	0.277947	indole-3-glycerol phosphate synthase TrpC	Dynamic expression of Ralstonia solanacearum virulence factors and metabolism-controlling genes during plant infection
Hormone biosynthesis	AC251_RS22855	trpD2	0.231175	0.371656	anthranilate phosphoribosyltransferase	Dynamic expression of Ralstonia solanacearum virulence factors and metabolism-controlling genes during plant infection
Hormone biosynthesis	AC251_RS22860		0.365653	0.0248126	FAD-dependent oxidoreductase	Dynamic expression of Ralstonia solanacearum virulence factors and metabolism-controlling genes during plant infection
Hormone biosynthesis	AC251_RS22865		0.629722	0.00379767	YggS family pyridoxal phosphate-dependent enzyme	Dynamic expression of Ralstonia solanacearum virulence factors and metabolism-controlling genes during plant infection
Hormone biosynthesis	AC251_RS22870		0.870784	8.15e-05	B3/4 domain-containing protein	Dynamic expression of Ralstonia solanacearum virulence factors and metabolism-controlling genes during plant infection
Hormone biosynthesis	AC251_RS22875		0.354111	0.106476	DMT family transporter	Dynamic expression of Ralstonia solanacearum virulence factors and metabolism-controlling genes during plant infection
Hormone biosynthesis	AC251_RS25585	tzs	-0.797849	0.000918027	isopentenyl transferase	Dynamic expression of Ralstonia solanacearum virulence factors and metabolism-controlling genes during plant infection
Hormone biosynthesis	AC251_RS26960	efe	-0.302798	0.0456506	isopenicillin N synthase family oxygenase	Dynamic expression of Ralstonia solanacearum virulence factors and metabolism-controlling genes during plant infection
ROS scavenging enzymes	AC251_RS03610	tpx	0.294433	0.0217363	thiol peroxidase	Dynamic expression of Ralstonia solanacearum virulence factors and metabolism-controlling genes during plant infection
ROS scavenging enzymes	AC251_RS18605	gor	-0.191259	0.424593	NAD(P)/FAD-dependent oxidoreductase	Dynamic expression of Ralstonia solanacearum virulence factors and metabolism-controlling genes during plant infection
ROS scavenging enzymes	AC251_RS11075	bcp	0.0124847	0.953253	peroxiredoxin	Dynamic expression of Ralstonia solanacearum virulence factors and metabolism-controlling genes during plant infection
ROS scavenging enzymes	AC251_RS09140	ahpD	-0.972893	0.0111659	carboxymuconolactone decarboxylase family protein	Dynamic expression of Ralstonia solanacearum virulence factors and metabolism-controlling genes during plant infection
ROS scavenging enzymes	AC251_RS09145	ahpC2	-0.519401	0.0192561	peroxiredoxin	Dynamic expression of Ralstonia solanacearum virulence factors and metabolism-controlling genes during plant infection
ROS scavenging enzymes	AC251_RS05720	sodC	0.422372	4.44e-05	superoxide dismutase family protein	Dynamic expression of Ralstonia solanacearum virulence factors and metabolism-controlling genes during plant infection
ROS scavenging enzymes	AC251_RS04800	sodB	0.0762629	0.57349	superoxide dismutase [Fe]	Dynamic expression of Ralstonia solanacearum virulence factors and metabolism-controlling genes during plant infection
ROS scavenging enzymes	AC251_RS20300	ahpC1	0.928092	4.18e-11	peroxiredoxin	Dynamic expression of Ralstonia solanacearum virulence factors and metabolism-controlling genes during plant infection
ROS scavenging enzymes	AC251_RS20305	ahpF	0.741935	3.15e-08	alkyl hydroperoxide reductase subunit F	Dynamic expression of Ralstonia solanacearum virulence factors and metabolism-controlling genes during plant infection
ROS scavenging enzymes	AC251_RS24970	ohr	1.1232	7.67e-28	organic hydroperoxide resistance protein	Dynamic expression of Ralstonia solanacearum virulence factors and metabolism-controlling genes during plant infection
ROS scavenging enzymes	AC251_RS18935	katE	-0.398433	0.014691	catalase	Dynamic expression of Ralstonia solanacearum virulence factors and metabolism-controlling genes during plant infection
ROS scavenging enzymes	AC251_RS14430	katG	-0.0896923	0.692086	catalase/peroxidase HPI	Dynamic expression of Ralstonia solanacearum virulence factors and metabolism-controlling genes during plant infection
Adhesion	AC251_RS25375		5.22787	4.1e-297	BapA prefix-like domain-containing protein	Dynamic expression of Ralstonia solanacearum virulence factors and metabolism-controlling genes during plant infection
Adhesion	AC251_RS14295		1.14078	2.23e-08	nodulation protein NfeD	Comparative transcriptomic studies identify specific expression patterns of virulence factors under the control of the master regulator PhcA in the Ralstonia solanacearum species complex
Adhesion	AC251_RS18070		2.2829	1.41e-80	putative Ig domain-containing protein	Comparative transcriptomic studies identify specific expression patterns of virulence factors under the control of the master regulator PhcA in the Ralstonia solanacearum species complex
Adhesion	AC251_RS19095		-0.955224	7.21e-07	YadA-like family protein	Comparative transcriptomic studies identify specific expression patterns of virulence factors under the control of the master regulator PhcA in the Ralstonia solanacearum species complex
Adhesion	AC251_RS26515		-0.66314	2.5e-07	filamentous hemagglutinin N-terminal domain-containing protein	Comparative transcriptomic studies identify specific expression patterns of virulence factors under the control of the master regulator PhcA in the Ralstonia solanacearum species complex
Adhesion	AC251_RS03575		0.106448	0.755703	collagen-like triple helix repeat-containing protein	Comparative transcriptomic studies identify specific expression patterns of virulence factors under the control of the master regulator PhcA in the Ralstonia solanacearum species complex
Adhesion	AC251_RS03570		0.0676974	0.838194	collagen-like triple helix repeat-containing protein	Comparative transcriptomic studies identify specific expression patterns of virulence factors under the control of the master regulator PhcA in the Ralstonia solanacearum species complex
Adhesion	AC251_RS19685		6.17075	1.33e-219	collagen-like triple helix repeat-containing protein	Comparative transcriptomic studies identify specific expression patterns of virulence factors under the control of the master regulator PhcA in the Ralstonia solanacearum species complex
Adhesion	AC251_RS24905		1.36266	3.62e-10	collagen-like triple helix repeat-containing protein	Comparative transcriptomic studies identify specific expression patterns of virulence factors under the control of the master regulator PhcA in the Ralstonia solanacearum species complex
Adhesion	AC251_RS24910		1.00061	3.02e-09	collagen-like triple helix repeat-containing protein	Comparative transcriptomic studies identify specific expression patterns of virulence factors under the control of the master regulator PhcA in the Ralstonia solanacearum species complex
HDF biosynthesis	AC251_RS22915	hdfA	-1.85253	6.06e-08	VOC family protein	Comparative transcriptomic studies identify specific expression patterns of virulence factors under the control of the master regulator PhcA in the Ralstonia solanacearum species complex
HDF biosynthesis	AC251_RS22920	hdfB	-1.19189	5.8e-07	tryptophan 2%2C3-dioxygenase	Comparative transcriptomic studies identify specific expression patterns of virulence factors under the control of the master regulator PhcA in the Ralstonia solanacearum species complex
HDF biosynthesis	AC251_RS22925	hdfC	-1.66961	6.39e-08	hypothetical protein	Comparative transcriptomic studies identify specific expression patterns of virulence factors under the control of the master regulator PhcA in the Ralstonia solanacearum species complex
HDF biosynthesis	AC251_RS22930	hdfD	-1.36879	4.83e-07	aminotransferase class V-fold PLP-dependent enzyme	Comparative transcriptomic studies identify specific expression patterns of virulence factors under the control of the master regulator PhcA in the Ralstonia solanacearum species complex
HDF biosynthesis	AC251_RS22935	hdfE	-1.32192	1.15e-05	SDR family oxidoreductase	Comparative transcriptomic studies identify specific expression patterns of virulence factors under the control of the master regulator PhcA in the Ralstonia solanacearum species complex
HDF biosynthesis	AC251_RS22940	hdfF	-1.37976	1.56e-13	pyridoxal phosphate-dependent aminotransferase	Comparative transcriptomic studies identify specific expression patterns of virulence factors under the control of the master regulator PhcA in the Ralstonia solanacearum species complex
LPS	AC251_RS17965		-1.12931	1.56e-10	lysophospholipid acyltransferase family protein	Comparative transcriptomic studies identify specific expression patterns of virulence factors under the control of the master regulator PhcA in the Ralstonia solanacearum species complex
LPS	AC251_RS17960		-0.744439	1.73e-06	lauroyl acyltransferase	Comparative transcriptomic studies identify specific expression patterns of virulence factors under the control of the master regulator PhcA in the Ralstonia solanacearum species complex
LPS	AC251_RS16975	aut	-0.698464	9.21e-06	D-glycero-beta-D-manno-heptose 1-phosphate adenylyltransferase	Comparative transcriptomic studies identify specific expression patterns of virulence factors under the control of the master regulator PhcA in the Ralstonia solanacearum species complex
LPS	AC251_RS16455		-0.267625	0.0631272	HAD family hydrolase	Comparative transcriptomic studies identify specific expression patterns of virulence factors under the control of the master regulator PhcA in the Ralstonia solanacearum species complex
LPS	AC251_RS16450		-0.488959	0.000521557	KpsF/GutQ family sugar-phosphate isomerase	Comparative transcriptomic studies identify specific expression patterns of virulence factors under the control of the master regulator PhcA in the Ralstonia solanacearum species complex
LPS	AC251_RS15870		0.00455766	0.979378	D-glycero-beta-D-manno-heptose 1%2C7-bisphosphate 7-phosphatase	Comparative transcriptomic studies identify specific expression patterns of virulence factors under the control of the master regulator PhcA in the Ralstonia solanacearum species complex
LPS	AC251_RS15635	rfaF	-0.122431	0.407317	lipopolysaccharide heptosyltransferase II	Comparative transcriptomic studies identify specific expression patterns of virulence factors under the control of the master regulator PhcA in the Ralstonia solanacearum species complex
LPS	AC251_RS14980	rfbF	0.131012	0.33191	glycosyltransferase family 2 protein	Comparative transcriptomic studies identify specific expression patterns of virulence factors under the control of the master regulator PhcA in the Ralstonia solanacearum species complex
LPS	AC251_RS14950	rfaC1	-0.143652	0.328412	lipopolysaccharide heptosyltransferase I	Comparative transcriptomic studies identify specific expression patterns of virulence factors under the control of the master regulator PhcA in the Ralstonia solanacearum species complex
LPS	AC251_RS14945	kdtA	-0.461988	0.00429192	lipid IV(A) 3-deoxy-D-manno-octulosonic acid transferase	Comparative transcriptomic studies identify specific expression patterns of virulence factors under the control of the master regulator PhcA in the Ralstonia solanacearum species complex
LPS	AC251_RS13225	rfaE	-0.221946	0.143029	D-glycero-beta-D-manno-heptose-7-phosphate kinase	Comparative transcriptomic studies identify specific expression patterns of virulence factors under the control of the master regulator PhcA in the Ralstonia solanacearum species complex
LPS	AC251_RS13220	rfaD	-0.136073	0.344363	ADP-glyceromanno-heptose 6-epimerase	Comparative transcriptomic studies identify specific expression patterns of virulence factors under the control of the master regulator PhcA in the Ralstonia solanacearum species complex
LPS	AC251_RS12085	kdsA	-0.119933	0.421795	3-deoxy-8-phosphooctulonate synthase	Comparative transcriptomic studies identify specific expression patterns of virulence factors under the control of the master regulator PhcA in the Ralstonia solanacearum species complex
LPS	AC251_RS11900		-0.503413	0.00286634	UDP-2%2C3-diacylglucosamine diphosphatase	Comparative transcriptomic studies identify specific expression patterns of virulence factors under the control of the master regulator PhcA in the Ralstonia solanacearum species complex
LPS	AC251_RS10585	lpxD	-0.468196	0.000137183	UDP-3-O-(3-hydroxymyristoyl)glucosamine N-acyltransferase	Comparative transcriptomic studies identify specific expression patterns of virulence factors under the control of the master regulator PhcA in the Ralstonia solanacearum species complex
LPS	AC251_RS10575	lpxA	-0.464993	0.000799309	acyl-ACP--UDP-N-acetylglucosamine O-acyltransferase	Comparative transcriptomic studies identify specific expression patterns of virulence factors under the control of the master regulator PhcA in the Ralstonia solanacearum species complex
LPS	AC251_RS10570	lpxB	-0.753358	2.22e-07	lipid-A-disaccharide synthase	Comparative transcriptomic studies identify specific expression patterns of virulence factors under the control of the master regulator PhcA in the Ralstonia solanacearum species complex
LPS	AC251_RS08325		-0.0923515	0.551446	lipid A hydroxylase LpxO	Comparative transcriptomic studies identify specific expression patterns of virulence factors under the control of the master regulator PhcA in the Ralstonia solanacearum species complex
LPS	AC251_RS06730		-0.769295	1.3e-10	O-antigen ligase family protein	Comparative transcriptomic studies identify specific expression patterns of virulence factors under the control of the master regulator PhcA in the Ralstonia solanacearum species complex
LPS	AC251_RS04780	lpxK	-0.634487	2.13e-06	tetraacyldisaccharide 4'-kinase	Comparative transcriptomic studies identify specific expression patterns of virulence factors under the control of the master regulator PhcA in the Ralstonia solanacearum species complex
LPS	AC251_RS04770	kdsB	-0.0153801	0.941929	3-deoxy-manno-octulosonate cytidylyltransferase	Comparative transcriptomic studies identify specific expression patterns of virulence factors under the control of the master regulator PhcA in the Ralstonia solanacearum species complex
LPS	AC251_RS03365	lpxC	0.323663	0.0889169	UDP-3-O-acyl-N-acetylglucosamine deacetylase	Comparative transcriptomic studies identify specific expression patterns of virulence factors under the control of the master regulator PhcA in the Ralstonia solanacearum species complex
LPS	AC251_RS22500	rfaC2	-0.140757	0.315542	lipopolysaccharide heptosyltransferase I	Comparative transcriptomic studies identify specific expression patterns of virulence factors under the control of the master regulator PhcA in the Ralstonia solanacearum species complex
LPS	AC251_RS25480		0.27489	0.167769	acyloxyacyl hydrolase	Comparative transcriptomic studies identify specific expression patterns of virulence factors under the control of the master regulator PhcA in the Ralstonia solanacearum species complex
Siderophore biosynthesis	AC251_RS21195		-0.296892	0.032832	TonB-dependent receptor	Comparative transcriptomic studies identify specific expression patterns of virulence factors under the control of the master regulator PhcA in the Ralstonia solanacearum species complex
Siderophore biosynthesis	AC251_RS21200		0.0699604	0.792659	2%2C3-diaminopropionate biosynthesis protein SbnA	Comparative transcriptomic studies identify specific expression patterns of virulence factors under the control of the master regulator PhcA in the Ralstonia solanacearum species complex
Siderophore biosynthesis	AC251_RS21205		-0.323453	0.122499	2%2C3-diaminopropionate biosynthesis protein SbnB	Comparative transcriptomic studies identify specific expression patterns of virulence factors under the control of the master regulator PhcA in the Ralstonia solanacearum species complex
Siderophore biosynthesis	AC251_RS21210		-0.647397	1.6e-05	siderophore biosynthesis protein	Comparative transcriptomic studies identify specific expression patterns of virulence factors under the control of the master regulator PhcA in the Ralstonia solanacearum species complex
Siderophore biosynthesis	AC251_RS21215		-0.987957	2.98e-13	MFS transporter	Comparative transcriptomic studies identify specific expression patterns of virulence factors under the control of the master regulator PhcA in the Ralstonia solanacearum species complex
Siderophore biosynthesis	AC251_RS21220		-0.680233	9.76e-05	IucA/IucC family siderophore biosynthesis protein	Comparative transcriptomic studies identify specific expression patterns of virulence factors under the control of the master regulator PhcA in the Ralstonia solanacearum species complex
Siderophore biosynthesis	AC251_RS21225		-0.464649	0.0105132	IucA/IucC family siderophore biosynthesis protein	Comparative transcriptomic studies identify specific expression patterns of virulence factors under the control of the master regulator PhcA in the Ralstonia solanacearum species complex
Siderophore biosynthesis	AC251_RS21230		-0.608061	0.0128111	siderophore biosynthesis protein SbnG	Comparative transcriptomic studies identify specific expression patterns of virulence factors under the control of the master regulator PhcA in the Ralstonia solanacearum species complex
Siderophore biosynthesis	AC251_RS21235		-0.548209	0.00185676	type III PLP-dependent enzyme	Comparative transcriptomic studies identify specific expression patterns of virulence factors under the control of the master regulator PhcA in the Ralstonia solanacearum species complex
Siderophore biosynthesis	AC251_RS14310		-1.24884	2.37e-10	TonB-dependent siderophore receptor	Comparative transcriptomic studies identify specific expression patterns of virulence factors under the control of the master regulator PhcA in the Ralstonia solanacearum species complex
Siderophore biosynthesis	AC251_RS03910		-1.39153	2.66e-20	TonB-dependent siderophore receptor	Comparative transcriptomic studies identify specific expression patterns of virulence factors under the control of the master regulator PhcA in the Ralstonia solanacearum species complex
Siderophore biosynthesis	AC251_RS24755		-1.78578	2.22e-15	TonB-dependent siderophore receptor	Comparative transcriptomic studies identify specific expression patterns of virulence factors under the control of the master regulator PhcA in the Ralstonia solanacearum species complex

## Sheet: F. GSEA
Table S3F GSEA analysis of defined gene sets.
Description	setSize	enrichmentScore	pvalue	FDR	rank	leading_edge	core_enrichment
Flagellar assembly	45	-0.927799	1e-10	6e-10	308	tags=80%, list=6%, signal=76%	AC251_RS20940/AC251_RS03035/AC251_RS21025/AC251_RS20945/AC251_RS20780/AC251_RS20825/AC251_RS20800/AC251_RS26250/AC251_RS20785/AC251_RS20960/AC251_RS20770/AC251_RS20950/AC251_RS20820/AC251_RS26265/AC251_RS21030/AC251_RS20795/AC251_RS26260/AC251_RS20790/AC251_RS21040/AC251_RS20805/AC251_RS20955/AC251_RS20815/AC251_RS20970/AC251_RS20810/AC251_RS21035/AC251_RS21050/AC251_RS26350/AC251_RS20965/AC251_R…
Chemotaxis	38	-0.861765	1e-10	6e-10	360	tags=66%, list=7%, signal=62%	AC251_RS25515/AC251_RS08240/AC251_RS10350/AC251_RS11940/AC251_RS15440/AC251_RS20960/AC251_RS00145/AC251_RS23630/AC251_RS26305/AC251_RS26310/AC251_RS20350/AC251_RS22280/AC251_RS26340/AC251_RS21035/AC251_RS26315/AC251_RS26350/AC251_RS20965/AC251_RS11935/AC251_RS26320/AC251_RS26335/AC251_RS26355/AC251_RS26325/AC251_RS26330/AC251_RS26345/AC251_RS26090
T3SS	27	-0.896712	1e-10	6e-10	316	tags=89%, list=6%, signal=84%	AC251_RS23765/AC251_RS23680/AC251_RS23740/AC251_RS23760/AC251_RS23750/AC251_RS23725/AC251_RS23770/AC251_RS23780/AC251_RS23790/AC251_RS23730/AC251_RS23755/AC251_RS23775/AC251_RS23720/AC251_RS23695/AC251_RS23800/AC251_RS23685/AC251_RS23700/AC251_RS23745/AC251_RS23715/AC251_RS23690/AC251_RS23705/AC251_RS23735/AC251_RS23805/AC251_RS23710
Nitrogen metabolism	35	-0.755202	1.16976e-07	5.2639e-07	358	tags=46%, list=7%, signal=43%	AC251_RS26140/AC251_RS26130/AC251_RS26125/AC251_RS26120/AC251_RS26135/AC251_RS26820/AC251_RS24340/AC251_RS24345/AC251_RS26110/AC251_RS24305/AC251_RS26115/AC251_RS24310/AC251_RS24330/AC251_RS24325/AC251_RS24320/AC251_RS24315
Cytochrome c oxidase, cbb3-type	8	-0.960226	1.90949e-07	6.87417e-07	220	tags=100%, list=4%, signal=96%	AC251_RS11290/AC251_RS11285/AC251_RS11265/AC251_RS11275/AC251_RS11280/AC251_RS11260/AC251_RS11270
HDF biosynthesis	6	-0.93876	7.0228e-05	0.000210684	332	tags=100%, list=6%, signal=94%	AC251_RS22935/AC251_RS22930/AC251_RS22940/AC251_RS22925/AC251_RS22915
T3Es	61	-0.565188	0.000166058	0.000427006	1255	tags=62%, list=24%, signal=48%	AC251_RS10280/AC251_RS00855/AC251_RS26680/AC251_RS10875/AC251_RS10015/AC251_RS23540/AC251_RS10135/AC251_RS19880/AC251_RS25145/AC251_RS19490/AC251_RS20045/AC251_RS24005/AC251_RS24545/AC251_RS26145/AC251_RS20560/AC251_RS26220/AC251_RS00200/AC251_RS07065/AC251_RS03685/AC251_RS23670/AC251_RS19620/AC251_RS16915/AC251_RS19005/AC251_RS23955/AC251_RS17285/AC251_RS28215/AC251_RS10730/AC251_RS23940/AC251_R…
Adhesin	10	0.815788	0.00142719	0.00321117	482	tags=60%, list=9%, signal=55%	AC251_RS19685/AC251_RS25375/AC251_RS18070/AC251_RS24905/AC251_RS14295/AC251_RS24910
quorum sensing	12	0.76515	0.00261302	0.00522604	980	tags=50%, list=18%, signal=41%	AC251_RS00780/AC251_RS23325/AC251_RS00775/AC251_RS23320/AC251_RS03125/AC251_RS03120
T4P	29	0.607741	0.0054092	0.00973656	723	tags=31%, list=14%, signal=27%	AC251_RS26795/AC251_RS24875/AC251_RS24880/AC251_RS24865/AC251_RS24860/AC251_RS02470/AC251_RS02475/AC251_RS02480/AC251_RS02465
T6SS	24	0.635929	0.00630471	0.0103168	1346	tags=50%, list=25%, signal=38%	AC251_RS13980/AC251_RS07995/AC251_RS21540/AC251_RS23145/AC251_RS23135/AC251_RS23130/AC251_RS23140/AC251_RS23245/AC251_RS23115/AC251_RS23165/AC251_RS23125/AC251_RS23225
Siderophore biosynthesis	12	-0.713788	0.0109673	0.016451	1123	tags=92%, list=21%, signal=72%	AC251_RS21195/AC251_RS21205/AC251_RS21225/AC251_RS21235/AC251_RS21230/AC251_RS21210/AC251_RS21220/AC251_RS21215/AC251_RS14310/AC251_RS03910/AC251_RS24755
T2SS	24	-0.585253	0.0152405	0.0211022	1619	tags=83%, list=30%, signal=58%	AC251_RS01730/AC251_RS19840/AC251_RS01725/AC251_RS01750/AC251_RS19850/AC251_RS01720/AC251_RS01755/AC251_RS01760/AC251_RS06245/AC251_RS06210/AC251_RS01740/AC251_RS01745/AC251_RS06255/AC251_RS01735/AC251_RS06220/AC251_RS19815/AC251_RS06250/AC251_RS19810/AC251_RS19845/AC251_RS19805
LPS	24	-0.569925	0.0199943	0.025707	1129	tags=46%, list=21%, signal=36%	AC251_RS14945/AC251_RS10575/AC251_RS10585/AC251_RS16450/AC251_RS11900/AC251_RS04780/AC251_RS16975/AC251_RS17960/AC251_RS10570/AC251_RS06730/AC251_RS17965
Hormone biosynthesis	10	-0.543596	0.245648	0.294778	595	tags=30%, list=11%, signal=27%	AC251_RS25585/AC251_RS22845/AC251_RS22840
EPS	11	0.471286	0.368201	0.414226	304	tags=18%, list=6%, signal=17%	AC251_RS20765/AC251_RS24450
CWDE	6	-0.477431	0.612403	0.648427	178	tags=33%, list=3%, signal=32%	AC251_RS23915/AC251_RS09730
ROS scavenging enzymes	12	0.350119	0.720588	0.720588	713	tags=25%, list=13%, signal=22%	AC251_RS24970/AC251_RS20300/AC251_RS20305
