# Supplementary material for: PhcX Is a LqsR-family response regulator that contributes to Ralstonia solanacearum virulence and regulates multiple virulence factors
Source: mBio. 2023 Oct 3;14(5):e02028-23. doi: 10.1128/mbio.02028-23 (PMC10653808; doi:10.1128/mbio.02028-23)
Supplement: Table S4 — Merged RNAseq data. [file mbio.02028-23-s0009.xlsx]

## Sheet: A. Merged (original)
Table S4A Merged RNAseq data of ΔphcX (EP1) and ΔphcA (GMI1000) both grown in complete medium
Gene ID	Gene name	Description	GMI1000-A-count	GMI1000-B-count	GMI1000-C-count	GMI1605-A-count	GMI1605-B-count	GMI1605-C-count	baseMean	log2 Fold Change	Fold Change	lfcSE	stat	pvalue	FDR	Locus tag EP1	baseMean	log2FoldChange	lfcSE	stat	pvalue	fdr	product
RSc0001	rpmH	50S ribosomal protein L34	4	41	35	154	169	90	59.4049	1.14941	2.21823	0.479813	2.39553	0.0165961	0.0352553	AC251_RS18670	4360.91	-0.0947235	0.108296	-0.874672	0.381752	0.490547	50S ribosomal protein L34
RSc0002	rnpA	ribonuclease P protein component	101	325	193	706	828	534	357.016	0.496803	1.41108	0.188551	2.63484	0.00841762	0.0195095	AC251_RS18665	1936.22	-0.370543	0.13362	-2.7731	0.00555252	0.0135109	ribonuclease P protein component
RSc0003		hypothetical protein	3	13	4	43	69	37	19.3194	1.60249	3.03668	0.444821	3.60256	0.000315094	0.000991999	AC251_RS18660	314.728	-0.804807	0.159087	-5.0589	4.22e-07	2.05e-06	membrane protein insertion efficiency factor YidD
RSc0004	yidC	inner membrane protein translocase component YidC	643	1240	705	1624	1931	1565	1184.11	-0.319276	-1.2477	0.199138	-1.60329	0.108871	0.17779	AC251_RS18655	5474.55	0.0525341	0.120674	0.435337	0.663318	0.747743	membrane protein insertase YidC
RSc0005	trmE	tRNA modification GTPase TrmE	24	51	42	87	125	83	59.3606	0.0278299	1.01948	0.244959	0.113611	0.909547	0.936188	AC251_RS18650	1416.42	0.00307502	0.121776	0.0252515	0.979854	0.986734	tRNA uridine-5-carboxymethylaminomethyl(34) synthesis GTPase MnmE
RSc0006		hypothetical protein	21	22	22	34	36	37	29.2586	-0.634463	-1.55236	0.39951	-1.5881	0.112263	0.182473	AC251_RS18645	140.664	-0.278965	0.202965	-1.37445	0.169303	0.255835	low molecular weight protein tyrosine phosphatase family protein
RSc0007		hypothetical protein	7	19	10	28	45	35	19.7268	0.311616	1.2411	0.383417	0.812735	0.41637	0.522294	AC251_RS18640	103.55	-0.522773	0.25988	-2.01159	0.0442629	0.0822779	hypothetical protein
RSc0008	rpsU	30S ribosomal protein S21	283	909	553	1326	1670	1127	834.209	0.00506408	1.00352	0.174053	0.0290951	0.976789	0.98349	AC251_RS18635	5502.66	-0.655425	0.114639	-5.71727	1.08e-08	6.4e-08	30S ribosomal protein S21
RSc0009		drug efflux lipoprotein	236	488	315	604	959	496	466.647	-0.349341	-1.27398	0.178489	-1.95721	0.0503222	0.093003	AC251_RS18630	4564.97	0.21173	0.113591	1.86397	0.0623259	0.110586	efflux transporter outer membrane subunit
RSc0010	acrB	putative acriflavin resistance transmembrane protein	820	1559	793	2315	3063	2219	1580.93	-0.0586753	-1.04151	0.219706	-0.267062	0.789421	0.846596	AC251_RS18625	8884.84	0.530244	0.107312	4.94113	7.77e-07	3.63e-06	efflux RND transporter permease subunit
RSc0011	acrA	acriflavin resistance lipoprotein A precursor	34	186	136	528	851	382	254.994	1.06573	2.09323	0.375079	2.84135	0.00449229	0.0112195	AC251_RS18620	5296.42	0.95173	0.116936	8.13888	3.99e-16	4.32e-15	efflux RND transporter periplasmic adaptor subunit
RSc0012	acrR	putative AcrAB operon repressor transcription regulator protein	70	75	50	378	529	302	175.608	1.17519	2.25823	0.346747	3.3892	0.00070098	0.00207098	AC251_RS18615	3465.8	1.51825	0.21747	6.98143	2.92e-12	2.39e-11	TetR family transcriptional regulator
RSc0013		hypothetical protein	2	20	20	114	147	76	43.2004	1.72297	3.30116	0.430328	4.00386	6.23e-05	0.000219758	AC251_RS18610	863.433	1.07838	0.180901	5.96118	2.5e-09	1.61e-08	patatin-like phospholipase family protein
RSc0014	gor	glutathione reductase oxidoreductase protein	0	3	3	42	85	21	15.3607	3.11865	8.68578	0.72538	4.29934	1.71e-05	6.58e-05	AC251_RS18605	206.605	-0.191259	0.191604	-0.998195	0.318185	0.424593	NAD(P)/FAD-dependent oxidoreductase
RSc0015		hypothetical protein	5	36	14	642	1209	487	239.848	4.12055	17.3944	0.394527	10.4443	1.56e-25	2.27e-24	AC251_RS18600	6094.57	0.206894	0.418523	0.494344	0.621063	0.713416	dioxygenase
RSc0016	serA1	OXIDOREDUCTASE D-3-PHOSPHOGLYCERATE DEHYDROGENASE	588	1073	706	909	1144	860	905.278	-1.02338	-2.03268	0.179441	-5.70317	1.18e-08	6.55e-08	AC251_RS18595	6575.36	0.216181	0.106609	2.02779	0.0425816	0.0796045	D-2-hydroxyacid dehydrogenase family protein
RSc0017	pckA	phosphoenolpyruvate carboxykinase	338	1030	600	975	1106	900	777.562	-0.621188	-1.53814	0.181188	-3.42841	0.00060713	0.00182395	AC251_RS18585	8331.09	0.379691	0.111294	3.4116	0.000645825	0.00192011	phosphoenolpyruvate carboxykinase (GTP)
RSc0018		response regulator transcription regulator protein	37	265	198	108	190	72	148.536	-1.6137	-3.06035	0.471854	-3.41991	0.000626418	0.00187625	AC251_RS18580	2977.62	0.63525	0.106894	5.94282	2.8e-09	1.78e-08	winged helix-turn-helix domain-containing protein
RSc0019		hypothetical protein	166	425	242	130	161	99	242.959	-2.36427	-5.14891	0.171866	-13.7565	4.66e-43	1.24e-41	AC251_RS18575	2473.82	0.279082	0.114291	2.44185	0.0146123	0.0318078	DUF3617 domain-containing protein
RSc0020		hypothetical protein	28	66	36	74	119	65	57.8113	-0.309853	-1.23958	0.250526	-1.23681	0.216157	0.312012	AC251_RS18570	600.857	0.0286424	0.130909	0.218797	0.826808	0.876873	hydroxypyruvate isomerase family protein
RSc0021		transmembrane sensor histidine kinase transcription regulator protein	23	78	58	135	230	121	86.2127	0.326074	1.2536	0.265946	1.22609	0.220165	0.316332	AC251_RS18560	499.203	-0.337909	0.144905	-2.33193	0.0197043	0.0411858	cache domain-containing protein
RSc0022	cstA	carbon starvation A transmembrane protein	334	2717	1744	2792	3546	2422	1948.93	-0.247417	-1.18708	0.45074	-0.548913	0.583065	0.673837	AC251_RS18555	18781.6	0.660708	0.115528	5.71903	1.07e-08	6.35e-08	carbon starvation protein A
RSc0023		hypothetical protein	758	2116	1209	905	999	902	1277.49	-1.76021	-3.38748	0.187733	-9.37614	6.84e-21	8.17e-20	AC251_RS18550	2976.43	0.635955	0.117074	5.43208	5.57e-08	3.04e-07	YbdD/YjiX family protein
RSc0024		putative signal peptide protein	8	60	41	50	107	53	44.9628	-0.263345	-1.20026	0.441195	-0.59689	0.550581	0.646751	AC251_RS18545	1876.35	0.453467	0.137986	3.28632	0.00101507	0.00291504	sel1 repeat family protein
RSc0025		hypothetical protein	1666	5141	2913	51	59	49	2336.35	-7.1258	-139.662	0.220507	-32.3155	4.23e-229	1.92e-226	AC251_RS18540	18701.2	4.33031	0.11507	37.6321	0	0	phasin family protein
RSc0026	metW	Methionine biosynthesis MetW	52	107	60	64	41	46	71.0846	-1.77697	-3.42706	0.3362	-5.28547	1.25e-07	6.27e-07	AC251_RS18530	145.924	0.364868	0.200308	1.82153	0.0685262	0.119864	methionine biosynthesis protein MetW
RSc0027	metX	homoserine O-acetyltransferase	46	110	95	97	156	70	94.3488	-0.96076	-1.94634	0.265681	-3.61622	0.000298937	0.000945908	AC251_RS18525	787.94	-0.0319874	0.14516	-0.220359	0.825592	0.876108	homoserine O-acetyltransferase
RSc0028	gabD1	succinate-semialdehyde dehydrogenase oxidoreductase protein	9	69	38	151	213	115	73.3138	0.851963	1.80496	0.377536	2.25664	0.0240304	0.0489037	AC251_RS18520	1296.3	0.0689895	0.114986	0.599982	0.548518	0.648486	NAD-dependent succinate-semialdehyde dehydrogenase
RSc0029	goaG	4-aminobutyrate aminotransferase protein	3	14	6	57	69	36	21.4132	1.52992	2.88769	0.425936	3.59189	0.000328283	0.00103222	AC251_RS18515	407.84	0.33897	0.172909	1.9604	0.0499495	0.0913132	4-aminobutyrate--2-oxoglutarate transaminase
RSc0030		putative transcription regulator protein	3	22	15	73	102	42	30.3173	1.16373	2.24036	0.420288	2.76889	0.00562485	0.0136784	AC251_RS18510	666.157	0.822345	0.146601	5.60942	2.03e-08	1.17e-07	PLP-dependent aminotransferase family protein
RSc0031	slmA	nucleoid occlusion protein	175	311	218	605	762	504	371.247	0.0754044	1.05366	0.177784	0.424134	0.671468	0.749497	AC251_RS18500	1620.87	0.440793	0.149814	2.94226	0.00325825	0.0083858	nucleoid occlusion factor SlmA
RSc0032		hypothetical protein	13	50	48	107	158	67	59.2031	0.283063	1.21678	0.366199	0.772977	0.439536	0.545322	AC251_RS18495	826.789	-0.300163	0.122987	-2.4406	0.0146629	0.0319048	pyrimidine 5'-nucleotidase
RSc0033	argB	acetylglutamate kinase	1259	2001	1085	3088	3471	2952	2118.66	-0.210288	-1.15692	0.274873	-0.765037	0.444249	0.550212	AC251_RS18490	4386.13	0.742915	0.105949	7.01199	2.35e-12	1.94e-11	acetylglutamate kinase
RSc0034		RNA polymerase sigma factor	24	68	57	118	160	96	74.0358	0.037767	1.02652	0.245922	0.153573	0.877946	0.912314	AC251_RS18485	2708.24	0.539275	0.147694	3.65129	0.000260924	0.000836184	sigma-70 family RNA polymerase sigma factor
RSc0035		hypothetical protein	4	17	12	37	33	29	17.9617	0.344745	1.26993	0.415781	0.829151	0.407019	0.513698	AC251_RS18480	449.366	0.195276	0.194898	1.00194	0.316373	0.422706	zf-HC2 domain-containing protein
RSc0037		hypothetical protein	0	0	1	0	2	0	0.428237	-0.348281	-1.27304	1.64805	-0.211329	0.832631	0.878226	AC251_RS18470	557.286	-0.670811	0.143393	-4.67812	2.9e-06	1.25e-05	hypothetical protein
RSc0038		putative transmembrane protein	8	53	27	147	224	90	64.6494	1.15355	2.22461	0.388666	2.96798	0.00299765	0.00779815	AC251_RS18465	1840.77	-0.233058	0.106112	-2.19634	0.0280673	0.0560184	copper chaperone PCu(A)C
RSc0039		transmembrane sensor histidine kinase transcription regulator protein	23	68	71	182	245	145	97.2449	0.521042	1.43499	0.296628	1.75655	0.0789949	0.136443	AC251_RS18460	1309.51	-0.336127	0.111731	-3.00836	0.00262662	0.00685997	HAMP domain-containing histidine kinase
RSc0040		response regulator transcription regulator protein	39	150	74	303	491	229	161.909	0.706478	1.63182	0.268501	2.63119	0.00850861	0.0196929	AC251_RS18455	1704.54	-0.0544014	0.125085	-0.434917	0.663623	0.747743	response regulator transcription factor
RSc0041	ripI	T3E	94	166	102	273	359	316	191.096	0.0784871	1.05591	0.241629	0.324825	0.745314	0.810088	AC251_RS18450	715.882	-0.238736	0.128318	-1.8605	0.0628144	0.11123	type III effector protein
RSc0042	hslU	ATP-dependent protease ATP-binding subunit	191	404	268	488	562	359	359.928	-0.596703	-1.51226	0.162596	-3.66985	0.000242694	0.000782833	AC251_RS18445	4768.88	0.777945	0.166419	4.67462	2.94e-06	1.27e-05	ATP-dependent protease ATPase subunit HslU
RSc0043	hslV	ATP-dependent protease peptidase subunit	20	61	37	134	179	77	66.8493	0.431863	1.34897	0.293277	1.47254	0.140874	0.219882	AC251_RS18440	1822.93	0.950625	0.145983	6.51189	7.42e-11	5.4e-10	ATP-dependent protease subunit HslV
RSc0044		substrate-binding periplasmic (PBP) ABC transporter protein	18	42	24	189	287	161	84.4793	1.61194	3.05663	0.247456	6.51406	7.31e-11	4.88e-10	AC251_RS18435	937.668	-0.0523023	0.129159	-0.404946	0.685517	0.766064	ABC transporter substrate-binding protein
RSc0045		hypothetical protein	19	79	40	285	418	239	126.09	1.51899	2.8659	0.249927	6.07771	1.22e-09	7.32e-09	AC251_RS18430	2883.08	-0.296208	0.10783	-2.74699	0.00601452	0.0144495	zinc metallochaperone GTPase ZigA
RSc0046	dksA	putative DNAK suppressor protein	392	775	419	1566	2294	1313	919.774	0.371176	1.29341	0.194549	1.90787	0.0564075	0.10228	AC251_RS18425	5999.65	0.139057	0.123403	1.12685	0.259806	0.361129	RNA polymerase-binding protein DksA
RSc0047		hypothetical protein	165	323	169	394	480	388	296.102	-0.353987	-1.27809	0.218667	-1.61884	0.105482	0.172916	AC251_RS18420	1273.95	0.0174758	0.12139	0.143965	0.885528	0.919667	GTP-binding protein
RSc0048		putative transcription regulator protein	0	2	5	37	72	17	13.6295	2.64261	6.2446	0.741526	3.56375	0.000365599	0.00113985	AC251_RS18415	455.252	-0.216008	0.149476	-1.4451	0.148428	0.229385	transcriptional repressor
RSc0049		putative hemaggltinin-related protein	14	57	34	83	117	49	48.9198	-0.0177765	-1.0124	0.328247	-0.0541559	0.956811	0.970819	AC251_RS18410	2702.26	0.855979	0.114581	7.47051	7.99e-14	7.37e-13	lactonase family protein
RSc0050		hypothetical protein	23	79	61	52	82	40	56.1498	-1.17696	-2.26099	0.297973	-3.94987	7.82e-05	0.000271715	AC251_RS18405	1987.17	1.54069	0.112646	13.6773	1.39e-42	4.69e-41	FAD-binding oxidoreductase
RSc0051		hypothetical protein	5	30	29	94	162	76	47.5545	1.08442	2.12053	0.405855	2.67195	0.00754128	0.0177004	AC251_RS18400	1497.09	-0.322763	0.112157	-2.87777	0.00400494	0.0100197	class I SAM-dependent rRNA methyltransferase
RSc0052	xerC	site-specific tyrosine recombinase XerC	0	3	1	8	19	10	4.42071	1.81594	3.5209	0.847189	2.14349	0.0320736	0.0631849	AC251_RS18395	872.707	-0.50643	0.140494	-3.60463	0.000312595	0.000988053	tyrosine recombinase XerC
RSc0053		hypothetical protein	69	124	78	157	225	131	121.167	-0.411941	-1.33047	0.212419	-1.93929	0.0524663	0.0962525	AC251_RS18390	960.954	-0.0895909	0.13182	-0.679646	0.496728	0.603097	DUF484 family protein
RSc0054	gatB	aspartyl/glutamyl-tRNA amidotransferase subunit B	162	352	190	572	701	488	354.983	0.0325282	1.0228	0.169935	0.191415	0.8482	0.89012	AC251_RS18385	2423.69	0.229976	0.122511	1.87719	0.0604917	0.107692	Asp-tRNA(Asn)/Glu-tRNA(Gln) amidotransferase subunit GatB
RSc0055		putative signal peptide protein	0	11	13	33	79	35	19.6385	1.3021	2.46588	0.604584	2.15372	0.0312624	0.0617575	AC251_RS18380	857.437	0.188889	0.122772	1.53853	0.123918	0.197015	dienelactone hydrolase family protein
RSc0056		lipoprotein	48	185	148	305	445	219	186.381	0.0844784	1.0603	0.301551	0.280146	0.779365	0.837432	AC251_RS18375	1489.52	0.930225	0.161429	5.76245	8.29e-09	4.97e-08	hypothetical protein
RSc0057	gatA	aspartyl/glutamyl-tRNA amidotransferase subunit A	195	505	290	702	860	622	464.404	-0.121267	-1.08769	0.142131	-0.853211	0.393542	0.500453	AC251_RS18370	2376.81	0.19015	0.117022	1.62491	0.104183	0.1696	Asp-tRNA(Asn)/Glu-tRNA(Gln) amidotransferase subunit GatA
RSc0058	gatC	aspartyl/glutamyl-tRNA amidotransferase subunit C	17	26	19	80	106	67	41.8996	0.69918	1.62358	0.290692	2.40523	0.0161624	0.0344806	AC251_RS18365	625.7	0.363255	0.147339	2.46543	0.0136847	0.0300227	Asp-tRNA(Asn)/Glu-tRNA(Gln) amidotransferase subunit GatC
RSc0059	mreB	rod shape-determining protein	726	1037	708	2034	2508	2029	1332.75	0.0391056	1.02748	0.262379	0.149043	0.88152	0.914254	AC251_RS18360	5092.5	-0.515933	0.148219	-3.48089	0.000499743	0.00151811	rod shape-determining protein
RSc0060	mreC	rod shape-determining MREC transmembrane protein	28	125	146	688	1145	518	302.915	1.66314	3.16705	0.430282	3.86523	0.000110986	0.000377006	AC251_RS18355	2083.83	-0.530047	0.122402	-4.33039	1.49e-05	5.83e-05	rod shape-determining protein MreC
RSc0061	mreD	rod shape-determining MRED transmembrane protein	80	141	92	364	517	319	201.608	0.602397	1.51824	0.193936	3.10617	0.00189529	0.00514554	AC251_RS18350	326.766	-0.119335	0.147333	-0.809963	0.417962	0.526515	rod shape-determining protein MreD
RSc0062		substrate-binding transmembrane protein	159	371	234	1116	1561	958	555.579	0.951248	1.93354	0.131238	7.24827	4.22e-13	3.29e-12	AC251_RS18345	1101.44	-0.1212	0.112906	-1.07346	0.283065	0.387471	penicillin-binding protein 2
RSc0063	mdrB	rod shape-determining (RODA protein) transmembrane	209	396	233	668	930	674	444.891	0.12071	1.08727	0.18928	0.637735	0.523646	0.623478	AC251_RS18340	790.654	-0.213325	0.127878	-1.6682	0.0952767	0.157912	rod shape-determining protein RodA
RSc0064		putative long-chain-fatty-acid--CoA ligase protein	127	365	273	135	214	116	232.174	-1.99591	-3.98869	0.217332	-9.1837	4.17e-20	4.75e-19	AC251_RS18335	8393.75	0.924063	0.146035	6.32766	2.49e-10	1.73e-09	AMP-binding protein
RSc0065		transcription regulator protein	117	298	159	199	221	170	200.659	-1.21367	-2.31927	0.187083	-6.48735	8.74e-11	5.8e-10	AC251_RS18330	5658.53	-0.188664	0.151447	-1.24574	0.212859	0.307721	LysR family transcriptional regulator
RSc0066	topB	DNA topoisomerase III	2172	4049	2405	3927	4990	3739	3497.84	-0.766934	-1.70165	0.188277	-4.07343	4.63e-05	0.00016559	AC251_RS18325	10639.3	1.33981	0.107736	12.436	1.67e-35	4.65e-34	DNA topoisomerase III
RSc0067		putative thioredoxin-like protein	9	52	26	75	80	47	39.7995	0.0180513	1.01259	0.358735	0.0503193	0.959868	0.972926	AC251_RS18320	431.339	0.0961075	0.14477	0.663864	0.506778	0.612915	thioredoxin family protein
RSc0068	smf	SMF PROTEIN (COG0758 Predicted Rossmann fold nucleotide-binding protein involved in DNA uptake)	32	112	69	169	242	128	104.067	0.0752178	1.05352	0.237347	0.316911	0.751311	0.814832	AC251_RS18315	1897.12	-0.835569	0.131617	-6.3485	2.17e-10	1.52e-09	DNA-processing protein DprA
RSc0069		signal peptide protein	125	417	278	1582	2203	1245	699.418	1.35613	2.55998	0.206086	6.58042	4.69e-11	3.19e-10	AC251_RS18310	9430.5	0.276388	0.10495	2.63351	0.00845067	0.0194398	LysM peptidoglycan-binding domain-containing protein
RSc0070	def	peptide deformylase	194	402	250	842	1068	871	498.744	0.425317	1.34287	0.175474	2.42382	0.0153582	0.0329481	AC251_RS18305	1854.33	0.377443	0.116104	3.2509	0.0011504	0.00325434	peptide deformylase
RSc0071		hypothetical protein	82	267	217	607	850	455	327.172	0.479643	1.3944	0.253336	1.89331	0.058317	0.105283	AC251_RS18300	2269.5	-0.141418	0.108115	-1.30803	0.190864	0.280975	glycosyltransferase family 39 protein
RSc0072	fmt	methionyl-tRNA formyltransferase	14	46	34	123	169	79	59.3215	0.684319	1.60694	0.29553	2.31556	0.0205822	0.0426694	AC251_RS18295	1342.43	-0.0306297	0.118299	-0.258917	0.795699	0.851881	methionyl-tRNA formyltransferase
RSc0073		transporter transmembrane protein	24	83	53	141	196	120	83.8988	0.250301	1.18945	0.229551	1.09039	0.275541	0.377319	AC251_RS18290	696.287	0.161115	0.12143	1.32681	0.184573	0.273611	LysE family translocator
RSc0074	htpX	heat shock protein HtpX	68	195	122	758	1014	705	344.63	1.41829	2.67269	0.160509	8.83623	9.9e-19	1.06e-17	AC251_RS18285	3388.81	0.631064	0.124668	5.06197	4.15e-07	2.02e-06	zinc metalloprotease HtpX
RSc0075	rrmB	putative RNA methyltransferase (SUN protein)	78	273	205	474	712	359	285.897	0.205898	1.1534	0.260582	0.790148	0.429442	0.535862	AC251_RS18280	2546.28	-0.51215	0.131195	-3.90374	9.47e-05	0.000326617	16S rRNA (cytosine(967)-C(5))-methyltransferase RsmB
RSc0076		proline rich signal peptide protein	60	126	99	383	507	324	194.685	0.778736	1.71563	0.177845	4.37872	1.19e-05	4.68e-05	AC251_RS18275	1010.29	-0.230406	0.133553	-1.72521	0.0844905	0.142663	DUF4390 domain-containing protein
RSc0077		two component sensor histidine kinase transcription regulator protein	1358	1712	1161	3074	3537	2859	2122.33	-0.235006	-1.17691	0.304843	-0.770908	0.440761	0.54657	AC251_RS18270	2835.46	0.0541774	0.109576	0.494427	0.621004	0.713416	PAS domain-containing sensor histidine kinase
RSc0078		two component response regulator transcription regulator protein	488	1011	601	1109	1344	1099	893.815	-0.530953	-1.44488	0.174335	-3.04559	0.00232227	0.00618033	AC251_RS18265	3931.48	0.438668	0.112767	3.89004	0.000100229	0.000344504	response regulator
RSc0079		hypothetical protein	664	727	390	878	1063	928	791.942	-0.730292	-1.65898	0.396307	-1.84274	0.0653663	0.115871	AC251_RS18255	1528.79	-0.00871288	0.125994	-0.0691532	0.944868	0.961437	hypothetical protein
RSc0080		hypothetical protein	177	443	291	134	149	128	266.518	-2.4023	-5.28644	0.183985	-13.057	5.79e-39	1.36e-37	AC251_RS18250	651.614	0.694041	0.137758	5.0381	4.7e-07	2.28e-06	hypothetical protein
RSc0081		hypothetical protein	7	22	21	77	114	64	37.657	1.04126	2.05802	0.325622	3.19775	0.00138506	0.00385682	AC251_RS18245	506.894	0.17929	0.137566	1.3033	0.192471	0.283106	MurR/RpiR family transcriptional regulator
RSc0082		hypothetical protein	6	15	13	31	67	32	21.1841	0.597598	1.51319	0.408269	1.46373	0.143267	0.222988	AC251_RS18240	437.172	0.144351	0.137836	1.04727	0.294976	0.400572	aspartate aminotransferase family protein
RSc0083		hypothetical protein	1	1	4	6	6	4	3.26877	0.0613761	1.04346	0.847579	0.0724134	0.942273	0.961998	AC251_RS18235	165.785	0.116856	0.180897	0.645985	0.518289	0.622158	3-keto-5-aminohexanoate cleavage protein
RSc0084		amino-acid-binding periplasmic (PBP) ABC transporter protein	60	63	41	62	77	65	66.8781	-1.08399	-2.1199	0.386939	-2.80146	0.00508724	0.0125174	AC251_RS18230	326.03	-7.73e-06	0.155569	-4.97e-05	0.99996	0.999983	transporter substrate-binding domain-containing protein
RSc0085	cca	multifunctional tRNA nucleotidyl transferase/2'3'-cyclic phosphodiesterase/2'nucleotidase/phosphatase	5	47	39	129	248	99	66.7174	1.12774	2.18516	0.486636	2.31742	0.0204809	0.0425301	AC251_RS18225	2038.95	0.344504	0.110973	3.1044	0.00190665	0.00512074	multifunctional CCA addition/repair protein
RSc0086		hypothetical protein	47	113	76	190	303	181	125.952	0.212243	1.15849	0.196426	1.08053	0.279907	0.382353	AC251_RS18220	2982.48	1.00209	0.119985	8.35176	6.73e-17	7.51e-16	glutathione S-transferase family protein
RSc0087		putative NADH-ubiquinone oxidoreductase oxidoreductase protein	1	12	5	32	37	16	12.2182	0.989008	1.98482	0.540493	1.82983	0.0672759	0.118961	AC251_RS18215	844.119	1.12312	0.160369	7.00334	2.5e-12	2.06e-11	complex I NDUFA9 subunit family protein
RSc0088	slt	TRANSMEMBRANE SOLUBLE LYTIC MUREIN TRANSGLYCOSYLASE PRECURSOR	140	490	356	1073	1562	906	589.457	0.590913	1.5062	0.236806	2.49535	0.0125834	0.0277591	AC251_RS18210	5171.63	0.204239	0.102714	1.98842	0.0467652	0.0862946	lytic transglycosylase domain-containing protein
RSc0089		hypothetical protein	1	35	22	52	64	33	27.0933	0.224144	1.16808	0.592204	0.378492	0.705065	0.777519	AC251_RS18205	836.317	-0.107505	0.123006	-0.873979	0.38213	0.490913	5-formyltetrahydrofolate cyclo-ligase
RSc0090		hypothetical protein	4	46	21	82	118	55	40.2655	0.669939	1.59101	0.455021	1.47232	0.140933	0.219906	AC251_RS18200	969.669	-0.942259	0.177035	-5.32246	1.02e-07	5.42e-07	TfoX/Sxy family protein
RSc0091	metF	5,10-methylenetetrahydrofolate reductase oxidoreductase protein	79	196	79	194	225	182	147.994	-0.480608	-1.39533	0.253598	-1.89516	0.0580717	0.104916	AC251_RS18195	1975.82	-0.49011	0.15881	-3.08615	0.00202769	0.00541294	methylenetetrahydrofolate reductase [NAD(P)H]
RSc0092		hypothetical protein	35	45	30	50	60	62	47.7253	-0.690837	-1.61422	0.358531	-1.92685	0.0539978	0.0985549	AC251_RS18190	714.42	-0.443302	0.173154	-2.56016	0.0104625	0.0236274	phage holin family protein
RSc0093	ahcY	S-adenosyl-L-homocysteine hydrolase	625	965	490	1178	1353	1138	925.058	-0.525763	-1.43969	0.2964	-1.77383	0.0760917	0.132069	AC251_RS18185	18049.7	-0.129911	0.145638	-0.892012	0.372387	0.480607	adenosylhomocysteinase
RSc0094		putative lipoprotein transmembrane	221	239	132	29	25	26	173.481	-4.22374	-18.6841	0.445505	-9.4808	2.52e-21	3.08e-20	AC251_RS18180	227.927	-0.0104902	0.170761	-0.0614321	0.951015	0.96598	hypothetical protein
RSc0095		hypothetical protein	243	208	124	16	15	15	171.433	-4.99449	-31.8781	0.514629	-9.70503	2.87e-22	3.65e-21	AC251_RS18175	139.244	0.317988	0.244279	1.30174	0.193005	0.283733	L%2CD-transpeptidase
RSc0097		putative alkaline phosphatase lipoprotein transmembrane	27	50	29	1793	4364	2108	836.544	4.87193	29.2818	0.323756	15.0482	3.55e-51	1.18e-49	AC251_RS18170	138.056	-0.06702	0.194298	-0.344935	0.730143	0.804249	alkaline phosphatase
RSc0098		putative alkaline phosphatase signal peptide protein	4	10	8	537	1349	675	256.669	5.4303	43.1203	0.433931	12.5142	6.24e-36	1.33e-34	AC251_RS18165	71.9673	-0.323668	0.286512	-1.12968	0.258609	0.359748	alkaline phosphatase
RSc0099		putative signal peptide protein	0	3	9	57	206	68	34.2231	3.22391	9.34313	0.71441	4.51269	6.4e-06	2.6e-05	AC251_RS18160	83.2555	0.365241	0.267731	1.36421	0.172502	0.259386	hypothetical protein
RSc0100	thiD	bifunctional hydroxy-phosphomethylpyrimidine kinase/hydroxy-methylpyrimidine kinase	5	78	54	155	350	134	91.3894	1.00705	2.00979	0.579194	1.7387	0.0820872	0.140761	AC251_RS18155	2939.47	0.44367	0.112018	3.96072	7.47e-05	0.000262797	bifunctional hydroxymethylpyrimidine kinase/phosphomethylpyrimidine kinase
RSc0101		putative lipoprotein transmembrane	11	49	32	63	135	61	46.5964	0.218418	1.16346	0.35559	0.614241	0.539056	0.636661	AC251_RS18150	646.072	0.233938	0.201285	1.16222	0.245145	0.344363	hypothetical protein
RSc0102		putative calcium binding hemolysin protein	84	124	72	128	148	114	114.148	-0.866442	-1.82316	0.284167	-3.04906	0.00229559	0.0061126	AC251_RS28060	6261.96	-1.54865	0.200563	-7.72148	1.15e-14	1.13e-13	calcium-binding protein
RSc0107		hypothetical protein	177	318	222	97	145	123	222.053	-2.28534	-4.87478	0.235881	-9.68853	3.37e-22	4.27e-21	AC251_RS18105	993.38	1.30158	0.126844	10.2612	1.05e-24	1.74e-23	VOC family protein
RSc0108	thiE1	thiamine-phosphate pyrophosphorylase protein	1	2	3	22	39	19	9.44184	2.3054	4.94305	0.668114	3.45061	0.000559311	0.00169663	AC251_RS18100	1548.93	-0.455338	0.119327	-3.8159	0.00013569	0.000457211	thiamine phosphate synthase
RSc0109	thiG	thiazole synthase	9	15	24	124	217	99	55.867	1.78811	3.45363	0.392382	4.55707	5.19e-06	2.14e-05	AC251_RS18095	1727.33	-0.0689089	0.116027	-0.593906	0.552575	0.65196	thiazole synthase
RSc0111		sulfur carrier protein ThiS	0	3	0	1	8	1	1.39094	0.440443	1.35702	1.28892	0.341714	0.732566	0.799367	AC251_RS18090	127.953	0.0685441	0.218765	0.313323	0.754036	0.823219	sulfur carrier protein ThiS
RSc0112		putative D-amino acid oxidase flavoprotein oxidoreductase	5	33	28	109	185	92	53.2685	1.27278	2.41627	0.384323	3.31175	0.000927156	0.00268515	AC251_RS18085	2904.3	-0.148519	0.114085	-1.30182	0.192977	0.283733	FAD-binding oxidoreductase
RSc0113	thiC	thiamine biosynthesis protein ThiC	102	240	125	694	868	648	340.983	0.96875	1.95714	0.174209	5.56083	2.68e-08	1.44e-07	AC251_RS18080	8834.17	0.00874505	0.119149	0.073396	0.941491	0.959757	phosphomethylpyrimidine synthase ThiC
RSc0114		hypothetical protein	34	177	102	270	542	213	170.493	0.471449	1.3865	0.365723	1.28909	0.197368	0.289997	AC251_RS18075	6342.39	-3.22709	0.205771	-15.6829	1.98e-55	1.01e-53	nitronate monooxygenase family protein
RSc0115		putative hemagglutinin-related protein	102	446	359	47	84	47	229.992	-3.54111	-11.6408	0.360004	-9.83633	7.85e-23	1.03e-21	AC251_RS18070	7455.92	2.2829	0.11858	19.252	1.36e-82	1.41e-80	putative Ig domain-containing protein
RSc0116		hypothetical protein	150	277	143	30	31	21	154.061	-4.08557	-16.9777	0.300326	-13.6038	3.8e-42	9.63e-41	AC251_RS18065	3130.8	2.35244	0.155634	15.1153	1.28e-51	5.88e-50	phage tail protein
RSc0117		hypothetical protein	41	54	56	12	14	6	43.8144	-3.57694	-11.9334	0.417275	-8.57214	1.02e-17	1.03e-16	AC251_RS18060	897.844	2.45635	0.228566	10.7468	6.14e-27	1.14e-25	phage tail protein
RSc0118		hypothetical protein	22	78	39	7	9	8	34.9696	-3.70168	-13.0112	0.408347	-9.06504	1.25e-19	1.38e-18	AC251_RS18055	1219.01	2.10643	0.144827	14.5445	6.33e-48	2.53e-46	phage tail protein
RSc0119		hypothetical protein	16	72	51	2	6	1	33.0591	-5.02606	-32.5833	0.594239	-8.45797	2.72e-17	2.68e-16	AC251_RS18050	278.071	1.77044	0.17007	10.41	2.23e-25	3.8e-24	hypothetical protein
RSc0120		hypothetical protein	37	133	67	5	13	9	58.0375	-4.29994	-19.6975	0.395548	-10.8708	1.59e-27	2.51e-26	AC251_RS18045	316.592	1.88083	0.17903	10.5057	8.13e-26	1.43e-24	GNAT family N-acetyltransferase
RSc0121	aidB	putative oxidoreductase flavoprotein FAD	23	82	72	59	84	64	63.4643	-1.01479	-2.02061	0.313841	-3.23345	0.00122303	0.00345775	AC251_RS18040	1732.01	0.355095	0.141067	2.5172	0.011829	0.0264545	acyl-CoA dehydrogenase family protein
RSc0122		substrate-binding periplasmic (PBP) ABC transporter protein	136	224	155	925	1162	881	437.716	1.18677	2.27642	0.206034	5.76007	8.41e-09	4.74e-08	AC251_RS18035	4440.35	-0.226535	0.115432	-1.9625	0.0497045	0.0909593	amino acid ABC transporter substrate-binding protein
RSc0123		putative alcohol dehydrogenase oxidoreductase protein	9	20	16	63	109	45	32.5309	0.92061	1.89291	0.360182	2.55595	0.0105897	0.0239215	AC251_RS18030	1106.09	0.700441	0.150148	4.665	3.09e-06	1.33e-05	GMC family oxidoreductase N-terminal domain-containing protein
RSc0124		hypothetical protein	104	104	53	115	126	127	112.221	-0.912516	-1.88233	0.447936	-2.03716	0.0416341	0.079054	AC251_RS18025	385.049	-0.250025	0.166203	-1.50433	0.132496	0.20859	type II toxin-antitoxin system RelE/ParE family toxin
RSc0125		hypothetical protein	14	32	11	71	73	63	35.4241	0.602392	1.51823	0.346865	1.73667	0.0824447	0.141035	AC251_RS18015	263.649	-0.337948	0.157731	-2.14256	0.0321486	0.0627713	DNA-binding transcriptional regulator
RSc0126		hypothetical protein	70	490	293	346	394	344	301.232	-0.751923	-1.68404	0.411339	-1.82799	0.0675515	0.119342	AC251_RS18010	414.826	0.593423	0.196338	3.02246	0.00250729	0.00657744	hypothetical protein
RSc0127		hypothetical protein	9	21	8	58	89	44	28.2842	1.01726	2.02406	0.36391	2.79535	0.00518434	0.0127312	AC251_RS18005	136.251	0.236763	0.216295	1.09463	0.273679	0.376859	YncE family protein
RSc0128		transcription regulator protein	15	41	28	63	119	39	41.7806	0.060473	1.04281	0.360907	0.167559	0.86693	0.905774	AC251_RS18000	347.57	-0.0129163	0.165083	-0.0782414	0.937636	0.957114	Lrp/AsnC family transcriptional regulator
RSc0129		hypothetical protein	7	26	16	24	39	25	20.3508	-0.414858	-1.33317	0.364804	-1.13721	0.255451	0.355764	AC251_RS17995	404.473	0.449781	0.156184	2.87981	0.00397918	0.00997521	glutathione S-transferase
RSc0130		hypothetical protein	0	2	2	20	59	21	10.428	3.0968	8.5552	0.800949	3.86641	0.000110447	0.000375686	AC251_RS17990	260.107	-0.364109	0.184884	-1.96939	0.0489079	0.0896561	HPP family protein
RSc0131		lipoprotein	2	18	9	331	919	410	167.473	4.48869	22.4508	0.4652	9.64895	4.97e-22	6.27e-21	AC251_RS17985	200.209	-0.451941	0.182488	-2.47656	0.0132656	0.0292604	phosphatase PAP2 family protein
RSc0132		transcription regulator protein	17	60	55	83	130	69	59.7477	-0.188875	-1.13987	0.314833	-0.59992	0.548559	0.645	AC251_RS17980	588.013	-0.643078	0.1559	-4.12494	3.71e-05	0.00013657	AraC family transcriptional regulator
RSc0133		hypothetical protein	3	3	5	22	47	30	12.9616	1.76432	3.39713	0.564446	3.12575	0.00177353	0.00484396	AC251_RS17975	47.6683	0.321329	0.343694	0.934927	0.349826	0.457313	GYD domain-containing protein
RSc0134	metK	S-adenosylmethionine synthetase	566	1366	717	1955	2337	1742	1268.19	-0.078176	-1.05568	0.156984	-0.497988	0.618493	0.702704	AC251_RS17970	5640.81	0.181161	0.121156	1.49527	0.134844	0.211784	methionine adenosyltransferase
RSc0135		lipid A biosynthesis lauroyl acyltransferase	67	145	88	222	340	226	154.697	0.0923207	1.06608	0.18659	0.494777	0.620757	0.704379	AC251_RS17965	1046.86	-1.12931	0.168478	-6.70303	2.04e-11	1.56e-10	lysophospholipid acyltransferase family protein
RSc0136		lipid A biosynthesis lauroyl acyltransferase	35	153	89	245	324	216	143.311	0.290527	1.22309	0.257328	1.12901	0.258893	0.359031	AC251_RS17960	1041.3	-0.744439	0.146164	-5.09316	3.52e-07	1.73e-06	lauroyl acyltransferase
RSc0137	dapF	diaminopimelate epimerase	29	110	69	166	227	152	103.931	0.148326	1.10828	0.233822	0.634355	0.525849	0.625951	AC251_RS17955	1620.19	-0.0540394	0.116023	-0.465765	0.641384	0.729964	diaminopimelate epimerase
RSc0138		hypothetical protein	275	449	307	422	520	434	410.638	-0.916369	-1.88736	0.227878	-4.02131	5.79e-05	0.000205108	AC251_RS17950	967.93	0.0270195	0.119936	0.225282	0.82176	0.872914	polyphosphate kinase 2 family protein
RSc0139	pyrE	orotate phosphoribosyltransferase	317	572	359	1145	1329	1014	678.042	0.160729	1.11785	0.193645	0.830017	0.406529	0.513305	AC251_RS17945	1268.32	-0.0205227	0.148014	-0.138654	0.889723	0.92276	orotate phosphoribosyltransferase
RSc0140		putative exodeoxyribonuclease III protein	116	187	121	337	397	327	219.995	-0.00796581	-1.00554	0.236653	-0.0336604	0.973148	0.981408	AC251_RS17940	1277.9	-0.151718	0.129706	-1.1697	0.242121	0.341285	exodeoxyribonuclease III
RSc0141		hypothetical protein	241	409	234	528	713	537	410.593	-0.327702	-1.25501	0.232622	-1.40873	0.158915	0.243256	AC251_RS17935	970.045	0.0527321	0.141751	0.372006	0.709889	0.786017	YiaA/YiaB family protein
RSc0142	argC	N-acetyl-gamma-glutamyl-phosphate reductase	214	619	464	1484	2468	1141	817.204	0.668692	1.58963	0.2334	2.86501	0.00416999	0.0104933	AC251_RS17930	5671.85	0.293172	0.104489	2.80577	0.00501961	0.0123329	N-acetyl-gamma-glutamyl-phosphate reductase
RSc0143		hypothetical protein	4	15	7	42	67	36	20.4659	1.18416	2.27231	0.402981	2.9385	0.003298	0.0084699	AC251_RS17925	453.448	-0.250076	0.141099	-1.77235	0.0763366	0.130979	SRPBCC domain-containing protein
RSc0144		transcription regulator protein	1	16	9	28	52	18	14.9922	0.657493	1.57734	0.534963	1.22904	0.219055	0.31501	AC251_RS17920	1010.21	0.179166	0.15653	1.14461	0.252372	0.352829	LysR family transcriptional regulator
RSc0145		putative transmembrane protein	20	31	13	52	62	49	33.5349	0.036693	1.02576	0.350018	0.104832	0.916509	0.9418	AC251_RS17915	713.519	0.0783402	0.224561	0.348859	0.727195	0.8015	prohibitin family protein
RSc0146		lipoprotein transmembrane	6	49	46	151	288	85	73.228	1.07884	2.11234	0.529943	2.03578	0.0417728	0.079227	AC251_RS17910	292.188	0.00036068	0.154193	0.00233915	0.998134	0.998887	YdcF family protein
RSc0147		putative signal peptide protein	1	0	0	8	9	1	2.12709	2.13841	4.40275	1.2787	1.67233	0.0944592	0.157801	AC251_RS17905	228.063	0.595249	0.205927	2.89058	0.00384532	0.0096808	hypothetical protein
RSc0148		hypothetical protein	1	6	8	71	117	56	27.6679	2.65294	6.28949	0.476079	5.57248	2.51e-08	1.35e-07	AC251_RS17900	236.348	0.327033	0.175254	1.86606	0.0620336	0.110104	hypothetical protein
RSc0149		transcription regulator protein	3	24	16	107	176	80	45.3153	1.79435	3.46859	0.385894	4.64986	3.32e-06	1.41e-05	AC251_RS17895	275.185	0.232817	0.163716	1.42207	0.155005	0.237543	MarR family transcriptional regulator
RSc0151		putative transmembrane protein	5	14	5	37	49	23	16.5595	0.882984	1.84419	0.441365	2.00057	0.0454383	0.0851115	AC251_RS17885	229.058	0.776928	0.198795	3.90819	9.3e-05	0.000321075	DMT family transporter
RSc0152		lipoprotein	19	44	12	103	129	104	52.8326	0.902231	1.86895	0.349957	2.57812	0.00993394	0.0226142	AC251_RS17880	590.11	-0.371845	0.173672	-2.14107	0.0322682	0.0629438	hypothetical protein
RSc0153		putative signal peptide protein	7	17	28	135	183	104	55.5021	1.66291	3.16656	0.394655	4.21359	2.51e-05	9.44e-05	AC251_RS17875	527.12	0.549329	0.156096	3.51917	0.000432904	0.00133261	M48 family metallopeptidase
RSc0154	ampG	muropeptide transporter	27	141	94	226	340	151	130.581	0.222894	1.16707	0.353552	0.63044	0.528406	0.627597	AC251_RS17870	1326.25	-0.101899	0.108998	-0.934867	0.349857	0.457313	muropeptide transporter
RSc0155		hypothetical protein	30	144	142	1030	1755	792	426.373	2.20221	4.60185	0.402662	5.46914	4.52e-08	2.36e-07	AC251_RS17865	1506.37	-0.125178	0.158028	-0.792123	0.428289	0.536448	class I SAM-dependent methyltransferase
RSc0156		short chain dehydrogenase	18	56	47	138	207	60	68.4586	0.409059	1.32782	0.39854	1.02639	0.304706	0.408842	AC251_RS17860	1365.79	-0.0530125	0.129195	-0.410329	0.681565	0.762933	SDR family oxidoreductase
RSc0157		hypothetical protein	20	45	34	53	63	53	42.1689	-0.507	-1.42109	0.277424	-1.82753	0.0676208	0.119401	AC251_RS17855	537.058	0.284007	0.135218	2.10037	0.0356965	0.0686879	dihydroneopterin aldolase
RSc0158		arginase	5	42	35	484	1345	346	222.977	3.34834	10.1848	0.540444	6.19554	5.81e-10	3.6e-09	AC251_RS17850	7294.7	1.45336	0.138353	10.5047	8.22e-26	1.44e-24	arginase
RSc0159		acetylornithine aminotransferase protein	48	298	222	4623	8066	3476	1714.89	3.55657	11.7662	0.415283	8.56422	1.09e-17	1.09e-16	AC251_RS17845	38826.3	1.35277	0.139142	9.72226	2.42e-22	3.55e-21	ornithine--oxo-acid transaminase
RSc0160		transcription regulator protein	4	20	10	38	73	30	21.4239	0.764502	1.69878	0.423265	1.8062	0.0708866	0.124376	AC251_RS17840	1646.28	0.386569	0.149364	2.58811	0.00965049	0.0219337	LysR family transcriptional regulator
RSc0161		transmembrane aldehyde dehydrogenase oxidoreductase protein	31	65	35	20	28	8	38.3029	-2.52669	-5.76247	0.368955	-6.84822	7.48e-12	5.35e-11	AC251_RS17835	3559.51	1.28668	0.150196	8.56665	1.07e-17	1.25e-16	aldehyde dehydrogenase family protein
RSc0162		transcription regulator protein	5	19	18	274	410	204	98.2411	3.06728	8.3819	0.329469	9.30977	1.28e-20	1.51e-19	AC251_RS17830	1337.41	0.160903	0.200961	0.800666	0.423325	0.531382	TetR/AcrR family transcriptional regulator
RSc0163		lipoprotein	6	20	5	247	391	195	89.7819	3.42818	10.7642	0.366758	9.34723	9e-21	1.06e-19	AC251_RS17825	898.179	0.11791	0.242371	0.486484	0.626624	0.718094	HlyD family efflux transporter periplasmic adaptor subunit
RSc0164		ABC transporter ATP-binding protein	13	53	19	238	326	179	93.6927	1.87721	3.67364	0.298048	6.29834	3.01e-10	1.91e-09	AC251_RS17820	443.048	-0.382658	0.191948	-1.99354	0.0462018	0.0854927	ABC transporter ATP-binding protein
RSc0165		hypothetical protein	18	80	37	311	354	332	134.153	1.69721	3.24272	0.299254	5.67146	1.42e-08	7.8e-08	AC251_RS17815	336.823	-0.0715811	0.171316	-0.417832	0.67607	0.757581	ABC transporter permease
RSc0166		outer membrane channel lipoprotein	2	17	16	67	97	37	27.6563	1.22107	2.33119	0.472669	2.58335	0.00978472	0.0223255	AC251_RS17810	812.071	-0.285947	0.133602	-2.14029	0.0323316	0.0630359	efflux transporter outer membrane subunit
RSc0167		hypothetical protein	125	222	115	170	174	177	173.232	-1.11356	-2.16379	0.288781	-3.85608	0.000115221	0.00039086	AC251_RS17805	513.119	-0.698284	0.171141	-4.08017	4.5e-05	0.000163359	GtrA family protein
RSc0168		hypothetical conserved protein	183	297	130	247	248	221	233.216	-1.08342	-2.11905	0.329054	-3.29252	0.000992922	0.00285482	AC251_RS17800	1525.78	-0.244901	0.114384	-2.14104	0.0322711	0.0629438	NAD(P)/FAD-dependent oxidoreductase
RSc0169		putative transmembrane oxidoreductase protein	137	241	124	226	197	210	195.715	-0.948577	-1.92997	0.306209	-3.09781	0.00194957	0.00527853	AC251_RS17795	1474.14	-0.105374	0.111562	-0.944539	0.344894	0.453282	NAD-dependent epimerase/dehydratase family protein
RSc0170		ACUR	237	218	130	254	220	243	242.898	-1.12339	-2.17858	0.45571	-2.46514	0.013696	0.0298701	AC251_RS17790	848.071	-0.273027	0.134077	-2.03634	0.0417162	0.0783951	hypothetical protein
RSc0171		short chain dehydrogenase	17	52	23	65	99	59	44.1872	0.0120845	1.00841	0.282137	0.0428321	0.965835	0.977315	AC251_RS17785	664.928	-0.250043	0.132763	-1.88337	0.0596496	0.106407	SDR family oxidoreductase
RSc0172		hypothetical protein	47	134	116	307	437	273	175.067	0.487374	1.40189	0.228911	2.1291	0.0332462	0.0649962	AC251_RS17780	1363.49	-0.401461	0.116119	-3.45733	0.000545558	0.00164691	FAD-binding oxidoreductase
RSc0173		hypothetical protein	114	258	148	558	641	505	304.153	0.437506	1.35426	0.174105	2.51288	0.011975	0.0265696	AC251_RS17775	2085.27	-0.647735	0.109937	-5.89186	3.82e-09	2.38e-08	UbiA family prenyltransferase
RSc0174		2-dehydropantoate 2-reductase	1	5	4	7	14	2	4.45876	-0.123264	-1.0892	0.775175	-0.159015	0.873657	0.909946	AC251_RS17770	533.198	0.797579	0.177515	4.49303	7.02e-06	2.87e-05	2-dehydropantoate 2-reductase
RSc0175	ttcA	tRNA 2-thiocytidine biosynthesis protein TtcA	166	271	193	580	756	523	353.331	0.212133	1.1584	0.201327	1.05368	0.292032	0.395666	AC251_RS17765	1051.32	0.0805445	0.133984	0.601149	0.547741	0.647985	tRNA 2-thiocytidine(32) synthetase TtcA
RSc0176		lipoprotein	3	19	16	43	46	22	19.8008	0.289154	1.22192	0.452263	0.639348	0.522597	0.622822	AC251_RS17760	687.928	0.652579	0.153646	4.24728	2.16e-05	8.24e-05	DUF6279 family lipoprotein
RSc0177	glmU	UDP-N-acetylglucosamine pyrophosphorylase protein	177	592	416	989	1572	903	629.014	0.28818	1.2211	0.223425	1.28983	0.197111	0.289716	AC251_RS17755	5633.57	0.489458	0.101396	4.82721	1.38e-06	6.24e-06	bifunctional UDP-N-acetylglucosamine diphosphorylase/glucosamine-1-phosphate N-acetyltransferase GlmU
RSc0178	glmS	D-fructose-6-phosphate amidotransferase	300	772	406	703	1025	561	589	-0.653431	-1.5729	0.16714	-3.90949	9.25e-05	0.000318083	AC251_RS17750	8814.5	0.686594	0.111983	6.13126	8.72e-10	5.79e-09	glutamine--fructose-6-phosphate transaminase (isomerizing)
RSc0179		hypothetical protein	52	84	33	7	14	15	47.817	-3.48552	-11.2007	0.470431	-7.40919	1.27e-13	1.02e-12	AC251_RS17650	627.318	-0.783701	0.199609	-3.92618	8.63e-05	0.000299364	universal stress protein
RSc0182		hypothetical protein	25	48	23	55	89	56	44.483	-0.249425	-1.18873	0.290423	-0.858835	0.390432	0.49697	AC251_RS17640	209.573	-1.00768	0.194455	-5.18205	2.19e-07	1.11e-06	MgtC/SapB family protein
RSc0183		hypothetical protein	87	136	45	53	63	83	91.3613	-1.69721	-3.24273	0.462655	-3.66841	0.000244059	0.000786728	AC251_RS17630	776.813	-2.23801	0.191411	-11.6922	1.4e-31	3.21e-30	CBS domain-containing protein
RSc0184		hypothetical protein	67	107	46	65	89	82	81.9002	-1.21024	-2.31376	0.35469	-3.41211	0.000644623	0.001925	AC251_RS17625	597.801	-2.35789	0.193242	-12.2017	3.04e-34	8.07e-33	universal stress protein
RSc0185		hypothetical protein	77	97	42	84	106	108	89.8449	-0.891421	-1.855	0.41973	-2.1238	0.0336872	0.0657408	AC251_RS17620	354.523	-1.99128	0.260108	-7.6556	1.92e-14	1.85e-13	universal stress protein
RSc0186		hypothetical protein	29	39	20	48	52	45	38.6554	-0.611388	-1.52773	0.361197	-1.69267	0.0905184	0.152288	AC251_RS17615	189.029	-1.88831	0.292696	-6.45144	1.11e-10	7.88e-10	BON domain-containing protein
RSc0187		hypothetical protein	20	25	7	33	40	21	23.6195	-0.523421	-1.43736	0.496112	-1.05505	0.291404	0.395031	AC251_RS17610	219.399	-1.71692	0.27952	-6.14239	8.13e-10	5.42e-09	flavodoxin family protein
RSc0189		hypothetical protein	10	19	9	51	43	35	23.0052	0.480474	1.3952	0.392862	1.22301	0.221326	0.317543	AC251_RS17600	329.87	-0.956605	0.199654	-4.79131	1.66e-06	7.38e-06	BON domain-containing protein
RSc0190		transcription regulator protein	17	27	11	6	12	23	18.8507	-1.63267	-3.10087	0.606732	-2.69093	0.00712527	0.0168348	AC251_RS17595	70.958	0.0597268	0.308999	0.193291	0.846731	0.892119	helix-turn-helix domain-containing protein
RSc0191		transmembrane two component system sensor kinase transcription regulator protein	68	133	86	123	136	123	112.504	-0.872463	-1.83079	0.228985	-3.81012	0.000138897	0.000465791	AC251_RS17590	349.883	0.233933	0.184451	1.26827	0.204702	0.298039	PAS domain S-box protein
RSc0192		response regulator transcription regulator protein	35	55	29	67	61	54	50.0898	-0.693173	-1.61684	0.32872	-2.1087	0.0349701	0.067741	AC251_RS17585	126.343	-0.0214499	0.214118	-0.100178	0.920203	0.945059	response regulator transcription factor
RSc0193		hypothetical conserved protein	73	79	27	22	24	25	57.5558	-2.67476	-6.38533	0.529141	-5.05492	4.31e-07	2.05e-06	AC251_RS17580	363.911	-2.00892	0.176352	-11.3916	4.61e-30	9.86e-29	hypothetical protein
RSc0194		zinc-dependent alcohol dehydrogenase oxidoreductase protein	168	198	108	122	140	134	171.449	-1.63288	-3.10132	0.384782	-4.24367	2.2e-05	8.34e-05	AC251_RS17575	829.344	-0.263775	0.146171	-1.80456	0.0711434	0.123627	zinc-dependent alcohol dehydrogenase family protein
RSc0195		hypothetical protein	106	166	100	132	154	131	140.636	-1.1633	-2.2397	0.268838	-4.32715	1.51e-05	5.86e-05	AC251_RS17570	413.832	-0.269919	0.151619	-1.78025	0.0750349	0.129163	adenosylcobalamin-dependent ribonucleoside-diphosphate reductase
RSc0196		putative cytochrome c1 signal peptide protein	27	42	15	43	63	35	36.144	-0.596051	-1.51157	0.383873	-1.55273	0.120488	0.193635	AC251_RS17560	122.256	-0.476095	0.232723	-2.04575	0.0407807	0.0769346	cytochrome C
RSc0197		putative cytochrome C signal peptide protein	5	8	3	8	14	13	7.78871	-0.159597	-1.11697	0.580042	-0.275147	0.783203	0.840832	AC251_RS17555	42.8871	-1.00443	0.383867	-2.61661	0.00888073	0.0203147	cytochrome c4
RSc0198		hypothetical protein	60	83	47	52	64	57	68.7335	-1.47319	-2.77635	0.33599	-4.38462	1.16e-05	4.57e-05	AC251_RS17550	403.649	-1.08368	0.232643	-4.65811	3.19e-06	1.37e-05	hypothetical protein
RSc0199		cytochrome B561 cytochrome transmembrane protein	27	68	26	48	61	52	45.9508	-0.828198	-1.77547	0.310393	-2.66822	0.00762535	0.0178473	AC251_RS17545	430.08	-0.874236	0.183916	-4.75344	2e-06	8.82e-06	cytochrome b
RSc0200		putative small HEAT shock protein	130	177	80	108	176	197	154.25	-1.02175	-2.03038	0.431749	-2.36653	0.0179556	0.0378211	AC251_RS17530	1560.36	-2.90682	0.194473	-14.9471	1.63e-50	7.19e-49	Hsp20/alpha crystallin family protein
RSc0201		hypothetical protein	62	168	66	215	271	206	141.888	-0.0144772	-1.01009	0.246971	-0.0586191	0.953255	0.968654	AC251_RS17525	1349.31	-3.08723	0.485454	-6.35947	2.02e-10	1.42e-09	MBL fold metallo-hydrolase
RSc0202		phosphoribosylpyrophosphate synthetase	7	9	3	23	40	27	14.2365	0.896369	1.86138	0.487155	1.84001	0.0657672	0.116541	AC251_RS17520	323.813	-2.85881	0.53051	-5.3888	7.09e-08	3.83e-07	ribose-phosphate pyrophosphokinase
RSc0203		hypothetical protein	7	18	6	12	11	12	11.1566	-1.03593	-2.05043	0.499205	-2.07516	0.0379722	0.0727654	AC251_RS17515	397.705	-2.4428	0.240111	-10.1736	2.6e-24	4.17e-23	DUF1488 domain-containing protein
RSc0204	deoA	thymidine phosphorylase	1525	1726	988	1027	1435	1144	1541.95	-1.64528	-3.12809	0.372265	-4.41966	9.89e-06	3.93e-05	AC251_RS17510	1581.2	-0.674905	0.145187	-4.64852	3.34e-06	1.43e-05	thymidine phosphorylase
RSc0205		transcription regulator protein	115	116	71	143	181	151	133.961	-0.773655	-1.7096	0.399373	-1.93717	0.0527242	0.0965573	AC251_RS17500	481.451	0.208569	0.184071	1.13309	0.257178	0.358227	LysR family transcriptional regulator
RSc0206		putative signal peptide protein	24	24	14	38	37	27	27.968	-0.668456	-1.58937	0.436606	-1.53103	0.125763	0.200689	AC251_RS17495	159.127	0.176263	0.197557	0.892212	0.37228	0.480586	alpha/beta hydrolase
RSc0207		putative transporter transmembrane protein	21	52	28	48	88	61	44.6464	-0.316669	-1.24545	0.29095	-1.0884	0.27642	0.378107	AC251_RS17490	109.202	-0.663046	0.318937	-2.07893	0.0376242	0.0717727	MFS transporter
RSc0209		hypothetical conserved protein	8	10	4	10	16	13	9.98789	-0.491929	-1.40632	0.531672	-0.92525	0.354836	0.461823	AC251_RS17475	207.845	-0.025862	0.171104	-0.151148	0.879859	0.91629	DoxX family protein
RSc0210		hypothetical protein	206	208	111	138	145	129	190.857	-1.75873	-3.38399	0.429637	-4.09351	4.25e-05	0.00015297	AC251_RS17470	307.256	-0.0659639	0.180226	-0.366006	0.71436	0.790309	helix-turn-helix transcriptional regulator
RSc0211		hypothetical conserved protein	11	30	20	39	49	33	27.1375	-0.287781	-1.22076	0.314834	-0.914071	0.36068	0.467235	AC251_RS17465	561.571	0.101475	0.136703	0.742298	0.457907	0.56492	membrane protein
RSc0212		putative aspartate racemase protein	67	68	39	26	33	27	57.8599	-2.40727	-5.3047	0.439755	-5.47412	4.4e-08	2.3e-07	AC251_RS17460	151.768	0.0035385	0.197646	0.0179032	0.985716	0.991345	aspartate/glutamate racemase family protein
RSc0213		glutamine amidotransferase	39	29	31	27	36	24	37.7636	-1.63788	-3.11209	0.456072	-3.59128	0.000329057	0.00103335	AC251_RS17455	76.5564	0.339329	0.270054	1.25652	0.208927	0.303026	glutamine amidotransferase
RSc0214		transcription regulator protein	61	72	37	91	117	94	77.7219	-0.559272	-1.47353	0.378512	-1.47755	0.139528	0.218121	AC251_RS17450	295.477	-0.0347545	0.157936	-0.220054	0.825829	0.87613	LysR family transcriptional regulator
RSc0215		short chain dehydrogenase	48	215	123	31	36	10	96.0764	-3.49616	-11.2837	0.41651	-8.39396	4.7e-17	4.56e-16	AC251_RS17445	479.115	0.24248	0.164801	1.47135	0.141196	0.219551	SDR family oxidoreductase
RSc0216		transport transmembrane protein	74	174	106	31	36	19	96.2554	-3.31526	-9.95392	0.251624	-13.1755	1.21e-39	2.87e-38	AC251_RS17440	214.569	-0.986167	0.1989	-4.95811	7.12e-07	3.36e-06	Bcr/CflA family multidrug efflux MFS transporter
RSc0217		oxidoreductase transmembrane protein	72	244	141	16	36	21	115.228	-3.86153	-14.5357	0.305152	-12.6545	1.06e-36	2.33e-35	AC251_RS17435	144.837	-0.966627	0.208046	-4.64621	3.38e-06	1.44e-05	aldo/keto reductase
RSc0218		hypothetical protein	401	479	212	14	19	20	305.473	-5.65075	-50.2396	0.472927	-11.9485	6.61e-33	1.25e-31	AC251_RS17425	3215.16	2.70872	0.154322	17.5524	5.7e-69	4.45e-67	hypothetical protein
RSc0219		putative acylphosphatase protein	4	21	23	13	15	1	14.0401	-1.93389	-3.82083	0.721448	-2.68056	0.00734987	0.0173163	AC251_RS17420	541.997	1.23994	0.137564	9.01357	1.99e-19	2.5e-18	acylphosphatase
RSc0220		hypothetical protein	6	15	22	32	41	27	20.9508	-0.0944657	-1.06767	0.424687	-0.222436	0.823975	0.872588	AC251_RS17415	621.175	1.59166	0.178985	8.89272	5.96e-19	7.29e-18	cupin domain-containing protein
RSc0221		hypothetical protein	1	39	32	36	56	15	25.8208	-0.586068	-1.50115	0.724781	-0.808613	0.418738	0.524605	AC251_RS17410	1194.17	1.27701	0.161533	7.90553	2.67e-15	2.71e-14	patatin-like phospholipase family protein
RSc0222	rtcR	TRANSCRIPTION REGULATOR SIGMA-54 INTERACTING PROTEIN	41	102	60	354	467	336	167.649	1.23197	2.34888	0.184337	6.68327	2.34e-11	1.62e-10	AC251_RS17405	478.447	0.187735	0.157948	1.18859	0.234601	0.332361	RNA repair transcriptional activator RtcR
RSc0223		hypothetical protein	11	7	9	53	61	57	25.7734	1.24937	2.37738	0.463456	2.69578	0.00702237	0.0166389	AC251_RS17400	3788.22	2.21699	0.481461	4.6047	4.13e-06	1.74e-05	zinc-ribbon domain-containing protein
RSc0224	rtcB	RTCB PROTEIN	72	108	72	302	451	345	178.589	0.768484	1.70348	0.258821	2.96918	0.00298597	0.00777256	AC251_RS17395	4263.01	2.10645	0.216818	9.71527	2.6e-22	3.79e-21	RtcB family protein
RSc0225		hypothetical protein	22	70	42	170	262	160	91.4117	0.866294	1.82297	0.227567	3.80676	0.000140798	0.000471848	AC251_RS17390	826.988	0.762762	0.146996	5.18898	2.11e-07	1.07e-06	nucleotidyltransferase domain-containing protein
RSc0226	rtcA	RNA 3'-TERMINAL PHOSPHATE CYCLASE	5	15	14	72	131	54	33.4073	1.56581	2.96043	0.394761	3.96648	7.29e-05	0.00025525	AC251_RS17385	359.592	0.413772	0.158279	2.61419	0.00894396	0.0204417	RNA 3'-terminal phosphate cyclase
RSc0228	ripBA_fragment2	Type III effector protein RipBA, pseudogene (C-term fragment) AvrRpm1 family	83	87	31	41	59	48	71.7698	-1.84046	-3.58123	0.50251	-3.66253	0.000249739	0.000803481	AC251_RS17370	119.678	-1.07138	0.248784	-4.30646	1.66e-05	6.45e-05	hypothetical protein
RSc0229		transcriptional regulators containing a dna-binding hth domain and an aminotransferase domain transcription regulator protein	16	61	46	130	244	118	77.5348	0.709333	1.63505	0.307614	2.30592	0.0211152	0.0436113	AC251_RS17365	2179.16	0.119467	0.117013	1.02097	0.307266	0.412931	PLP-dependent aminotransferase family protein
RSc0230		hypothetical protein	18	60	44	91	129	74	58.6341	-0.00772966	-1.00537	0.259835	-0.0297483	0.976268	0.98349	AC251_RS17360	684.896	0.650188	0.154654	4.20415	2.62e-05	9.87e-05	low temperature requirement protein A
RSc0231		putative (homoserine/homoserine lactone) efflux transmembrane protein	2	7	3	14	29	9	7.77981	0.775374	1.71163	0.617098	1.25648	0.20894	0.303615	AC251_RS17355	1043.76	1.38346	0.156694	8.82907	1.06e-18	1.26e-17	LysE family translocator
RSc0232		hypothetical protein	3295	2055	1196	101	101	94	2031.53	-5.84935	-57.6542	0.560123	-10.443	1.58e-25	2.3e-24	AC251_RS17350	78272	9.20404	0.151394	60.7952	0	0	hypothetical protein
RSc0233		putative integral membrane transmembrane protein	3	4	6	28	54	15	12.7637	1.4435	2.71981	0.591852	2.43896	0.0147295	0.0317496	AC251_RS17345	514.43	3.31119	0.173056	19.1336	1.33e-81	1.35e-79	DMT family transporter
RSc0234		transcription regulator protein	0	1	3	12	17	8	4.63654	1.75953	3.38587	0.833989	2.10977	0.0348781	0.0676152	AC251_RS17340	1382.67	0.28994	0.154651	1.87481	0.0608194	0.108203	helix-turn-helix domain-containing protein
RSc0235		hypothetical protein	187	269	191	150	177	163	222.848	-1.74235	-3.34581	0.281495	-6.18965	6.03e-10	3.73e-09	AC251_RS17335	567.066	0.692968	0.195119	3.55153	0.000383005	0.00119989	DUF427 domain-containing protein
RSc0236		hypothetical protein	12	40	23	88	133	83	48.3477	0.743131	1.6738	0.273206	2.72004	0.00652741	0.015592	AC251_RS17330	1362.35	0.190381	0.132048	1.44176	0.14937	0.230305	hypothetical protein
RSc0237		putative methylmalonyl-CoA mutase protein	109	199	151	337	428	265	222.026	-0.166367	-1.12223	0.184724	-0.900627	0.367786	0.473859	AC251_RS17325	1890.54	1.25812	0.177928	7.07093	1.54e-12	1.29e-11	cobalamin-dependent protein
RSc0238		putative permease transmembrane protein	2	13	14	6	16	5	9.30056	-1.35552	-2.5589	0.623538	-2.17392	0.0297109	0.0589025	AC251_RS17320	182.207	0.798517	0.186023	4.29257	1.77e-05	6.85e-05	DUF1275 domain-containing protein
RSc0239		hypothetical protein	25	42	37	20	41	16	34.5499	-1.78827	-3.45402	0.356774	-5.01234	5.38e-07	2.54e-06	AC251_RS17315	668.514	1.5561	0.157196	9.89909	4.2e-23	6.33e-22	amidohydrolase
RSc0240		hypothetical protein	1	5	1	3	0	1	1.96667	-1.66641	-3.17423	1.11605	-1.49314	0.135401	0.212804	AC251_RS17310	95.6453	1.80249	0.24806	7.26634	3.69e-13	3.26e-12	DoxX family protein
RSc0241		hypothetical protein	0	1	4	4	7	6	2.97532	0.421002	1.33886	0.922551	0.456346	0.648141	0.728101	AC251_RS17305	173.204	1.74792	0.19548	8.94166	3.83e-19	4.73e-18	XapX domain-containing protein
RSc0242		putative hydrolase protein	105	142	70	37	42	36	97.065	-2.79854	-6.95734	0.375611	-7.45062	9.29e-14	7.61e-13	AC251_RS17300	982.747	1.80366	0.142275	12.6773	7.9e-37	2.27e-35	hydrolase
RSc0243		putative transcriptional regulator transcription regulator protein	9	35	27	61	103	36	36.1791	0.189815	1.14062	0.385871	0.491913	0.622781	0.70613	AC251_RS17295	373.832	0.0914019	0.167191	0.54669	0.584592	0.682302	LysR family transcriptional regulator
RSc0244	paaH1	3-hydroxybutyryl-CoA dehydrogenase	155	474	277	470	611	396	366.205	-0.543411	-1.45741	0.164014	-3.31321	0.000922322	0.00267425	AC251_RS17290	2379.66	-0.0678425	0.154043	-0.440412	0.659639	0.745148	3-hydroxybutyryl-CoA dehydrogenase
RSc0245	ripB	T3E	2	4	8	63	108	61	26.7529	2.66055	6.32274	0.480683	5.53494	3.11e-08	1.66e-07	AC251_RS17285	234.438	-0.931882	0.197094	-4.72811	2.27e-06	9.92e-06	nucleoside hydrolase
RSc0253		hypothetical protein	23	99	52	89	139	91	72.0909	-0.344305	-1.26954	0.276763	-1.24404	0.213484	0.309137	AC251_RS17270	1288	0.381787	0.117208	3.25736	0.00112454	0.00318969	PhzF family phenazine biosynthesis protein
RSc0254		hypothetical protein	50	125	94	73	94	55	88.752	-1.56438	-2.9575	0.22238	-7.03469	2e-12	1.51e-11	AC251_RS17265	2802.68	1.22597	0.112979	10.8513	1.97e-27	3.75e-26	DUF1254 domain-containing protein
RSc0255		hypothetical protein	30	91	56	84	136	99	74.8351	-0.408031	-1.32687	0.244918	-1.66599	0.0957149	0.159472	AC251_RS17260	2381.49	1.44492	0.182799	7.90444	2.69e-15	2.73e-14	nitronate monooxygenase family protein
RSc0256	dehH	haloacetate dehalogenase H-1 protein	0	5	3	9	14	13	5.36304	0.916201	1.88714	0.706303	1.29718	0.19457	0.286233	AC251_RS17255	506.995	0.690631	0.18197	3.79531	0.000147462	0.000495303	alpha/beta hydrolase
RSc0257	ripY	T3E	20	45	48	219	286	175	97.0692	1.26536	2.40387	0.266589	4.74647	2.07e-06	9.05e-06	AC251_RS17250	267.323	-0.276983	0.153836	-1.8005	0.071781	0.124654	ankyrin repeat domain-containing protein
RSc0258		putative beta lactamase protein	1	20	9	15	31	14	12.0602	-0.18048	-1.13326	0.563365	-0.320362	0.748694	0.812717	AC251_RS17245	262.063	-0.173456	0.178527	-0.971594	0.331252	0.438502	MBL fold metallo-hydrolase
RSc0259		hypothetical protein	0	0	1	1	9	0	1.10584	1.2197	2.32898	1.50149	0.812328	0.416604	0.522325	AC251_RS17240	112.86	0.0332829	0.212518	0.156612	0.875551	0.913237	DUF1289 domain-containing protein
RSc0260		hypothetical protein	4	34	25	46	71	27	28.1143	-0.0406655	-1.02859	0.47039	-0.0864506	0.931108	0.955228	AC251_RS17235	537.988	0.0688474	0.140194	0.491086	0.623365	0.715036	YbaK/EbsC family protein
RSc0261		hydroxymethylglutaryl-CoA lyase	63	201	126	242	399	183	174.316	-0.202317	-1.15054	0.240388	-0.841628	0.399996	0.506852	AC251_RS17230	1872.92	0.561313	0.119803	4.68531	2.8e-06	1.21e-05	hydroxymethylglutaryl-CoA lyase
RSc0262		putative 2-hydroxyacid dehydrogenase oxidoreductase protein	27	116	87	206	333	191	126.688	0.417909	1.33599	0.29757	1.40441	0.160198	0.244835	AC251_RS17225	2010.47	0.726433	0.139463	5.2088	1.9e-07	9.69e-07	glyoxylate/hydroxypyruvate reductase A
RSc0263		hypothetical conserved protein	26	38	14	71	93	80	45.8248	0.315147	1.24414	0.381923	0.825159	0.409281	0.515797	AC251_RS17220	396.922	-0.387029	0.167837	-2.30598	0.0211117	0.0437142	type II toxin-antitoxin system RelE/ParE family toxin
RSc0264		hypothetical protein	41	62	33	107	147	123	74.6165	0.139611	1.10161	0.304345	0.458725	0.646432	0.727427	AC251_RS17215	748.678	0.285604	0.209893	1.36072	0.173604	0.260553	type II toxin-antitoxin system Phd/YefM family antitoxin
RSc0265		acyl-CoA carboxylase subunit alpha	65	81	84	146	292	127	117.615	-0.151163	-1.11046	0.33554	-0.450507	0.652345	0.731341	AC251_RS17210	2094.15	-0.74421	0.120544	-6.17374	6.67e-10	4.49e-09	acetyl/propionyl/methylcrotonyl-CoA carboxylase subunit alpha
RSc0266	bioB	biotin synthase protein	53	127	83	225	349	230	146.197	0.318638	1.24715	0.187835	1.69637	0.0898158	0.151208	AC251_RS17200	2140.54	-0.495359	0.128941	-3.84174	0.000122163	0.000414527	biotin synthase BioB
RSc0267		enoyl-CoA hydratase	8	68	53	223	489	136	109.561	1.42575	2.68654	0.525523	2.71302	0.00666741	0.015896	AC251_RS17195	728.909	-0.225741	0.128282	-1.75972	0.0784547	0.133706	enoyl-CoA hydratase/isomerase family protein
RSc0268		putative signal peptide protein	12	63	48	49	47	33	41.4933	-1.1192	-2.17227	0.3861	-2.89874	0.00374669	0.00950481	AC251_RS17190	758.385	-0.312108	0.127577	-2.44642	0.0144281	0.0314844	dienelactone hydrolase family protein
RSc0269		putative propionyl-CoA carboxylase (beta subunit) protein	120	216	151	146	193	138	173.88	-1.35113	-2.55111	0.196706	-6.86875	6.48e-12	4.66e-11	AC251_RS17185	1587.21	-0.237669	0.131033	-1.81381	0.0697075	0.121766	methylcrotonoyl-CoA carboxylase
RSc0270		hypothetical protein	0	1	2	17	7	4	3.60538	1.75685	3.3796	1.01809	1.72564	0.0844129	0.143761	AC251_RS17180	208.002	-0.576828	0.163541	-3.52711	0.000420127	0.00129855	hypothetical protein
RSc0271		hypothetical protein	7	16	9	17	32	11	13.7403	-0.413632	-1.33203	0.455512	-0.90806	0.363847	0.470286	AC251_RS17175	533.434	-0.469174	0.170711	-2.74836	0.00598948	0.0144024	HAD family phosphatase
RSc0272		hypothetical protein	8	45	19	36	68	42	30.5308	-0.183555	-1.13568	0.38079	-0.482037	0.629779	0.712931	AC251_RS17170	298.115	-0.292217	0.177941	-1.64222	0.100545	0.165148	rhodanese-like domain-containing protein
RSc0273		putative 2-hydroxychromene-2-carboxylate isomerase protein	22	68	41	65	86	49	51.4133	-0.657201	-1.57702	0.25595	-2.56769	0.0102378	0.0232595	AC251_RS17165	657.803	-0.206456	0.134914	-1.53028	0.125948	0.199763	2-hydroxychromene-2-carboxylate isomerase
RSc0274		putative acyl CoA dehydrogenase oxidoreductase protein	64	156	115	117	178	82	120.187	-1.14186	-2.20665	0.230005	-4.96451	6.89e-07	3.21e-06	AC251_RS17160	1294.02	-0.286162	0.120448	-2.37581	0.0175105	0.0371417	acyl-CoA dehydrogenase family protein
RSc0275		short chain dehydrogenase	1	15	27	35	68	22	22.1566	0.215963	1.16148	0.691929	0.312118	0.754951	0.817713	AC251_RS17155	905.398	-0.337063	0.130064	-2.59152	0.00955543	0.0217363	SDR family oxidoreductase
RSc0276	atoB	acetyl-CoA acetyltransferase	55	141	77	98	143	94	100.484	-0.978242	-1.97006	0.202462	-4.83174	1.35e-06	6.06e-06	AC251_RS17150	1939.84	-0.0968486	0.111176	-0.871125	0.383686	0.492198	acetyl-CoA C-acetyltransferase
RSc0277		carbonic anhydrase protein	190	281	173	194	203	180	230.297	-1.49541	-2.81944	0.286478	-5.21998	1.79e-07	8.77e-07	AC251_RS17135	500.076	-0.295855	0.176666	-1.67466	0.0940014	0.156091	carbonate dehydratase
RSc0278	aceK	bifunctional isocitrate dehydrogenase kinase/phosphatase protein	355	625	354	447	587	438	494.012	-1.18458	-2.27297	0.222425	-5.32575	1.01e-07	5.08e-07	AC251_RS17130	1747.31	0.211155	0.137368	1.53715	0.124257	0.197473	bifunctional isocitrate dehydrogenase kinase/phosphatase
RSc0279		acyl-CoA dehydrogenase oxidoreductase protein	276	517	321	471	593	357	428.024	-0.980143	-1.97266	0.185797	-5.27534	1.33e-07	6.61e-07	AC251_RS17125	1849.86	0.986058	0.125565	7.85297	4.06e-15	4.05e-14	isovaleryl-CoA dehydrogenase
RSc0280		putative transcription regulator protein	20	93	55	116	187	76	75.6314	-0.0732013	-1.05205	0.336751	-0.217375	0.827916	0.875832	AC251_RS17120	1152.71	1.46	0.173326	8.42341	3.66e-17	4.16e-16	MerR family DNA-binding transcriptional regulator
RSc0281		hypothetical protein	12	66	45	139	185	98	70.2035	0.545871	1.4599	0.335101	1.62897	0.103319	0.170096	AC251_RS17115	3387.64	0.937273	0.126251	7.4239	1.14e-13	1.03e-12	MBL fold metallo-hydrolase
RSc0282		hypothetical protein	7	67	54	114	125	110	64.632	0.30174	1.23263	0.484003	0.623425	0.533005	0.631457	AC251_RS17110	561.808	0.200385	0.133412	1.50199	0.133099	0.209414	antibiotic biosynthesis monooxygenase
RSc0283		hypothetical protein	57	93	69	177	264	167	118.445	0.128549	1.09319	0.221132	0.581324	0.561022	0.655621	AC251_RS17105	988.942	-0.352345	0.140518	-2.50747	0.0121598	0.0270734	helical backbone metal receptor
RSc0284		short chain dehydrogenase	7	41	31	94	185	80	53.1249	0.906959	1.87509	0.391603	2.31602	0.0205573	0.0426533	AC251_RS17100	811.846	-0.000219894	0.133041	-0.00165282	0.998681	0.999099	SDR family oxidoreductase
RSc0285	dsbA1	thiol:disulfide interchange signal peptide protein	1888	3424	1816	2981	3541	3145	2826.76	-0.865681	-1.8222	0.247342	-3.49993	0.000465381	0.00142382	AC251_RS17095	5397.74	0.4885	0.107999	4.52317	6.09e-06	2.51e-05	thiol:disulfide interchange protein DsbA/DsbL
RSc0286	ftsN	Cell division protein FtsN	51	147	106	272	439	234	167.79	0.341598	1.26716	0.214572	1.59199	0.111386	0.181237	AC251_RS17090	3247.2	0.570188	0.106903	5.33367	9.62e-08	5.1e-07	SPOR domain-containing protein
RSc0287	argS	arginyl-tRNA synthetase	170	353	219	664	894	540	398.178	0.185162	1.13694	0.152383	1.21511	0.224325	0.32074	AC251_RS17085	2852.26	0.371401	0.136183	2.72722	0.00638702	0.0152273	arginine--tRNA ligase
RSc0288		hypothetical protein	65	268	197	221	385	249	210.077	-0.533786	-1.44772	0.304274	-1.75429	0.07938	0.136888	AC251_RS17080	6781.55	0.8823	0.137764	6.40441	1.51e-10	1.06e-09	DUF1840 domain-containing protein
RSc0289	vsrA	transmembrane sensor kinase vsrA transcription regulator protein	328	603	394	971	1143	838	641.34	-0.16579	-1.12178	0.178351	-0.929571	0.352593	0.459853	AC251_RS17075	2796.32	0.289774	0.135909	2.13211	0.0329979	0.0641714	CHASE3 domain-containing protein
RSc0290		entericidin precursor lipoprotein	58	69	43	57	48	60	64.0987	-1.37818	-2.5994	0.407271	-3.38393	0.00071455	0.00210733	AC251_RS17070	227.783	0.182343	0.201098	0.90674	0.364545	0.472901	entericidin A/B family lipoprotein
RSc0291		putative transcription regulator protein	320	567	354	1111	1371	1152	693.855	0.230044	1.17287	0.214248	1.07373	0.282944	0.385869	AC251_RS17065	3141.22	0.981701	0.161076	6.09463	1.1e-09	7.25e-09	response regulator
RSc0292	vsrD	response regulator transcription regulator protein	304	394	200	717	742	691	466.39	-0.115694	-1.0835	0.360383	-0.32103	0.748188	0.812504	AC251_RS17060	1107.68	0.357692	0.131249	2.7253	0.00642437	0.0152903	response regulator transcription factor
RSc0293		putative signal peptide protein	62	194	125	298	403	212	182.431	-0.010554	-1.00734	0.212825	-0.04959	0.960449	0.973125	AC251_RS17055	25387.8	1.53946	0.227409	6.76957	1.29e-11	1.01e-10	hypothetical protein
RSc0294	metHb	5-methyltetrahydrofolate--homocysteinemethyltransferase	285	584	350	898	1141	816	598.228	-0.0750663	-1.05341	0.154281	-0.486555	0.626574	0.709946	AC251_RS17050	3150.07	0.538287	0.108825	4.94635	7.56e-07	3.55e-06	methionine synthase
RSc0295	metHa	5-methyltetrahydrofolate--homocysteinemethyltransferase	53	122	82	390	504	396	196.061	1.04538	2.06391	0.187344	5.57999	2.41e-08	1.3e-07	AC251_RS17045	1040.94	0.324068	0.121452	2.66828	0.00762397	0.017738	homocysteine S-methyltransferase family protein
RSc0296		hypothetical protein	5	26	22	101	135	94	45.8025	1.37017	2.58502	0.32536	4.21125	2.54e-05	9.53e-05	AC251_RS17040	816.815	0.799771	0.155367	5.14762	2.64e-07	1.31e-06	rhodanese-like domain-containing protein
RSc0297		hypothetical protein	937	1086	539	2410	2615	2290	1463.31	0.0984031	1.07059	0.393046	0.25036	0.802309	0.856735	AC251_RS17035	24102.2	1.04625	0.198608	5.26791	1.38e-07	7.13e-07	DUF3567 domain-containing protein
RSc0298	pcaD2	B-ketoadipate enol-lactone hydrolase protein	8	42	31	38	49	22	29.4111	-0.806231	-1.74864	0.395844	-2.03674	0.0416765	0.0791045	AC251_RS17030	594.651	0.282519	0.1297	2.17825	0.0293877	0.0583031	alpha/beta fold hydrolase
RSc0299		putative prolin-rich signal peptide protein	6	32	17	24	37	21	20.5717	-0.650472	-1.56968	0.384733	-1.69071	0.0908922	0.152608	AC251_RS17025	544.098	0.0682194	0.148425	0.459623	0.645787	0.733814	DUF3108 domain-containing protein
RSc0300		transcription regulator protein	3	27	14	37	53	27	21.1624	0.193462	1.1435	0.42374	0.456558	0.647989	0.728094	AC251_RS17020	1116.25	0.0222027	0.132945	0.167007	0.867364	0.908447	IclR family transcriptional regulator
RSc0301		hypothetical protein	53	162	107	199	357	192	151.646	-0.0671766	-1.04766	0.228659	-0.293785	0.768922	0.82922	AC251_RS17015	1701.24	-0.426234	0.110575	-3.85472	0.000115864	0.000395173	fumarylacetoacetate hydrolase family protein
RSc0302		transcription regulator protein	8	44	19	75	103	36	36.6914	0.358772	1.28233	0.419927	0.854366	0.392902	0.499893	AC251_RS17010	3141.39	0.285619	0.138619	2.06046	0.0393544	0.074644	IclR family transcriptional regulator
RSc0303		hypothetical protein	6	16	11	11	16	20	13.0266	-0.720492	-1.64774	0.479262	-1.50334	0.132752	0.209167	AC251_RS17005	309.556	0.486594	0.20915	2.32653	0.0199904	0.0417016	hypothetical protein
RSc0304		enoyl-CoA hydratase	36	179	103	232	357	186	149.413	0.0736828	1.0524	0.308254	0.239033	0.81108	0.863146	AC251_RS17000	3304.67	0.783772	0.16301	4.80814	1.52e-06	6.83e-06	enoyl-CoA hydratase/isomerase family protein
RSc0305		hypothetical protein	22	111	74	154	173	121	93.0733	-0.0804642	-1.05736	0.318845	-0.252362	0.800761	0.855448	AC251_RS16995	2669.53	0.670997	0.155782	4.30728	1.65e-05	6.43e-05	transcriptional regulator
RSc0306		hypothetical protein	20	61	59	135	196	83	74.9239	0.248156	1.18769	0.332982	0.745254	0.456118	0.561706	AC251_RS16990	1623.42	0.0963914	0.132459	0.727707	0.466793	0.573176	patatin-like phospholipase family protein
RSc0307		putative glutathione peroxidase transmembrane protein	47	82	60	55	65	70	68.7619	-1.28149	-2.43091	0.295809	-4.33217	1.48e-05	5.74e-05	AC251_RS16985	1540.49	1.34944	0.17054	7.91278	2.52e-15	2.57e-14	glutathione peroxidase
RSc0308		hypothetical protein	921	1109	620	2645	2969	2706	1587.85	0.247332	1.18701	0.36163	0.683937	0.494015	0.597174	AC251_RS16980	4183.56	0.197287	0.132166	1.49272	0.13551	0.21264	ferritin
RSc0309	aut	putative transferase protein	17	78	55	287	501	199	131.121	1.43282	2.69975	0.345609	4.14579	3.39e-05	0.000123887	AC251_RS16975	683.252	-0.698464	0.147228	-4.74411	2.09e-06	9.21e-06	D-glycero-beta-D-manno-heptose 1-phosphate adenylyltransferase
RSc0310		putative signal peptide protein	7	25	26	61	87	48	33.5888	0.457817	1.37346	0.351842	1.3012	0.193189	0.284706	AC251_RS16970	1055.97	0.169406	0.13839	1.22412	0.220907	0.317453	SPOR domain-containing protein
RSc0311		pantothenate kinase	0	9	4	15	36	9	8.25183	0.923276	1.89642	0.704541	1.31046	0.190039	0.28156	AC251_RS16965	759.024	-0.32424	0.120198	-2.69754	0.0069854	0.0164299	type III pantothenate kinase
RSc0312	birA	biotin--protein ligase	4	30	23	75	170	40	39.703	1.00508	2.00706	0.537144	1.87116	0.0613226	0.110032	AC251_RS16960	1170.04	0.0114702	0.125702	0.0912492	0.927295	0.950029	biotin--[acetyl-CoA-carboxylase] ligase
RSc0313		hypothetical protein	175	355	290	490	708	382	365.914	-0.391703	-1.31194	0.186895	-2.09585	0.0360958	0.0696781	AC251_RS16955	1702.38	0.392102	0.113376	3.45843	0.000543336	0.00164114	ABC transporter permease
RSc0314		ABC transporter ATP-binding protein	62	169	121	173	277	178	149.146	-0.44689	-1.3631	0.200676	-2.22692	0.0259526	0.0523458	AC251_RS16950	622.794	0.195386	0.133553	1.46299	0.14347	0.22276	ABC transporter ATP-binding protein
RSc0315		signal peptide protein	31	129	85	165	243	138	111.675	-0.0830706	-1.05927	0.268632	-0.309235	0.757142	0.81902	AC251_RS16945	978.445	0.294369	0.1285	2.29081	0.0219742	0.0452004	MCE family protein
RSc0316		lipoprotein	4	27	10	27	49	30	19.4671	0.162075	1.1189	0.431269	0.37581	0.707058	0.779029	AC251_RS16940	439.684	-0.0643475	0.143777	-0.447551	0.654477	0.74121	ABC-type transport auxiliary lipoprotein family protein
RSc0317		hypothetical protein	31	47	38	59	78	70	51.9953	-0.485921	-1.40048	0.297934	-1.63097	0.102897	0.169457	AC251_RS16935	952.395	0.0389452	0.129918	0.299768	0.764354	0.832554	VanZ family protein
RSc0319	plcN	non-hemolytic phospholipase C signal peptide protein	27	86	46	142	191	108	81.9834	0.205177	1.15283	0.231701	0.885525	0.375873	0.481914	AC251_RS16925	270.948	-0.141731	0.169457	-0.836384	0.402939	0.511823	phospholipase C%2C phosphocholine-specific
RSc0320		hypothetical protein	0	4	0	5	3	9	2.57497	0.985008	1.97932	1.09473	0.899769	0.368243	0.474202	AC251_RS16920	3376.53	2.32242	0.132735	17.4967	1.52e-68	1.15e-66	twin-arginine translocation protein
RSc0321	ripAE	T3E	36	48	30	119	176	112	71.7212	0.466382	1.38164	0.291376	1.60062	0.109461	0.178559	AC251_RS16915	241.852	-0.815152	0.186611	-4.36818	1.25e-05	4.95e-05	type III secretion system YopJ family effector RipAE
RSc0322	lipA	lipoyl synthase	221	510	291	977	1202	966	576.13	0.349973	1.27454	0.164068	2.13311	0.032916	0.0645036	AC251_RS16910	3190.84	0.0478954	0.102353	0.467946	0.639823	0.728657	lipoyl synthase
RSc0323	lipB	lipoyltransferase	213	541	343	966	1205	859	577.794	0.194239	1.14412	0.129603	1.49872	0.133946	0.210887	AC251_RS16905	1875.42	-0.0176929	0.116474	-0.151904	0.879263	0.916053	lipoyl(octanoyl) transferase LipB
RSc0324		hypothetical conserved protein	103	314	213	82	143	70	180.676	-2.3646	-5.15009	0.237449	-9.95834	2.32e-23	3.1e-22	AC251_RS16900	17053	3.00205	0.142015	21.139	3.48e-99	5.28e-97	DUF2917 domain-containing protein
RSc0325		DNA-binding transcriptional activator GcvA	28	79	52	256	451	232	131.601	1.25458	2.38598	0.238713	5.25561	1.48e-07	7.34e-07	AC251_RS16895	1786.21	-0.0763561	0.154198	-0.495181	0.620472	0.713355	transcriptional regulator GcvA
RSc0326		hypothetical protein	30	54	43	72	84	53	53.9016	-0.598095	-1.51372	0.259416	-2.30555	0.0211359	0.043636	AC251_RS16890	429.76	0.24158	0.139175	1.7358	0.0825993	0.140094	YbeD family protein
RSc0327	dac	penicillin-binding transmembrane protein	71	238	117	382	494	381	228.779	0.341861	1.26739	0.211146	1.61907	0.105432	0.17289	AC251_RS16885	2776.37	-0.0573834	0.131839	-0.435254	0.663378	0.747743	D-alanyl-D-alanine carboxypeptidase
RSc0328		hypothetical protein	19	84	59	215	308	152	104.712	0.800169	1.74131	0.301026	2.65814	0.0078574	0.0183646	AC251_RS16880	1123.72	-0.499667	0.127108	-3.93104	8.46e-05	0.000294338	alpha/beta hydrolase
RSc0329		putative ferredoxin 2FE-2S protein	29	62	55	169	202	138	88.6394	0.496443	1.41073	0.231823	2.14148	0.0322356	0.063441	AC251_RS16875	601.001	-0.69104	0.144026	-4.79803	1.6e-06	7.16e-06	ferredoxin
RSc0330	dctA1	C4-dicarboxylate transporter DctA	313	386	206	546	700	532	428.7	-0.431387	-1.34853	0.350845	-1.22956	0.21886	0.31501	AC251_RS16870	1930.2	0.542558	0.127775	4.24619	2.17e-05	8.28e-05	dicarboxylate/amino acid:cation symporter
RSc0331	dctB2	C4-dicarboxylate transport sensor kinase transcription regulator protein	16	49	45	88	181	88	61.8576	0.379531	1.30092	0.32991	1.15041	0.249975	0.349797	AC251_RS16865	1730.74	-0.635153	0.114921	-5.52687	3.26e-08	1.84e-07	sensor histidine kinase
RSc0332	dctD2	C4-dicarboxylate transport response regulator transcription regulator protein	12	65	49	97	177	78	63.4265	0.225915	1.16952	0.378686	0.596578	0.550789	0.646844	AC251_RS16860	872.643	-0.03979	0.122976	-0.323558	0.746273	0.817941	sigma-54 dependent transcriptional regulator
RSc0333		putative transmembrane protein	219	685	449	716	935	668	560.162	-0.46186	-1.37732	0.18034	-2.56105	0.0104355	0.0236482	AC251_RS16855	1946.17	0.688744	0.132575	5.19514	2.05e-07	1.04e-06	redoxin family protein
RSc0334		hypothetical protein	3	27	17	47	65	19	23.0305	0.24151	1.18223	0.52136	0.46323	0.643199	0.725112	AC251_RS16850	2818.09	1.58434	0.135531	11.6899	1.44e-31	3.28e-30	O-acetyl-ADP-ribose deacetylase
RSc0335		putative transmembrane protein	27	97	97	262	306	182	128.882	0.493551	1.40791	0.330957	1.49128	0.135887	0.213433	AC251_RS16845	651.542	-0.324938	0.130147	-2.4967	0.0125355	0.0278002	hypothetical protein
RSc0336		signal peptide protein	46	113	72	331	388	290	160.13	0.851648	1.80456	0.186037	4.57783	4.7e-06	1.96e-05	AC251_RS16840	2154.07	1.06224	0.131108	8.10202	5.41e-16	5.81e-15	hypothetical protein
RSc0337		polyphenol oxidase B precursor	1565	2248	1314	1416	1634	1543	1840.81	-1.50286	-2.83403	0.305284	-4.92282	8.53e-07	3.91e-06	AC251_RS16835	15352.4	2.27072	0.121427	18.7002	4.93e-78	4.51e-76	tyrosinase family protein
RSc0338		Mg(2+) chelatase family protein	15	22	17	32	45	23	24.2866	-0.452985	-1.36887	0.353316	-1.2821	0.199809	0.292904	AC251_RS16830	233.596	-0.592843	0.179397	-3.30464	0.000950971	0.0027488	YifB family Mg chelatase-like AAA ATPase
RSc0339		hypothetical protein	61	260	164	262	422	297	211.713	-0.188881	-1.13988	0.282897	-0.667667	0.504346	0.605701	AC251_RS16825	1482.04	0.260578	0.14566	1.78895	0.0736232	0.127228	hypothetical protein
RSc0340		hypothetical protein	94	140	60	209	252	225	148.662	-0.118491	-1.0856	0.350678	-0.337892	0.735445	0.801982	AC251_RS16820	4129.57	-0.0282519	0.119803	-0.23582	0.813572	0.867168	accessory factor UbiK family protein
RSc0341		signal peptide protein	8	21	8	120	144	118	48.2057	2.09242	4.26464	0.335236	6.24163	4.33e-10	2.73e-09	AC251_RS16815	286.795	0.244429	0.183422	1.33261	0.182661	0.271156	TorF family putative porin
RSc0342	glnK	nitrogen regulatory P-II transcription regulator protein	38	91	58	73	77	80	70.2711	-0.94836	-1.92968	0.266132	-3.5635	0.000365945	0.00113987	AC251_RS16810	733.638	1.2439	0.128851	9.65373	4.74e-22	6.82e-21	P-II family nitrogen regulator
RSc0343	amtB	ammonium transporter	243	325	192	192	276	209	273.572	-1.54546	-2.91897	0.313931	-4.92292	8.53e-07	3.91e-06	AC251_RS16805	3050.99	1.4102	0.145293	9.7059	2.85e-22	4.15e-21	ammonium transporter
RSc0344	gshA	Glutamate--cysteine ligase GshA	403	695	387	1002	1143	934	700.67	-0.271865	-1.20737	0.239502	-1.13512	0.256324	0.356481	AC251_RS16800	3705.87	0.34142	0.103638	3.29436	0.000986447	0.00284206	glutamate--cysteine ligase
RSc0345	gshB	glutathione synthetase	47	167	109	185	247	146	134.452	-0.40821	-1.32704	0.228156	-1.78917	0.0735868	0.128436	AC251_RS16795	2131.55	0.370158	0.11733	3.15485	0.00160581	0.0044087	glutathione synthase
RSc0346		hypothetical protein	17	146	140	525	958	352	247.062	1.32801	2.51057	0.535789	2.47862	0.0131893	0.0288915	AC251_RS16790	3456.56	0.285533	0.115697	2.46795	0.013589	0.029862	PTS sugar transporter subunit IIA
RSc0347	pstH	phosphohistidinoprotein-hexosephosphotransferase	30	42	34	113	129	98	63.1349	0.343548	1.26887	0.276154	1.24404	0.213484	0.309137	AC251_RS16785	429.85	0.0915178	0.151501	0.604073	0.545795	0.645971	HPr family phosphocarrier protein
RSc0348	ptsI	phosphoenolpyruvate-protein phosphotransferase transmembrane	254	522	349	675	871	595	501.491	-0.379229	-1.30065	0.139023	-2.72782	0.00637553	0.0152804	AC251_RS16780	3190.12	0.0612157	0.118196	0.517918	0.604516	0.699099	phosphoenolpyruvate--protein phosphotransferase
RSc0349	bfd	putative bacterioferritin-associated ferredoxin protein	134	580	392	1626	1855	1544	774.356	0.998206	1.99752	0.294018	3.39505	0.000686159	0.0020308	AC251_RS16775	2051.38	0.325211	0.110889	2.93277	0.00335958	0.0086215	bacterioferritin-associated ferredoxin
RSc0350	bfr	bacterioferritin	1086	1128	617	1671	1985	1727	1350.7	-0.507247	-1.42133	0.408245	-1.2425	0.21405	0.309677	AC251_RS16770	5017.65	0.224607	0.112298	2.0001	0.0454899	0.0844108	bacterioferritin
RSc0351	thiF	molybdopterin biosynthesis protein MoeB	17	72	65	113	218	130	82.3765	0.316574	1.24537	0.356144	0.888892	0.374061	0.480352	AC251_RS16765	951.146	-0.221671	0.127647	-1.7366	0.082458	0.139944	molybdopterin-synthase adenylyltransferase MoeB
RSc0352		putative carboxy-terminal processing protease transmembrane protein	1480	2684	1633	3979	5140	3354	2751.39	-0.234341	-1.17637	0.185585	-1.26272	0.206691	0.3014	AC251_RS16760	11899.7	0.397559	0.109231	3.63963	0.000273035	0.000872889	S41 family peptidase
RSc0353	gpmA	phosphoglyceromutase	84	197	114	370	499	264	210.958	0.216185	1.16166	0.18959	1.14028	0.254171	0.354276	AC251_RS16755	3493.26	0.562159	0.116303	4.83357	1.34e-06	6.07e-06	2%2C3-diphosphoglycerate-dependent phosphoglycerate mutase
RSc0354		hypothetical protein	46	85	70	139	251	122	102.168	-0.0108638	-1.00756	0.254531	-0.0426818	0.965955	0.977315	AC251_RS16750	1227.61	0.0425855	0.128553	0.331269	0.740441	0.812893	rhodanese-like domain-containing protein
RSc0355	grxC	glutaredoxin 3 (GRX3) protein	209	328	199	531	554	424	348.045	-0.30813	-1.2381	0.256411	-1.2017	0.229478	0.326518	AC251_RS16745	1388.58	0.527552	0.158971	3.31855	0.00090486	0.00262984	glutaredoxin 3
RSc0356	secB	PROTEIN-EXPORT PROTEIN SECB	1133	2110	1255	2418	2723	2250	1911.15	-0.591885	-1.50721	0.203892	-2.90293	0.00369686	0.00939274	AC251_RS16740	5558.36	-0.30668	0.173308	-1.76957	0.0767987	0.131474	protein-export chaperone SecB
RSc0357	gpsA	NAD(P)H-dependent glycerol-3-phosphate dehydrogenase	26	121	84	257	335	155	127.575	0.452468	1.36838	0.333108	1.35832	0.174361	0.262621	AC251_RS16735	1792.22	-0.728998	0.127896	-5.69993	1.2e-08	7.04e-08	NAD(P)-dependent glycerol-3-phosphate dehydrogenase
RSc0358	yibK	putative tRNA/rRNA methyltransferase protein	130	393	248	609	685	453	362.759	-0.0680501	-1.0483	0.184616	-0.368603	0.712423	0.782521	AC251_RS16730	445.779	-0.248951	0.171012	-1.45575	0.145462	0.225457	tRNA (uridine(34)/cytosine(34)/5-carboxymethylaminomethyluridine(34)-2'-O)-methyltransferase TrmL
RSc0359		putative competence protein F-related protein	1	0	2	9	8	3	2.93223	1.19564	2.29046	0.987393	1.2109	0.225932	0.322668	AC251_RS16725	87.0217	-1.13101	0.262154	-4.31428	1.6e-05	6.24e-05	ComF family protein
RSc0360	bioC	putative biotin synthesis protein (methyltransferase)	36	112	58	194	276	141	109.844	0.296121	1.22784	0.232409	1.27414	0.202614	0.29632	AC251_RS16720	1216.9	0.0572477	0.119405	0.47944	0.631625	0.722266	methyltransferase domain-containing protein
RSc0361		hypothetical protein	500	791	449	552	595	559	633.086	-1.35131	-2.55144	0.282285	-4.78704	1.69e-06	7.47e-06	AC251_RS16715	1570.03	0.587599	0.143282	4.101	4.11e-05	0.000150667	DUF2244 domain-containing protein
RSc0362	coxB	putative cytochrome C oxidase polypeptide II precursor (cytochrome AA3 subunit 2) transmembrane protein	1463	2096	1092	1344	1611	1311	1676.45	-1.48316	-2.79561	0.312342	-4.74852	2.05e-06	8.99e-06	AC251_RS16710	4075.63	0.752702	0.107589	6.99609	2.63e-12	2.17e-11	cytochrome c oxidase subunit II
RSc0363	coxA	cytochrome C oxidase polypeptide I	1309	2038	1223	977	1274	904	1521.61	-1.89086	-3.70857	0.246782	-7.66207	1.83e-14	1.56e-13	AC251_RS16705	6206.01	0.954768	0.113057	8.44504	3.04e-17	3.47e-16	cytochrome c oxidase subunit I
RSc0364		hypothetical protein	12	30	9	7	5	4	13.9955	-2.83511	-7.13597	0.551834	-5.13761	2.78e-07	1.35e-06	AC251_RS28185	227.554	0.646651	0.172029	3.75896	0.000170618	0.000564859	cytochrome oxidase small assembly protein
RSc0365	ctaG	cytochrome C oxidase assembly protein	887	1323	765	499	557	466	943.645	-2.30804	-4.9521	0.28301	-8.15533	3.48e-16	3.22e-15	AC251_RS16700	997.732	0.46328	0.134115	3.45434	0.000551639	0.00166291	cytochrome c oxidase assembly protein
RSc0366		hypothetical protein	145	252	146	70	93	73	164.39	-2.51644	-5.72168	0.25051	-10.0453	9.64e-24	1.3e-22	AC251_RS16695	557.431	0.890701	0.143739	6.19667	5.77e-10	3.9e-09	DUF2970 domain-containing protein
RSc0367	coxC	cytochrome C oxidase subunit III transmembrane protein	529	848	496	313	366	282	588.261	-2.29832	-4.91885	0.251882	-9.12458	7.2e-20	8.08e-19	AC251_RS16690	3546.81	1.14084	0.106855	10.6765	1.31e-26	2.42e-25	cytochrome c oxidase subunit 3
RSc0368		hypothetical protein	4	2	0	4	3	8	3.62452	-0.0628547	-1.04453	0.993732	-0.0632511	0.949567	0.966613	AC251_RS16685	156.974	0.0122279	0.212236	0.0576144	0.954056	0.968472	twin transmembrane helix small protein
RSc0369		putative transmembrane cytochrome oxidase complex biogenesis factor transmembrane protein	39	134	73	92	142	76	88.7992	-0.918529	-1.89019	0.241472	-3.80387	0.000142454	0.000477078	AC251_RS16680	806.257	0.558033	0.142611	3.91296	9.12e-05	0.000315015	SURF1 family protein
RSc0370		hypothetical protein	33	113	74	198	248	147	111.945	0.171972	1.1266	0.227458	0.756062	0.449612	0.555338	AC251_RS16675	836.21	0.425896	0.117922	3.61169	0.000304213	0.000965008	cytochrome c oxidase subunit I
RSc0371	ctaA	putative heme O oxygenase (cytochrome aa3- controlling) transmembrane protein	95	217	156	256	359	246	204.002	-0.415426	-1.33369	0.163754	-2.53689	0.0111843	0.0250717	AC251_RS16670	731.973	0.228934	0.139005	1.64694	0.0995704	0.163699	COX15/CtaA family protein
RSc0372	ctaB	protoheme IX farnesyltransferase	89	170	106	142	203	102	137.508	-1.04251	-2.05981	0.220374	-4.73065	2.24e-06	9.71e-06	AC251_RS16665	846.341	0.445495	0.13718	3.24751	0.00116419	0.00328987	heme o synthase
RSc0373		lipoprotein	68	143	92	188	177	137	127.896	-0.554153	-1.46831	0.225923	-2.45285	0.0141731	0.0307227	AC251_RS16660	1156.04	0.216195	0.121215	1.78357	0.0744941	0.128482	SCO family protein
RSc0374	rpoH	RNA polymerase factor sigma-32	897	1672	1041	2474	3062	2227	1715.27	-0.218543	-1.16356	0.175486	-1.24536	0.213	0.308615	AC251_RS16655	11195.1	0.69979	0.130919	5.34521	9.03e-08	4.82e-07	RNA polymerase sigma factor RpoH
RSc0375		hypothetical protein	4	7	10	255	453	179	92.0291	3.95867	15.5481	0.434682	9.10705	8.47e-20	9.45e-19	AC251_RS16650	286.763	-1.52691	0.206832	-7.38235	1.56e-13	1.4e-12	sensor domain-containing diguanylate cyclase
RSc0376		hypothetical protein	37	123	88	131	185	139	105.609	-0.370466	-1.29277	0.239593	-1.54623	0.122048	0.195832	AC251_RS16645	995.162	0.398345	0.121261	3.28503	0.00101972	0.00292521	OsmC family protein
RSc0377		putative pirin-like protein	6	43	46	86	160	59	51.5497	0.400229	1.31972	0.507828	0.78812	0.430626	0.537072	AC251_RS16640	1175.79	0.221739	0.128346	1.72767	0.084047	0.142117	pirin family protein
RSc0378	trpD3	hypothetical protein	5	34	14	43	61	38	25.818	0.217317	1.16257	0.383589	0.566536	0.571029	0.663122	AC251_RS16635	1515.03	0.242562	0.130363	1.86067	0.0627908	0.111225	DNA-binding protein YbiB
RSc0379	nasD	putative nitrate ATP-binding ABC transporter protein	0	1	0	5	7	6	2.0213	2.42536	5.37165	1.22698	1.9767	0.0480756	0.0893117	AC251_RS16630	80.678	-0.354124	0.255095	-1.3882	0.165075	0.250015	ABC transporter ATP-binding protein
RSc0380	nasE	putative nitrate transmembrane ABC transporter protein	2	4	5	16	19	10	7.32933	0.692338	1.6159	0.596852	1.15998	0.246056	0.34567	AC251_RS16625	60.7655	-0.325355	0.280409	-1.16029	0.245932	0.345202	nitrate ABC transporter permease
RSc0381	nasF	putative nitrate transporter protein	3	7	3	46	50	34	16.4461	1.99982	3.9995	0.492289	4.06229	4.86e-05	0.000173448	AC251_RS16620	129.709	-0.656386	0.19988	-3.2839	0.0010238	0.00293533	ABC transporter substrate-binding protein
RSc0382		response regulator transcription regulator protein	5	16	12	82	118	61	33.936	1.66714	3.17585	0.353107	4.72135	2.34e-06	1.01e-05	AC251_RS16610	769.599	-0.535882	0.129765	-4.12963	3.63e-05	0.000134003	ANTAR domain-containing response regulator
RSc0383		hypothetical protein	35	129	76	136	236	133	106.577	-0.179342	-1.13237	0.251847	-0.712109	0.476397	0.581086	AC251_RS16605	2509.27	-0.132911	0.132901	-1.00008	0.317274	0.423697	fumarylacetoacetate hydrolase family protein
RSc0384		maleylacetoacetate isomerase (glutathione transferase zeta 1) protein	59	186	98	141	235	146	133.87	-0.646795	-1.56569	0.218421	-2.96123	0.00306414	0.0079429	AC251_RS16600	1076.84	-0.245715	0.142465	-1.72475	0.0845729	0.142731	maleylacetoacetate isomerase
RSc0385		hypothetical protein	2	43	39	68	95	35	37.8707	0.0433238	1.03049	0.639437	0.067753	0.945982	0.963751	AC251_RS16595	579.007	-0.680587	0.160661	-4.23617	2.27e-05	8.64e-05	LysE/ArgO family amino acid transporter
RSc0386	ftsY	putative cell division protein	75	244	160	568	746	382	283.603	0.555701	1.46988	0.226124	2.4575	0.0139906	0.03038	AC251_RS16590	1781.98	-0.0471433	0.120894	-0.389956	0.696569	0.775151	signal recognition particle-docking protein FtsY
RSc0387		putative zinc protease protein	565	894	454	903	1124	885	799.502	-0.738983	-1.669	0.283887	-2.60309	0.00923887	0.0211866	AC251_RS16585	4469.92	0.099648	0.10269	0.970379	0.331858	0.439194	insulinase family protein
RSc0388		putative Zinc protease-like signal peptide protein	66	261	201	270	394	289	221.337	-0.36619	-1.28894	0.291556	-1.25599	0.209121	0.303789	AC251_RS16580	2635.68	-0.0326729	0.110793	-0.294902	0.768069	0.834113	insulinase family protein
RSc0389		hypothetical protein	6	38	29	100	222	77	54.9686	1.15241	2.22284	0.444829	2.59067	0.0095789	0.0218959	AC251_RS16575	519.992	-0.41675	0.178378	-2.33633	0.0194738	0.0407683	16S rRNA (guanine(966)-N(2))-methyltransferase RsmD
RSc0390	coaD	phosphopantetheine adenylyltransferase	591	782	447	1391	1575	1278	927.259	-0.163994	-1.12038	0.318485	-0.514918	0.606611	0.692199	AC251_RS16570	2150.99	-0.260923	0.123871	-2.10641	0.0351689	0.0678697	pantetheine-phosphate adenylyltransferase
RSc0391		ferredoxin protein	189	397	272	728	878	705	453.415	0.138284	1.1006	0.163354	0.846533	0.397255	0.504147	AC251_RS16565	1097.43	0.00546763	0.1309	0.0417694	0.966683	0.977737	YfhL family 4Fe-4S dicluster ferredoxin
RSc0392		prolin-rich transmembrane protein	1	11	8	36	56	26	16.0588	1.26425	2.40202	0.475031	2.66141	0.00778147	0.0181957	AC251_RS16560	895.85	0.0475292	0.133794	0.355241	0.722409	0.797218	DUF4124 domain-containing protein
RSc0393	pth	peptidyl-tRNA hydrolase	23	102	43	189	255	176	100.971	0.680787	1.60301	0.275627	2.46996	0.013513	0.0295097	AC251_RS16555	1914.92	0.265777	0.123516	2.15176	0.031416	0.0615521	aminoacyl-tRNA hydrolase
RSc0394	rplY	50S ribosomal protein L25/general stress protein Ctc	2756	4018	2055	5562	6008	5691	4137.14	-0.381312	-1.30253	0.325632	-1.17099	0.241603	0.340553	AC251_RS16550	25359.4	0.362756	0.11371	3.19018	0.00142185	0.00396103	50S ribosomal protein L25/general stress protein Ctc
RSc0395	prsA	ribose-phosphate pyrophosphokinase	290	514	307	1357	1584	1293	721.616	0.608688	1.52487	0.215102	2.82977	0.00465813	0.0115931	AC251_RS16545	4021.34	-0.374178	0.118066	-3.16922	0.00152847	0.00422919	ribose-phosphate pyrophosphokinase
RSc0396	ipk	4-diphosphocytidyl-2-C-methyl-D-erythritolkinase	10892	13222	8267	27909	30465	27661	17765.5	0.0109798	1.00764	0.33995	0.0322982	0.974234	0.982107	AC251_RS16535	1113.27	-0.799381	0.131241	-6.09095	1.12e-09	7.4e-09	4-(cytidine 5'-diphospho)-2-C-methyl-D-erythritol kinase
RSc0397	lolB	outer membrane lipoprotein LolB	15	95	62	120	193	84	77.7132	-0.00945092	-1.00657	0.393903	-0.023993	0.980858	0.986194	AC251_RS16530	791.61	-0.350671	0.128035	-2.73886	0.00616526	0.0147716	lipoprotein insertase outer membrane protein LolB
RSc0398		hypothetical protein	237	670	479	867	1234	737	622.072	-0.242333	-1.1829	0.170619	-1.42031	0.155517	0.239146	AC251_RS16525	6782.29	0.257199	0.115997	2.21728	0.0266039	0.0534595	tetratricopeptide repeat protein
RSc0399	mutM	formamidopyrimidine-DNA glycosylase	11	105	63	217	361	172	113.09	0.883335	1.84463	0.457081	1.93256	0.0532908	0.0974959	AC251_RS16520	786.199	0.361176	0.134297	2.68938	0.00715839	0.0167947	bifunctional DNA-formamidopyrimidine glycosylase/DNA-(apurinic or apyrimidinic site) lyase
RSc0400		hypothetical protein	432	876	571	8402	11339	7364	3216.75	2.5294	5.7733	0.130805	19.3371	2.62e-83	1.89e-81	AC251_RS16515	6406.43	0.490263	0.133133	3.68252	0.000230942	0.000748693	dynamin-like GTPase family protein
RSc0401	mutY	A/G-specific adenine glycosylase protein	12	49	35	147	223	117	70.9691	1.0627	2.08884	0.283874	3.74356	0.000181434	0.000598779	AC251_RS16510	768.454	-0.579322	0.135314	-4.2813	1.86e-05	7.18e-05	A/G-specific adenine glycosylase
RSc0402		hypothetical protein	79	159	93	226	284	200	155.928	-0.198391	-1.14742	0.186826	-1.06191	0.288279	0.391644	AC251_RS16505	1225.56	-0.185611	0.119808	-1.54924	0.121324	0.193586	LON peptidase substrate-binding domain-containing protein
RSc0403		hypothetical protein	322	571	324	1013	1191	842	623.842	-0.00729007	-1.00507	0.215129	-0.0338869	0.972967	0.981408	AC251_RS16500	1617.55	-0.00474524	0.108818	-0.0436069	0.965218	0.976441	RNase adapter RapZ
RSc0404		putative signal peptide protein	296	416	222	489	706	446	414.842	-0.580451	-1.49532	0.305693	-1.8988	0.0575901	0.104159	AC251_RS16495	30872.5	1.3941	0.157154	8.87096	7.25e-19	8.77e-18	PsiF family protein
RSc0405	ptsK	HPr kinase/phosphorylase	108	230	145	456	568	415	268.081	0.282267	1.2161	0.158848	1.77697	0.0755734	0.131306	AC251_RS16490	2054.75	-0.360588	0.128144	-2.81392	0.00489421	0.0120471	HPr(Ser) kinase/phosphatase
RSc0406	ptsN	putative nitrogen regulatory IIA (enzyme IIA- Ntr) (phosphotransferase enzyme II, A component) transcription regulator protein	164	258	119	541	690	567	326.505	0.386756	1.30745	0.309779	1.24849	0.211851	0.307218	AC251_RS16485	2001.15	-0.515784	0.119197	-4.32714	1.51e-05	5.91e-05	PTS IIA-like nitrogen regulatory protein PtsN
RSc0407		putative sigma-54 modulation protein	4302	3464	1496	1995	3287	2400	3506.99	-1.75987	-3.38668	0.526616	-3.34185	0.000832224	0.00242996	AC251_RS16480	17810.5	0.0953795	0.135769	0.702513	0.482359	0.588749	ribosome-associated translation inhibitor RaiA
RSc0408	rpoN1	RNA polymerase factor sigma-54	1408	1328	763	1655	2117	1578	1544.42	-0.854035	-1.80755	0.422745	-2.02021	0.0433613	0.0817118	AC251_RS16475	10296.3	-0.112632	0.0970745	-1.16027	0.245941	0.345202	RNA polymerase factor sigma-54
RSc0409		ABC transporter ATP-binding protein	228	430	297	435	563	407	387.293	-0.760917	-1.69457	0.166852	-4.56043	5.1e-06	2.12e-05	AC251_RS16470	1594.52	-0.184816	0.118831	-1.55528	0.119879	0.191396	LPS export ABC transporter ATP-binding protein
RSc0410		putative signal peptide protein	76	117	81	160	186	118	119.161	-0.590242	-1.5055	0.246913	-2.39049	0.0168259	0.035713	AC251_RS16465	2695.16	0.0966297	0.112809	0.856578	0.391678	0.500514	lipopolysaccharide transport periplasmic protein LptA
RSc0411		hypothetical protein	102	185	121	343	359	278	205.493	-0.0462087	-1.03255	0.211754	-0.218219	0.827258	0.875508	AC251_RS16460	911.719	-0.130421	0.122373	-1.06577	0.286529	0.391274	LPS export ABC transporter periplasmic protein LptC
RSc0412		hypothetical protein	32	124	111	273	402	208	151.412	0.453731	1.36958	0.319559	1.41986	0.155647	0.239273	AC251_RS16455	1265.45	-0.267625	0.125101	-2.13927	0.0324141	0.0631272	HAD family hydrolase
RSc0413		hypothetical protein	57	233	187	514	675	385	270.364	0.480312	1.39505	0.303426	1.58296	0.11343	0.183712	AC251_RS16450	2295.23	-0.488959	0.129313	-3.78122	0.000156064	0.000521557	KpsF/GutQ family sugar-phosphate isomerase
RSc0414		putative glutathione-regulated potassium-efflux system K+/H+ antiporter transmembrane protein	187	477	341	829	1179	683	517.194	0.125495	1.09088	0.15428	0.813424	0.415975	0.52193	AC251_RS16445	1476.09	-0.312342	0.125191	-2.49492	0.0125985	0.0279283	monovalent cation:proton antiporter family protein
RSc0415		hypothetical protein	9	35	29	66	79	61	38.3871	0.242721	1.18322	0.316261	0.767471	0.442801	0.548827	AC251_RS16440	1461.39	1.43121	0.174327	8.20991	2.21e-16	2.44e-15	ribbon-helix-helix domain-containing protein
RSc0416		hypothetical protein	5	21	12	168	237	181	68.595	2.66855	6.35789	0.320678	8.32158	8.68e-17	8.31e-16	AC251_RS16435	5036.8	2.18872	0.160607	13.6278	2.74e-42	9.19e-41	DJ-1/PfpI family protein
RSc0417	apt	adenine phosphoribosyltransferase	33	68	41	100	191	114	76.2262	0.191197	1.14171	0.260472	0.734041	0.462924	0.568683	AC251_RS16430	1033.09	-0.23358	0.121244	-1.92652	0.0540389	0.0978452	adenine phosphoribosyltransferase
RSc0418		transport transmembrane protein	20	43	26	41	50	29	34.3845	-0.861194	-1.81654	0.293236	-2.93687	0.00331547	0.00851039	AC251_RS16425	810.563	-0.235035	0.12446	-1.88843	0.0589679	0.105368	LysE family translocator
RSc0419		hypothetical protein	63	183	134	109	147	78	125.523	-1.46201	-2.75492	0.227078	-6.43837	1.21e-10	7.93e-10	AC251_RS16420	2695.63	1.43042	0.142971	10.005	1.45e-23	2.27e-22	adenosine-specific kinase
RSc0420	uvrA1	excinuclease ABC subunit A	357	616	439	1007	1293	931	694.825	-0.145145	-1.10584	0.184574	-0.786378	0.431646	0.538023	AC251_RS16415	3492.48	0.251281	0.127655	1.96844	0.0490174	0.0898257	excinuclease ABC subunit UvrA
RSc0421		putative multidrug-efflux transporter transmembrane protein	79	289	187	409	484	290	250.131	-0.139908	-1.10183	0.239046	-0.585276	0.558362	0.653124	AC251_RS16410	1392.64	-0.626422	0.130679	-4.79358	1.64e-06	7.31e-06	MFS transporter
RSc0422	ssb	single-strand DNA-binding protein	1104	1695	1106	2691	3080	2446	1872.3	-0.28166	-1.21559	0.243988	-1.1544	0.248336	0.348119	AC251_RS16405	2625.28	0.172872	0.118162	1.463	0.143467	0.22276	single-stranded DNA-binding protein
RSc0424		signal peptide protein	3	12	7	23	30	14	11.7684	0.323354	1.25124	0.473727	0.682574	0.494876	0.597781	AC251_RS16390	253.615	0.30146	0.15827	1.90471	0.0568176	0.10211	hypothetical protein
RSc0425		hypothetical protein	1	8	4	13	26	10	7.58099	0.620266	1.53716	0.602877	1.02884	0.303553	0.407765	AC251_RS16385	248.23	0.110383	0.196761	0.561002	0.574796	0.673748	3-hydroxyacyl-ACP dehydratase
RSc0426		hypothetical protein	2	5	3	14	20	9	6.70887	0.771591	1.70715	0.615073	1.25447	0.20967	0.304498	AC251_RS16380	385.83	-0.0510533	0.161238	-0.316634	0.751522	0.82115	beta-ketoacyl synthase chain length factor
RSc0427		3-oxoacyl-(acyl carrier protein) synthase I	9	35	30	80	140	55	44.3892	0.582216	1.49715	0.368958	1.578	0.114565	0.185249	AC251_RS16375	1461.01	0.0062364	0.115011	0.0542243	0.956756	0.970657	beta-ketoacyl-[acyl-carrier-protein] synthase family protein
RSc0428		hypothetical protein	1	9	6	20	26	9	8.91645	0.500058	1.41427	0.580967	0.860733	0.389385	0.495798	AC251_RS16370	250.348	-0.297174	0.165704	-1.7934	0.0729091	0.126308	polysaccharide deacetylase family protein
RSc0429		hypothetical protein	7	43	35	91	141	64	48.6472	0.541306	1.45529	0.394808	1.37106	0.170355	0.257754	AC251_RS16365	613.159	-0.488035	0.127358	-3.832	0.000127104	0.000430466	MMPL family transporter
RSc0430		putative transmembrane protein	8	28	28	28	41	22	24.5074	-0.772638	-1.70839	0.380725	-2.02938	0.0424192	0.0803308	AC251_RS16360	245.276	-0.203841	0.17047	-1.19576	0.231789	0.329081	outer membrane lipoprotein carrier protein LolA
RSc0431		hypothetical protein	9	17	16	37	69	27	23.7303	0.299577	1.23078	0.394481	0.75942	0.447601	0.553265	AC251_RS16355	279.784	-0.18343	0.150779	-1.21655	0.223776	0.320707	acyl-CoA synthetase
RSc0432		hypothetical protein	5	27	37	100	112	46	42.0498	0.603872	1.51979	0.520894	1.1593	0.246334	0.345874	AC251_RS16350	1033.97	0.140362	0.136834	1.02578	0.304993	0.410499	AMP-binding protein
RSc0433		hypothetical protein	4	7	7	35	49	11	13.8006	0.982334	1.97566	0.58045	1.69236	0.0905764	0.152334	AC251_RS16345	516.329	-0.201916	0.16781	-1.20324	0.228882	0.326176	hypothetical protein
RSc0434		acyl carrier protein	441	455	268	557	647	523	504.485	-0.864423	-1.82061	0.39381	-2.19502	0.028162	0.0561491	AC251_RS16340	1367.07	0.16438	0.142491	1.15362	0.248658	0.348279	acyl carrier protein
RSc0435	fabG	3-ketoacyl-(acyl-carrier-protein) reductase	1333	2512	1397	2387	2454	2223	2069.46	-0.862809	-1.81858	0.233013	-3.70284	0.000213202	0.000693079	AC251_RS16335	886.52	-0.173996	0.138651	-1.25492	0.209507	0.303536	3-oxoacyl-ACP reductase FabG
RSc0436		hypothetical protein	29	66	41	140	185	102	76.63	0.346721	1.27167	0.229536	1.51053	0.130907	0.206848	AC251_RS16330	429.629	-0.331979	0.156026	-2.12771	0.0333609	0.0647809	glycosyltransferase family 2 protein
RSc0437		hypothetical protein	1	3	4	25	45	14	10.0724	1.95631	3.88068	0.655664	2.98371	0.0028478	0.0074635	AC251_RS16325	57.798	-0.671701	0.285627	-2.35167	0.0186893	0.0392808	YeeE/YedE family protein
RSc0438		hypothetical protein	1	3	3	134	234	69	43.7762	4.42633	21.501	0.634905	6.97164	3.13e-12	2.32e-11	AC251_RS16320	54.1431	-0.538819	0.29786	-1.80897	0.070456	0.122754	YeeE/YedE family protein
RSc0439		putative lipase/esterase protein	12	57	41	112	163	80	60.679	0.431381	1.34852	0.323518	1.33341	0.182399	0.272751	AC251_RS16315	605.155	-0.18818	0.178456	-1.05449	0.291658	0.397083	alpha/beta hydrolase
RSc0440		putative signal peptide protein	5	32	30	81	117	56	40.6216	0.654548	1.57412	0.413424	1.58323	0.113368	0.183671	AC251_RS16310	535.371	0.218617	0.138545	1.57795	0.114576	0.184259	hypothetical protein
RSc0441	gntK	thermoresistant gluconokinase (gluconate kinase 2) protein	179	719	474	657	830	546	526.366	-0.637429	-1.55555	0.258999	-2.46112	0.0138503	0.0301277	AC251_RS16305	1635.84	-0.572965	0.162556	-3.52471	0.000423942	0.00130882	gluconokinase
RSc0442		acyl-CoA synthetase	156	247	157	336	413	278	251.072	-0.477373	-1.39221	0.231294	-2.06392	0.0390256	0.0745835	AC251_RS16300	1362.35	0.260608	0.130469	1.99746	0.0457749	0.0847915	AMP-binding protein
RSc0443		glycin-rich signal peptide protein	3	2	1	10	15	16	6.09872	1.37022	2.5851	0.738969	1.85423	0.063706	0.113533	AC251_RS16295	78.0659	-0.544032	0.277762	-1.95862	0.0501568	0.0915974	hypothetical protein
RSc0444		putative signal peptide protein	2	5	1	12	9	10	5.18995	0.690703	1.61407	0.711872	0.970263	0.331915	0.438744	AC251_RS16290	51.0424	-0.261825	0.299956	-0.872878	0.38273	0.491446	hypothetical protein
RSc0445		putative signal peptide protein	5	11	2	14	10	17	8.85022	-0.0122336	-1.00852	0.630872	-0.0193915	0.984529	0.989486	AC251_RS16285	27.4237	0.102126	0.411184	0.248372	0.803847	0.858991	C39 family peptidase
RSc0446		lipoprotein	3	4	3	19	20	9	7.48607	0.898663	1.86434	0.618697	1.45251	0.14636	0.226954	AC251_RS16280	49.4484	-0.171107	0.351489	-0.486806	0.626396	0.718094	hypothetical protein
RSc0447		hypothetical protein	124	282	196	100	131	97	183.552	-2.16064	-4.47114	0.17718	-12.1946	3.32e-34	6.58e-33	AC251_RS16275	1244.61	1.87924	0.20372	9.22464	2.85e-20	3.73e-19	acetate kinase
RSc0448	queF	7-cyano-7-deazaguanine reductase	449	885	510	789	991	816	734.173	-0.803823	-1.74572	0.196446	-4.09182	4.28e-05	0.00015398	AC251_RS16270	974.217	0.129664	0.129473	1.00148	0.316595	0.422897	NADPH-dependent 7-cyano-7-deazaguanine reductase QueF
RSc0449	ilvA	threonine dehydratase	383	766	498	1059	1539	954	774.933	-0.216721	-1.16209	0.147096	-1.47332	0.140664	0.219622	AC251_RS16265	4688.88	0.24147	0.109487	2.20547	0.0274209	0.0549142	threonine ammonia-lyase%2C biosynthetic
RSc0450		putative ATP-sensitive inward rectifier potassium channel related transmembrane protein	31	39	37	112	178	119	70.298	0.555446	1.46962	0.296201	1.87523	0.0607608	0.10926	AC251_RS16260	562.33	0.569268	0.150995	3.77012	0.000163172	0.000543259	potassium channel protein
RSc0451		hypothetical conserved protein	23	83	70	32	33	24	51.091	-2.20335	-4.60547	0.341785	-6.4466	1.14e-10	7.52e-10	AC251_RS16255	391.035	0.421011	0.142244	2.95977	0.00307864	0.00796015	hypothetical protein
RSc0452		putative transmembrane protein	70	221	146	254	356	271	194.523	-0.231242	-1.17384	0.207894	-1.11231	0.266007	0.366689	AC251_RS16250	515.059	-0.284663	0.131915	-2.15794	0.0309328	0.0608001	hypothetical protein
RSc0453		hypothetical protein	25	48	33	68	111	40	48.3605	-0.310884	-1.24047	0.325741	-0.954388	0.339887	0.446468	AC251_RS16245	629.78	0.567988	0.134897	4.21054	2.55e-05	9.64e-05	DedA family protein
RSc0454		putative oxidoreductase protein	872	2151	1303	4281	5145	3809	2416.41	0.345106	1.27024	0.120418	2.8659	0.00415822	0.010469	AC251_RS16240	13044.7	0.133839	0.0990705	1.35095	0.176712	0.264396	FAD/FMN-binding oxidoreductase
RSc0455		hypothetical protein	11	97	87	227	355	184	120.185	0.757393	1.69043	0.494305	1.53224	0.125464	0.200276	AC251_RS16235	899.85	-0.269153	0.129532	-2.07789	0.0377195	0.0718771	HIT family protein
RSc0456		ATP-binding transport ABC transporter protein	811	1250	729	1415	1589	1423	1192.25	-0.673367	-1.59479	0.27637	-2.43647	0.0148315	0.0319434	AC251_RS16230	3745.92	0.475912	0.118318	4.02231	5.76e-05	0.000206649	ABC transporter ATP-binding protein/permease
RSc0457		hypothetical protein	112	355	260	560	718	518	357.615	0.0591391	1.04184	0.20804	0.284268	0.776205	0.834755	AC251_RS16225	1962.92	0.227728	0.117925	1.93113	0.0534668	0.0969416	DUF971 domain-containing protein
RSc0458	ubiE	ubiquinone/menaquinone biosynthesis methyltransferase	7064	9223	5127	12086	15650	14019	10099.7	-0.419349	-1.33732	0.340262	-1.23243	0.217789	0.313913	AC251_RS16220	4649.65	0.127853	0.107494	1.18939	0.234284	0.332002	bifunctional demethylmenaquinone methyltransferase/2-methoxy-6-polyprenyl-1%2C4-benzoquinol methylase UbiE
RSc0459		hypothetical protein	1999	4849	2965	6027	7986	5341	4381.04	-0.30223	-1.23305	0.0938306	-3.22102	0.00127736	0.003591	AC251_RS16215	9913.98	0.494428	0.120584	4.10027	4.13e-05	0.000151039	Tim44 domain-containing protein
RSc0460		hypothetical protein	8	49	34	111	220	117	64.9395	1.0484	2.06823	0.371669	2.82078	0.00479072	0.0118815	AC251_RS16210	729.397	-0.0184251	0.130907	-0.140749	0.888068	0.921403	SCP2 domain-containing protein
RSc0461	ubiB	putative ubiquinone biosynthesis protein UbiB	269	537	330	770	965	654	530.285	-0.238854	-1.18005	0.156029	-1.53083	0.12581	0.200701	AC251_RS16205	1278.05	-0.246385	0.127112	-1.93833	0.052583	0.0954698	ubiquinone biosynthesis regulatory protein kinase UbiB
RSc0462		hypothetical protein	9	16	9	27	52	28	19.3594	0.322718	1.25068	0.395958	0.815032	0.415054	0.521036	AC251_RS16200	507.275	-0.289588	0.138592	-2.0895	0.0366629	0.0702418	TPMT family class I SAM-dependent methyltransferase
RSc0463		sodium/solute symporter transmembrane protein	471	1002	629	1577	2275	1450	1062.59	0.0228293	1.01595	0.131199	0.174004	0.861862	0.902369	AC251_RS16195	1571.92	0.195463	0.142724	1.36951	0.170839	0.257642	sodium:solute symporter family protein
RSc0464		hypothetical protein	49	117	85	341	456	320	175.794	0.863716	1.81972	0.177883	4.85553	1.2e-06	5.44e-06	AC251_RS16190	2167.5	0.679152	0.12316	5.51441	3.5e-08	1.97e-07	FmdB family transcriptional regulator
RSc0465		hypothetical protein	266	544	336	1039	1387	991	636.922	0.270583	1.2063	0.150361	1.79956	0.0719301	0.126118	AC251_RS16185	2493.54	0.461434	0.10638	4.3376	1.44e-05	5.65e-05	DUF502 domain-containing protein
RSc0466	aspS	aspartyl-tRNA synthetase	1410	2240	1333	3813	4813	3774	2575.39	-0.0370779	-1.02603	0.246913	-0.150165	0.880634	0.913901	AC251_RS16180	11149.3	0.298142	0.120519	2.47381	0.0133681	0.0294376	aspartate--tRNA ligase
RSc0467		hypothetical protein	16	130	126	294	488	163	153.643	0.540469	1.45445	0.538843	1.00302	0.315852	0.420968	AC251_RS16175	789.59	0.129554	0.126216	1.02644	0.304682	0.410329	hypothetical protein
RSc0468	ntpA	dATP pyrophosphohydrolase	238	400	204	340	471	390	341.688	-0.814148	-1.75826	0.277981	-2.92879	0.00340288	0.00870789	AC251_RS16170	799.746	0.359466	0.11878	3.0263	0.00247563	0.00649761	dihydroneopterin triphosphate diphosphatase
RSc0469		hypothetical protein	95	186	99	220	293	191	167.55	-0.420689	-1.33857	0.204817	-2.05398	0.0399778	0.0762866	AC251_RS16165	619.029	0.0126157	0.135559	0.0930643	0.925852	0.949468	endonuclease/exonuclease/phosphatase family protein
RSc0470		hypothetical protein	32	105	58	114	185	96	85.4137	-0.250698	-1.18978	0.242465	-1.03395	0.301158	0.406266	AC251_RS16160	846.474	-0.723498	0.138117	-5.23829	1.62e-07	8.33e-07	cardiolipin synthase ClsB
RSc0471		putative transferase protein	32	96	66	105	154	92	82.0229	-0.42087	-1.33873	0.223006	-1.88726	0.0591254	0.106511	AC251_RS16155	751.271	-0.577663	0.129441	-4.46274	8.09e-06	3.29e-05	acyl CoA:acetate/3-ketoacid CoA transferase
RSc0472		putative transcription regulator protein	86	360	210	1407	1690	1451	620.658	1.60758	3.04741	0.26737	6.01258	1.83e-09	1.08e-08	AC251_RS16150	4048.78	0.614427	0.109669	5.60254	2.11e-08	1.22e-07	TetR/AcrR family transcriptional regulator
RSc0473		putative acyl-CoA dehydrogenase oxidoreductase protein	387	645	339	1302	1683	1419	809.267	0.348831	1.27353	0.268493	1.29922	0.19387	0.285372	AC251_RS16145	6982.33	0.88269	0.108328	8.14827	3.69e-16	4.01e-15	acyl-CoA dehydrogenase C-terminal domain-containing protein
RSc0474		putative 3-hydroxyacyl-CoA dehydrogenase oxidoreductase protein	202	506	271	309	454	328	350.47	-1.11042	-2.15908	0.171858	-6.46125	1.04e-10	6.85e-10	AC251_RS16140	6332.7	0.926184	0.114965	8.05622	7.87e-16	8.4e-15	3-hydroxyacyl-CoA dehydrogenase/enoyl-CoA hydratase family protein
RSc0475		acetyl-CoA acetyltransferase	50	167	101	148	205	131	124.267	-0.642633	-1.56118	0.208071	-3.08853	0.00201152	0.00542273	AC251_RS16135	3559.37	0.755112	0.112394	6.71845	1.84e-11	1.41e-10	acetyl-CoA C-acyltransferase
RSc0476		enoyl-CoA hydratase	8	49	32	39	108	33	37.1281	-0.249629	-1.1889	0.48243	-0.517441	0.604848	0.690978	AC251_RS16130	1486.12	0.573836	0.118736	4.83289	1.35e-06	6.09e-06	enoyl-CoA hydratase
RSc0477		hypothetical protein	11	45	25	275	431	296	120.115	2.36385	5.14744	0.267012	8.85299	8.52e-19	9.14e-18	AC251_RS16125	696.794	0.255521	0.166643	1.53335	0.125191	0.19874	acyl-CoA thioesterase
RSc0478		ABC transporter ATP-binding protein	92	174	116	344	428	244	199.771	0.0814616	1.05809	0.197276	0.412931	0.679657	0.75686	AC251_RS16120	1471.84	0.0310881	0.115543	0.269061	0.787883	0.846594	ABC transporter ATP-binding protein/permease
RSc0479		putative transcription regulator protein	73	246	184	423	611	349	258.745	0.195371	1.14502	0.233958	0.835069	0.403679	0.510869	AC251_RS16115	2670.4	0.586868	0.119628	4.90577	9.31e-07	4.3e-06	LysR family transcriptional regulator
RSc0480	gdhA	glutamate dehydrogenase (NAD(P)+) oxidoreductase protein	3248	4839	2633	7679	10636	7594	5469.8	-0.10462	-1.07521	0.283511	-0.369015	0.712116	0.782521	AC251_RS16110	18608.9	0.526247	0.105592	4.98376	6.24e-07	2.97e-06	Glu/Leu/Phe/Val dehydrogenase
RSc0481		amino-acid-binding periplasmic (PBP) ABC transporter protein	4197	4953	2525	3777	4166	3809	4428.64	-1.37865	-2.60025	0.385866	-3.57287	0.000353088	0.00110464	AC251_RS16105	9053.74	0.326359	0.139249	2.34371	0.0190928	0.0400179	glutamate/aspartate ABC transporter substrate-binding protein
RSc0482	gltJ	glutamate/aspartate transmembrane ABC transporter protein	249	433	204	358	372	325	337.61	-1.05373	-2.07589	0.289118	-3.64463	0.000267773	0.000856531	AC251_RS16100	1547.28	0.0608453	0.149297	0.407546	0.683607	0.764469	amino acid ABC transporter permease
RSc0483	gltK	glutamate/aspartate transmembrane ABC transporter protein	369	443	222	387	474	383	411.295	-1.13086	-2.18989	0.376634	-3.00254	0.00267741	0.007054	AC251_RS16095	1064.99	0.079612	0.140982	0.564697	0.57228	0.671625	glutamate/aspartate ABC transporter permease GltK
RSc0484	gltL	putative glutamate/aspartate transport ATP- binding ABC transporter protein	1467	1826	955	1445	1682	1459	1630.91	-1.27333	-2.41718	0.360596	-3.53118	0.000413713	0.00127987	AC251_RS16090	3345.31	0.134824	0.107925	1.24923	0.21158	0.306122	amino acid ABC transporter ATP-binding protein
RSc0485		hypothetical protein	127	275	196	911	1054	874	442.44	0.96184	1.94779	0.175749	5.47279	4.43e-08	2.32e-07	AC251_RS16085	1596.82	0.449818	0.177232	2.53802	0.0111481	0.0250479	class II glutamine amidotransferase
RSc0486	ttuD2	putative hydroxypyruvate reductase oxidoreductase protein	8	86	72	160	284	135	94.0389	0.593316	1.50871	0.524396	1.13143	0.257875	0.35824	AC251_RS16075	978.282	-0.459922	0.121549	-3.78384	0.000154426	0.000516733	glycerate kinase
RSc0487	pyrC	dihydroorotase	24	75	46	97	158	75	67.2703	-0.100593	-1.07221	0.262595	-0.383074	0.701665	0.775484	AC251_RS16070	1789.57	0.0700937	0.122034	0.57438	0.565711	0.665371	dihydroorotase
RSc0488		putative transmembrane protein	18	68	36	82	99	59	52.5985	-0.26523	-1.20183	0.274024	-0.967909	0.33309	0.439562	AC251_RS16065	540.084	-0.729061	0.140074	-5.20484	1.94e-07	9.88e-07	DUF3025 domain-containing protein
RSc0489		hypothetical protein	365	641	408	868	1142	766	646.359	-0.367283	-1.28992	0.189275	-1.94047	0.0523224	0.09613	AC251_RS16055	1268.46	0.436835	0.125388	3.48388	0.000494205	0.00150214	OsmC family protein
RSc0490	rplM	50S ribosomal protein L13	5235	7034	3313	8069	7947	8347	6743.94	-0.707319	-1.63277	0.378089	-1.87077	0.0613766	0.110062	AC251_RS16050	25706.2	0.0117279	0.128465	0.0912924	0.92726	0.950029	50S ribosomal protein L13
RSc0491	rpsI	30S ribosomal protein S9	2163	5378	2964	9601	10835	8311	5522.47	0.194272	1.14415	0.148048	1.31222	0.189447	0.2811	AC251_RS16045	25510	0.16017	0.106977	1.49724	0.13433	0.211101	30S ribosomal protein S9
RSc0492		hypothetical protein	65	227	146	1116	1622	927	470.852	1.80299	3.48944	0.209149	8.62062	6.66e-18	6.88e-17	AC251_RS16040	1161.27	-0.187812	0.12686	-1.48047	0.138749	0.216634	hypothetical protein
RSc0493		hypothetical protein	158	282	151	426	484	421	289.403	-0.136113	-1.09894	0.248045	-0.548745	0.58318	0.673837	AC251_RS16035	1236.46	0.119315	0.130157	0.9167	0.3593	0.467583	polymer-forming cytoskeletal protein
RSc0494		iron-sulfur cluster insertion protein ErpA	2494	2146	1129	3561	3894	3897	2857.55	-0.488793	-1.40327	0.480501	-1.01726	0.309031	0.413201	AC251_RS16030	6573.26	0.844324	0.123623	6.82984	8.5e-12	6.74e-11	iron-sulfur cluster insertion protein ErpA
RSc0495	anmK	anhydro-N-acetylmuramic acid kinase	12	83	65	200	338	133	101.769	0.820444	1.76595	0.44183	1.85692	0.0633224	0.112948	AC251_RS16025	2298.4	-0.00497248	0.111058	-0.0447738	0.964288	0.975976	anhydro-N-acetylmuramic acid kinase
RSc0496	tyrS	tyrosyl-tRNA synthetase	432	692	399	673	907	764	639.273	-0.7168	-1.64353	0.265667	-2.69811	0.00697334	0.0165463	AC251_RS16020	1754.35	0.257425	0.132268	1.94623	0.0516267	0.093894	tyrosine--tRNA ligase
RSc0497		D-tyrosyl-tRNA deacylase	51	85	71	117	167	73	89.194	-0.584248	-1.49926	0.277375	-2.10634	0.0351744	0.0680839	AC251_RS16015	522.642	0.0926146	0.146402	0.632606	0.526991	0.630089	D-tyrosyl-tRNA(Tyr) deacylase
RSc0498		hypothetical protein	3	15	9	15	26	8	10.8754	-0.411384	-1.32996	0.51727	-0.795298	0.42644	0.533317	AC251_RS16010	0.292676	-1.50378	3.59164	-0.41869	0.675443	0.757358	hypothetical protein
RSc0499	gpmB	putative phosphoglycerate mutase 2 protein	29	126	87	222	261	153	120.378	0.167181	1.12286	0.292887	0.570804	0.568132	0.660527	AC251_RS16005	866.875	-0.0897175	0.128919	-0.695921	0.486478	0.592142	histidine phosphatase family protein
RSc0500	ruvB	HOLLIDAY JUNCTION DNA HELICASE	46	160	101	246	338	260	158.821	0.226351	1.16987	0.224705	1.00732	0.31378	0.418989	AC251_RS16000	1557.28	0.165125	0.107486	1.53624	0.12448	0.197729	Holliday junction branch migration DNA helicase RuvB
RSc0501	ruvA	HOLLIDAY JUNCTION DNA HELICASE	66	150	119	236	324	203	160.748	-0.117527	-1.08487	0.184078	-0.638463	0.523172	0.623211	AC251_RS15995	505.365	-0.0566295	0.16054	-0.352743	0.724281	0.798952	Holliday junction branch migration protein RuvA
RSc0502	glpQ	putative glycerophosphoryl diester phosphodiesterase, periplasmic precursor protein	21	72	31	37	74	31	42.7987	-1.06231	-2.08827	0.338608	-3.13728	0.00170526	0.00467541	AC251_RS15990	725.528	0.958303	0.151736	6.31558	2.69e-10	1.86e-09	glycerophosphodiester phosphodiesterase
RSc0503	ruvC	HOLLIDAY JUNCTION ENDODEOXYRIBONUCLEASE	14	67	35	83	127	74	54.7808	0.0625591	1.04432	0.297072	0.210586	0.833211	0.878639	AC251_RS15985	809.362	0.182711	0.139122	1.31331	0.189078	0.278673	crossover junction endodeoxyribonuclease RuvC
RSc0504	purH	bifunctionalphosphoribosylaminoimidazolecarboxamide formyltransferase/IMP cyclohydrolase	198	478	335	751	863	602	476.076	-0.148669	-1.10855	0.1495	-0.99444	0.320009	0.425825	AC251_RS15980	3131.04	0.606522	0.129359	4.68869	2.75e-06	1.19e-05	bifunctional phosphoribosylaminoimidazolecarboxamide formyltransferase/IMP cyclohydrolase
RSc0505	fis	DNA-binding protein Fis	46	76	43	105	81	86	71.5179	-0.56861	-1.48309	0.333354	-1.70572	0.0880597	0.148905	AC251_RS15975	112.171	0.263955	0.217449	1.21387	0.224796	0.321561	Fis family transcriptional regulator
RSc0506		NIFR3-like protein	56	272	200	575	812	431	303.452	0.559172	1.47342	0.33513	1.66852	0.0952124	0.158846	AC251_RS15970	1007.85	-0.0839372	0.157203	-0.533943	0.593381	0.689981	tRNA dihydrouridine synthase DusB
RSc0507		amino acid dehydrogenase transmembrane protein	6	46	48	72	113	44	45.3983	-0.0566059	-1.04002	0.513574	-0.11022	0.912235	0.938568	AC251_RS15955	899.901	-0.0667881	0.127458	-0.524002	0.600277	0.695258	FAD-dependent oxidoreductase
RSc0508	ubiH	hypothetical protein	2	22	33	70	167	39	39.2835	0.904683	1.87213	0.670679	1.34891	0.177367	0.266424	AC251_RS15950	1576.63	0.0957278	0.117103	0.817468	0.413661	0.522815	UbiH/UbiF/VisC/COQ6 family ubiquinone biosynthesis hydroxylase
RSc0509	pepP	XAA-Pro aminopeptidase	16	96	60	123	236	111	84.9126	0.226897	1.17032	0.376493	0.60266	0.546735	0.643597	AC251_RS15945	3793.18	0.56851	0.115472	4.92334	8.51e-07	3.96e-06	aminopeptidase P N-terminal domain-containing protein
RSc0510		hypothetical protein	54	172	125	176	248	134	140.009	-0.602114	-1.51794	0.230597	-2.61111	0.0090249	0.0207627	AC251_RS15940	1715.84	2.47749	0.161975	15.2956	8.19e-53	3.88e-51	bifunctional diguanylate cyclase/phosphodiesterase
RSc0511		nucleotidyl transferase family protein	2	17	14	30	64	16	17.8403	0.430259	1.34748	0.563191	0.763967	0.444887	0.550728	AC251_RS15935	819.823	-0.0425702	0.129616	-0.328432	0.742585	0.814909	nucleotidyltransferase family protein
RSc0512		Branched-chain amino acid transport	13	17	24	50	50	19	26.3505	-0.253495	-1.19209	0.465376	-0.544709	0.585954	0.676048	AC251_RS15930	144.104	-0.257507	0.198208	-1.29917	0.193884	0.284632	AzlD domain-containing protein
RSc0513		hypothetical protein	12	72	52	129	206	105	74.5686	0.461726	1.37719	0.366953	1.25827	0.208294	0.303028	AC251_RS15925	448.375	-0.379547	0.131895	-2.87766	0.00400638	0.0100197	AzlC family ABC transporter permease
RSc0514		hypothetical protein	18	82	58	127	205	102	79.6193	0.203802	1.15173	0.313555	0.649973	0.51571	0.616677	AC251_RS15920	1202.78	0.0988234	0.128194	0.770892	0.440771	0.549102	aminoglycoside phosphotransferase family protein
RSc0515		organic solvent tolerance transmembrane protein	1276	2243	1344	2617	3057	2417	2084.61	-0.5908	-1.50608	0.213128	-2.77204	0.00557061	0.0135531	AC251_RS15915	5297.1	0.0565362	0.109369	0.516932	0.605204	0.699437	LPS-assembly protein LptD
RSc0516	surA	peptidyl-prolyl cis-trans isomerase	501	1439	1060	2396	3384	2058	1517.27	0.112978	1.08146	0.179326	0.630014	0.528685	0.627597	AC251_RS15910	6594.67	0.421715	0.106188	3.97139	7.15e-05	0.000252633	chaperone SurA
RSc0517	pdxA	4-hydroxythreonine-4-phosphate dehydrogenase	15	75	45	220	357	129	99.5345	1.11967	2.17297	0.368521	3.03827	0.00237943	0.00632234	AC251_RS15905	1153.67	-0.137186	0.11563	-1.18642	0.235457	0.333415	4-hydroxythreonine-4-phosphate dehydrogenase PdxA
RSc0518	ksgA	dimethyladenosine transferase	65	146	112	226	251	191	149.304	-0.237562	-1.179	0.196779	-1.20725	0.227335	0.324022	AC251_RS15900	1008.46	-0.157675	0.113548	-1.38863	0.164947	0.249892	16S rRNA (adenine(1518)-N(6)/adenine(1519)-N(6))-dimethyltransferase RsmA
RSc0519		hypothetical protein	10	43	41	65	126	55	46.3084	0.0926042	1.06629	0.390359	0.237228	0.81248	0.864451	AC251_RS15895	535.166	-0.242129	0.161516	-1.4991	0.133847	0.210467	DMT family transporter
RSc0520	gloA	lactoylglutathione lyase	15	40	18	40	80	44	33.9095	-0.11984	-1.08661	0.330533	-0.362567	0.716929	0.786258	AC251_RS15890	511.34	0.450801	0.153804	2.93101	0.00337861	0.00865779	lactoylglutathione lyase
RSc0521		hypothetical protein	38	48	33	62	81	58	52.7597	-0.607085	-1.52318	0.314602	-1.92969	0.0536451	0.0979829	AC251_RS15880	787.201	-0.560107	0.121663	-4.60375	4.15e-06	1.75e-05	M48 family metallopeptidase
RSc0522		putative acyltransferase transmembrane protein	59	112	87	141	125	103	104.149	-0.779029	-1.71598	0.254737	-3.05818	0.00222689	0.00594552	AC251_RS15875	669.106	-0.27321	0.156102	-1.7502	0.0800832	0.136262	1-acyl-sn-glycerol-3-phosphate acyltransferase
RSc0523		D,D-heptose 1,7-bisphosphate phosphatase	65	161	84	146	217	152	128.163	-0.540817	-1.4548	0.200897	-2.692	0.0071024	0.0167967	AC251_RS15870	1074.83	0.00455766	0.120314	0.0378815	0.969782	0.979378	D-glycero-beta-D-manno-heptose 1%2C7-bisphosphate 7-phosphatase
RSc0524	glyS	glycyl-tRNA synthetase subunit beta	89	227	153	389	579	349	247.487	0.196859	1.1462	0.161365	1.21996	0.22248	0.31874	AC251_RS15865	4975.96	0.121124	0.114525	1.05762	0.290227	0.39554	glycine--tRNA ligase subunit beta
RSc0525		putative signal peptide protein	0	4	5	18	37	16	8.94055	1.61059	3.05376	0.642448	2.50695	0.0121776	0.0269953	AC251_RS15860	1075.43	2.97e-06	0.136518	2.18e-05	0.999983	0.999983	hypothetical protein
RSc0526	glyQ	glycyl-tRNA synthetase subunit alpha	216	358	181	439	625	466	352.18	-0.322972	-1.2509	0.271113	-1.19128	0.233544	0.331263	AC251_RS15855	2106	-0.0169769	0.156383	-0.10856	0.913552	0.941767	glycine--tRNA ligase subunit alpha
RSc0527	lnt	apolipoprotein N-acyltransferase	36	83	66	32	45	38	57.9995	-1.96083	-3.89285	0.27219	-7.20389	5.85e-13	4.54e-12	AC251_RS15850	1293.36	-0.648294	0.13277	-4.88285	1.05e-06	4.78e-06	apolipoprotein N-acyltransferase
RSc0528		hypothetical protein	165	219	147	109	139	125	181.551	-1.86683	-3.64731	0.3135	-5.95481	2.6e-09	1.52e-08	AC251_RS15845	1738.55	-0.157089	0.126558	-1.24124	0.214519	0.309698	HlyC/CorC family transporter
RSc0529		putative metalloprotease	21	45	26	106	113	88	54.5786	0.457604	1.37326	0.264135	1.73246	0.0831911	0.142117	AC251_RS15840	1190.7	0.0427737	0.12412	0.344617	0.730382	0.804345	rRNA maturation RNase YbeY
RSc0530		PHOH-like protein	22	67	57	140	172	102	77.156	0.220667	1.16527	0.262315	0.84123	0.400219	0.507005	AC251_RS15835	659.675	-0.185077	0.138935	-1.33212	0.182821	0.271318	PhoH family protein
RSc0531	miaB	tRNA-N(6)-(isopentenyl)adenosine-37 thiotransferase enzyme MiaB	158	281	173	638	813	538	359.244	0.366853	1.28954	0.191558	1.9151	0.05548	0.100965	AC251_RS15830	2582.97	0.253034	0.126974	1.99281	0.0462827	0.0855529	tRNA (N6-isopentenyl adenosine(37)-C2)-methylthiotransferase MiaB
RSc0532		hypothetical protein	35	118	91	633	894	498	261.117	1.77004	3.41064	0.23535	7.52087	5.44e-14	4.54e-13	AC251_RS15825	2108.44	0.568697	0.104496	5.4423	5.26e-08	2.88e-07	hypothetical protein
RSc0533		putative transmembrane protein	2	12	5	32	61	24	15.563	1.31632	2.4903	0.498701	2.63949	0.00830304	0.0192708	AC251_RS15820	1271.42	-0.147745	0.110286	-1.33965	0.180359	0.268715	NAD(P)/FAD-dependent oxidoreductase
RSc0534		lipoprotein transmembrane	22	51	46	10	14	11	33.354	-3.02508	-8.14027	0.373679	-8.0954	5.71e-16	5.24e-15	AC251_RS15805	1053.84	1.52118	0.158679	9.58651	9.11e-22	1.28e-20	DUF1571 domain-containing protein
RSc0535		putative signal peptide protein	1	0	1	2	4	4	1.70656	0.806709	1.74922	1.1375	0.709195	0.478203	0.582577	AC251_RS15795	97.1211	0.351498	0.264229	1.33028	0.183426	0.272139	hypothetical protein
RSc0536	fabG	3-ketoacyl-(acyl-carrier-protein) reductase	29	129	73	292	449	206	146.585	0.790341	1.72948	0.295876	2.67119	0.00755818	0.0177234	AC251_RS15790	597.817	0.830575	0.203256	4.08635	4.38e-05	0.000159399	3-oxoacyl-ACP reductase
RSc0537	fadE	acyl-CoA dehydrogenase	10	34	25	71	72	41	35.063	0.147076	1.10732	0.335055	0.438959	0.660691	0.739204	AC251_RS15785	1008.48	1.36753	0.13441	10.1743	2.58e-24	4.15e-23	acyl-CoA dehydrogenase
RSc0538		putative transcription regulator protein	4	13	5	15	33	18	11.6832	0.300043	1.23118	0.491613	0.610324	0.541647	0.639116	AC251_RS15780	2591.2	1.53561	0.148925	10.3113	6.26e-25	1.04e-23	TetR family transcriptional regulator
RSc0539	rhlE1	ATP-dependent RNA helicase protein	52	194	115	341	455	285	193.626	0.346368	1.27136	0.217915	1.58946	0.111956	0.182033	AC251_RS15770	8202.58	-0.692384	0.132804	-5.2136	1.85e-07	9.46e-07	DEAD/DEAH box helicase
RSc0540		serine/threonine protein kinase	25	126	76	228	286	164	119.878	0.36987	1.29224	0.306267	1.20767	0.227173	0.323972	AC251_RS15765	3523.49	-1.07975	0.133845	-8.06716	7.2e-16	7.71e-15	serine/threonine protein kinase
RSc0541		pirin-like protein	8	13	11	71	120	49	31.8665	1.52591	2.87968	0.390835	3.90422	9.45e-05	0.000324412	AC251_RS15760	2968.01	0.582393	0.148837	3.91295	9.12e-05	0.000315015	pirin family protein
RSc0542		transcription regulator protein	7	27	18	125	199	93	53.401	1.69596	3.23993	0.324482	5.22668	1.73e-07	8.49e-07	AC251_RS15755	1555.94	0.639695	0.137938	4.63754	3.53e-06	1.5e-05	LysR family transcriptional regulator
RSc0543		response regulator transcription regulator protein	2	13	11	46	61	36	20.3243	1.17241	2.25388	0.412038	2.8454	0.00443559	0.0110945	AC251_RS15750	141.374	-0.751396	0.227895	-3.29711	0.000976851	0.002819	response regulator transcription factor
RSc0544		hypothetical protein	3	8	13	28	43	20	15.0237	0.571613	1.48618	0.490749	1.16478	0.244109	0.343322	AC251_RS15745	205.747	-0.651601	0.179042	-3.63938	0.000273294	0.000873191	hypothetical protein
RSc0545		oxidoreductase protein	14	36	30	167	196	109	67.2306	1.25302	2.3834	0.280992	4.45928	8.22e-06	3.3e-05	AC251_RS15740	843.621	-0.494887	0.12571	-3.93675	8.26e-05	0.000287993	FAD-dependent monooxygenase
RSc0546		hypothetical protein	1	1	0	5	19	5	3.27882	2.15411	4.45094	1.06388	2.02477	0.0428912	0.0809627	AC251_RS15735	16.1043	-0.613119	0.508715	-1.20523	0.228114	0.325256	hypothetical protein
RSc0547		putative sugar transporter transmembrane protein	133	147	79	63	71	58	119.537	-2.29047	-4.89217	0.404891	-5.65701	1.54e-08	8.45e-08	AC251_RS15725	942.679	2.62058	0.155338	16.8701	7.47e-64	5.08e-62	MHS family MFS transporter
RSc0548		hypothetical protein	6	5	4	35	25	20	12.6345	1.04103	2.0577	0.556145	1.87187	0.061225	0.109897	AC251_RS15720	24.5137	-0.24872	0.416149	-0.597671	0.550059	0.649714	DUF4212 domain-containing protein
RSc0549		transmembrane sensor histidine kinase transcription regulator protein	33	59	54	99	154	92	72.3192	-0.0976698	-1.07004	0.250807	-0.389422	0.696964	0.77217	AC251_RS15715	296.534	0.252682	0.183222	1.37911	0.167862	0.253874	sensor histidine kinase
RSc0550		response regulator transcription regulator protein	16	35	21	97	156	69	49.706	0.827967	1.77518	0.303372	2.72921	0.00634859	0.0152232	AC251_RS15710	1728.49	0.39611	0.138647	2.85698	0.00427697	0.0106363	response regulator transcription factor
RSc0551	recA	recombinase A	1325	2481	1381	6971	8815	7219	3687.5	0.833451	1.78194	0.214948	3.87745	0.000105558	0.000359546	AC251_RS15705	6186.05	0.217554	0.105348	2.0651	0.0389138	0.0739139	recombinase RecA
RSc0552	recX	recombination regulator RecX	47	92	53	550	736	564	237.788	1.96713	3.90989	0.206256	9.53734	1.47e-21	1.8e-20	AC251_RS15700	409.064	-0.0927667	0.166388	-0.557532	0.577164	0.675713	recombination regulator RecX
RSc0553		hypothetical protein	356	481	332	703	814	686	540.981	-0.458837	-1.37443	0.283978	-1.61575	0.106148	0.173894	AC251_RS15695	1161.64	-0.192993	0.120315	-1.60406	0.108701	0.175783	DUF2889 domain-containing protein
RSc0554	sucC	succinyl-CoA synthetase subunit beta	933	1847	885	3985	3789	3603	2110.8	0.353769	1.27789	0.26619	1.32901	0.183846	0.274257	AC251_RS15690	8814.49	-0.161901	0.127645	-1.26837	0.204665	0.298039	ADP-forming succinate--CoA ligase subunit beta
RSc0555	sucD	succinyl-CoA synthetase subunit alpha	340	644	343	1438	1705	1406	806.036	0.471036	1.3861	0.221855	2.12317	0.0337396	0.0658174	AC251_RS15685	8849.71	0.0957306	0.138939	0.689013	0.490815	0.596874	succinate--CoA ligase subunit alpha
RSc0556		hypothetical protein	21	32	28	96	112	75	50.1363	0.473374	1.38835	0.280564	1.68722	0.0915613	0.15368	AC251_RS15680	487.744	-0.290235	0.182234	-1.59265	0.111239	0.179491	TerC family protein
RSc0557	pilA1	type 4 fimbrial pilin signal peptide protein	294	304	190	1547	2283	1857	803.639	1.3851	2.6119	0.387658	3.57299	0.000352927	0.00110464	AC251_RS15675	126.943	-0.551685	0.204006	-2.70425	0.00684583	0.016147	pilin
RSc0558	pilA	type 4 fimbrial pilin signal peptide protein	19242	24539	12554	26958	31244	27082	24093.8	-0.786744	-1.72518	0.356973	-2.20393	0.0275292	0.0550585	AC251_RS15670	18203.4	-0.167232	0.117831	-1.41926	0.155824	0.23866	pilin
RSc0559		hypothetical protein	1297	1523	790	1932	2630	2282	1698.33	-0.486927	-1.40146	0.384666	-1.26584	0.20557	0.300027	AC251_RS15665	2345.04	-0.569825	0.128703	-4.42744	9.54e-06	3.84e-05	Wzy polymerase domain-containing protein
RSc0560	moaC	molybdenum cofactor biosynthesis protein C	48	126	64	118	154	95	94.8372	-0.645916	-1.56473	0.210878	-3.06299	0.0021914	0.00586332	AC251_RS15660	503.984	0.435479	0.13745	3.16828	0.00153342	0.00423848	cyclic pyranopterin monophosphate synthase MoaC
RSc0561		putative signal peptide protein	77	222	147	360	462	248	215.057	-0.0162418	-1.01132	0.201007	-0.0808024	0.935599	0.958456	AC251_RS15655	2358.6	0.371515	0.128213	2.89765	0.00375975	0.0094969	M48 family metallopeptidase
RSc0562		hypothetical protein	1	11	6	18	29	15	10.0237	0.524861	1.4388	0.522228	1.00504	0.314877	0.420135	AC251_RS15650	297.544	-0.762348	0.158751	-4.80218	1.57e-06	7.02e-06	DUF2946 family protein
RSc0563		hypothetical protein	10	46	43	59	139	49	47.0145	0.0122961	1.00856	0.441915	0.0278245	0.977802	0.984312	AC251_RS15645	1287.29	-0.576933	0.126046	-4.57717	4.71e-06	1.98e-05	YheT family hydrolase
RSc0564		hypothetical protein	43	141	93	188	242	155	125.205	-0.177619	-1.13102	0.20865	-0.851278	0.394615	0.501306	AC251_RS15640	1739.45	0.446258	0.12784	3.49076	0.00048165	0.00147153	nuclear transport factor 2 family protein
RSc0565	rfaF	ADP-heptose--lipopolysaccharide heptosyltransferase II protein	64	208	156	360	611	288	226.864	0.266916	1.20323	0.259446	1.02879	0.303577	0.407765	AC251_RS15635	2002.31	-0.122431	0.118526	-1.03294	0.301631	0.407317	lipopolysaccharide heptosyltransferase II
RSc0566		hypothetical protein	8	18	16	44	50	38	24.0661	0.359595	1.28307	0.350196	1.02684	0.304496	0.40867	AC251_RS15630	578.359	0.358345	0.133699	2.68024	0.00735704	0.0172075	zinc-finger domain-containing protein
RSc0567	ilvE1	branched-chain amino acid aminotransferase	119	398	264	691	969	579	410.937	0.267317	1.20357	0.202086	1.32279	0.185906	0.276586	AC251_RS15625	3984.92	0.719711	0.117061	6.14818	7.84e-10	5.26e-09	branched-chain amino acid transaminase
RSc0568		hypothetical protein	100	179	139	764	907	758	357.889	1.22207	2.33282	0.205131	5.95752	2.56e-09	1.5e-08	AC251_RS15620	697.429	-0.143133	0.13137	-1.08954	0.275915	0.379446	AzlC family ABC transporter permease
RSc0569		Branched-chain amino acid transport	5	20	17	67	98	62	32.8141	1.14391	2.2098	0.336856	3.39586	0.000684142	0.00202603	AC251_RS15615	98.6376	0.0654031	0.239499	0.273083	0.78479	0.84446	AzlD domain-containing protein
RSc0570	rarD	Predicted permease	12	45	22	122	200	117	62.2599	1.20388	2.30358	0.280303	4.29491	1.75e-05	6.7e-05	AC251_RS15610	402.97	-0.33939	0.139438	-2.43398	0.0149338	0.032388	EamA family transporter
RSc0571	pgk	phosphoglycerate kinase	488	1124	699	1657	2097	1574	1118.25	-0.0755689	-1.05378	0.127829	-0.591172	0.554405	0.649562	AC251_RS15605	4515.84	0.141185	0.142476	0.990938	0.321716	0.428443	phosphoglycerate kinase
RSc0572	pykA1	pyruvate kinase	435	1198	840	1860	2640	1433	1195.51	-0.0237402	-1.01659	0.172325	-0.137764	0.890427	0.921641	AC251_RS15600	4637.2	0.264721	0.122027	2.16936	0.0300551	0.0593268	pyruvate kinase
RSc0573	fbaA	fructose-1,6-bisphosphate aldolase	769	1436	763	1753	2130	1782	1340.73	-0.374267	-1.29618	0.229374	-1.63169	0.102745	0.169374	AC251_RS15595	9702.09	0.352747	0.101954	3.45988	0.000540426	0.00163514	fructose-bisphosphate aldolase class II
RSc0574	hemH	phosphoribosylaminoimidazole-succinocarboxamidesynthase	129	423	324	710	940	615	439.306	0.119791	1.08658	0.226162	0.529671	0.59634	0.684549	AC251_RS15590	2843.55	0.0715447	0.128657	0.556088	0.578151	0.67657	phosphoribosylaminoimidazolesuccinocarboxamide synthase
RSc0575	purE	phosphoribosylaminoimidazole carboxylase catalytic subunit protein	24	33	31	81	97	69	48.7322	0.146023	1.10651	0.291506	0.500925	0.616424	0.701153	AC251_RS15585	833.515	0.130652	0.13359	0.978007	0.328071	0.435377	5-(carboxyamino)imidazole ribonucleotide mutase
RSc0576	purK	phosphoribosylaminoimidazole carboxylase ATPase subunit	137	385	283	525	693	393	357.676	-0.279789	-1.21402	0.190189	-1.47111	0.141262	0.220212	AC251_RS15580	2782.6	0.0780642	0.112255	0.69542	0.486792	0.592293	5-(carboxyamino)imidazole ribonucleotide synthase
RSc0577		hypothetical protein	31	139	110	266	380	183	147.649	0.315527	1.24447	0.335804	0.939616	0.347414	0.454535	AC251_RS15575	1599.09	-0.0363174	0.106401	-0.341324	0.732859	0.806236	threonylcarbamoyl-AMP synthase
RSc0580		putative lipase / esterase protein	8	24	14	25	55	32	22.1596	-0.00384267	-1.00267	0.381344	-0.0100767	0.99196	0.995423	AC251_RS15570	1350.04	1.04571	0.137217	7.62089	2.52e-14	2.4e-13	lipase
RSc0581		putative phosphoglycolate phosphatase protein	194	311	126	55	48	49	180.681	-3.32899	-10.0491	0.383299	-8.68512	3.78e-18	3.97e-17	AC251_RS15565	497.377	-0.786942	0.141371	-5.56651	2.6e-08	1.49e-07	HAD-IA family hydrolase
RSc0582		AvrD-related protein	457	488	208	64	52	50	340.426	-4.13206	-17.5337	0.478269	-8.6396	5.64e-18	5.88e-17	AC251_RS15560	426.067	-0.618532	0.16807	-3.68022	0.000233037	0.000754103	avirulence protein
RSc0583	mobB2	molybdopterin-guanine dinucleotide biosynthesis protein B	1	9	6	20	34	12	9.93751	0.74281	1.67343	0.560477	1.32532	0.185066	0.275584	AC251_RS15555	144.779	-0.282505	0.189835	-1.48816	0.136708	0.214267	molybdopterin-guanine dinucleotide biosynthesis protein B
RSc0584		D-alanyl-D-alanine carboxypeptidase	5	25	19	54	113	42	31.5348	0.783863	1.72173	0.419517	1.86849	0.0616939	0.11046	AC251_RS15550	729.308	0.0637278	0.131693	0.483911	0.628449	0.719719	D-alanyl-D-alanine carboxypeptidase/D-alanyl-D-alanine-endopeptidase
RSc0585		putative transport transmembrane protein	56	197	144	288	419	182	182.069	-0.111485	-1.08034	0.287684	-0.387527	0.698366	0.773036	AC251_RS15545	594.231	0.540286	0.173153	3.12029	0.00180675	0.00489205	MFS transporter
RSc0586		hypothetical protein	258	463	287	348	434	359	376.542	-1.13452	-2.19545	0.213281	-5.31934	1.04e-07	5.25e-07	AC251_RS15540	3745.19	0.905609	0.143703	6.30196	2.94e-10	2.03e-09	hypothetical protein
RSc0587		hypothetical protein	38	96	57	100	123	67	75.9134	-0.682495	-1.60491	0.230607	-2.95956	0.00308081	0.00798194	AC251_RS15535	664.209	0.0876703	0.13433	0.652649	0.513983	0.618247	hypothetical protein
RSc0588		hypothetical protein	20	127	84	557	951	334	230.858	1.73816	3.33608	0.422187	4.11703	3.84e-05	0.000139481	AC251_RS15530	1748.16	-0.421609	0.116052	-3.63293	0.000280225	0.00089265	EAL domain-containing protein
RSc0589		amidase	0	1	0	21	44	10	7.25745	4.13839	17.6108	1.12946	3.66405	0.000248259	0.000799393	AC251_RS15525	576.365	0.0755038	0.164623	0.458647	0.646488	0.734194	amidase
RSc0590		putative transcription regulator protein	80	197	175	47	83	46	129.8	-2.65783	-6.31081	0.264507	-10.0482	9.35e-24	1.26e-22	AC251_RS15520	508.17	0.911931	0.136176	6.69671	2.13e-11	1.63e-10	MarR family winged helix-turn-helix transcriptional regulator
RSc0591		hypothetical protein	233	320	177	122	138	113	234.03	-2.32158	-4.99879	0.32406	-7.16405	7.83e-13	6.04e-12	AC251_RS15515	1654.85	1.21845	0.152448	7.99257	1.32e-15	1.38e-14	hypothetical protein
RSc0592		hypothetical protein	32	80	61	2340	3320	2326	853.422	4.22821	18.742	0.190266	22.2226	2.08e-109	2.73e-107	AC251_RS15510	944.754	-2.1677	0.133225	-16.271	1.59e-59	9.36e-58	HD-GYP domain-containing protein
RSc0593		hypothetical protein	57	87	55	817	1183	826	339.15	2.47157	5.54648	0.234641	10.5334	6.06e-26	9.05e-25	AC251_RS15505	548.273	-0.424171	0.15297	-2.77291	0.00555578	0.0135126	hypothetical protein
RSc0594		hypothetical protein	0	0	1	14	16	6	3.82421	3.2238	9.34245	1.15424	2.79301	0.00522208	0.0127987	AC251_RS15500	102.617	-0.600364	0.224618	-2.67283	0.00752147	0.0175534	hypothetical protein
RSc0595		putative outer membrane receptor signal peptide protein	11	41	17	103	100	91	46.4476	0.877909	1.83771	0.328185	2.67504	0.00747198	0.0175625	AC251_RS15495	250.457	-0.179633	0.174376	-1.03015	0.302941	0.408773	TonB-dependent receptor
RSc0596		hypothetical protein	0	0	1	0	1	0	0.346911	-0.863482	-1.81942	1.66037	-0.520054	0.603026	0.689662	AC251_RS15490	29.6491	0.93081	0.40501	2.29824	0.0215481	0.0444617	hypothetical protein
RSc0597		hypothetical protein	0	0	1	0	6	2	1.0005	1.10701	2.15399	1.46975	0.7532	0.45133	0.556908	AC251_RS27710	49.062	0.283595	0.302448	0.937667	0.348416	0.456216	hypothetical protein
RSc0598		hypothetical protein	14	67	67	15	25	8	39.4685	-2.83714	-7.14602	0.493779	-5.74577	9.15e-09	5.14e-08	AC251_RS15485	633.63	2.18757	0.151945	14.3971	5.39e-47	2.06e-45	hypothetical protein
RSc0599		putative transcription regulator protein	17	67	62	158	215	105	82.2757	0.430981	1.34815	0.339122	1.27088	0.203773	0.297753	AC251_RS15480	1519.33	-0.0121005	0.119885	-0.100935	0.919602	0.94475	PLP-dependent aminotransferase family protein
RSc0600		hypothetical protein	0	5	5	4	15	4	4.32258	-0.0936007	-1.06703	0.823076	-0.113721	0.909459	0.936188	AC251_RS15475	350.834	0.203202	0.15647	1.29866	0.194059	0.284731	ABC-type transport auxiliary lipoprotein family protein
RSc0601		hypothetical protein	16	68	40	106	119	73	58.8057	0.0334572	1.02346	0.287465	0.116387	0.907346	0.935186	AC251_RS15470	396.454	0.311109	0.139568	2.22909	0.0258081	0.0520378	intermembrane transport protein PqiB
RSc0602		hypothetical protein	8	15	11	39	45	31	20.417	0.453832	1.36967	0.370564	1.22471	0.220686	0.316717	AC251_RS15465	183.353	0.30859	0.18112	1.70379	0.0884207	0.148449	paraquat-inducible protein A
RSc0603		hypothetical protein	15	74	34	207	272	144	89.9749	1.11439	2.16504	0.302496	3.684	0.000229605	0.000743014	AC251_RS15460	578.312	0.617683	0.136133	4.53734	5.7e-06	2.36e-05	paraquat-inducible protein A
RSc0604		hydrolase oxidoreductase protein	25	71	74	154	268	138	97.3334	0.399213	1.31879	0.311536	1.28144	0.200041	0.293158	AC251_RS15450	1366.65	-0.143391	0.140292	-1.02209	0.306739	0.412536	S-formylglutathione hydrolase
RSc0605	adhC2	bifunctional: glutathione-dependent formaldehyde dehydrogenase/alcohol dehydrogenase class III	90	199	138	233	322	221	185.557	-0.434815	-1.35174	0.163979	-2.65166	0.00800981	0.0186815	AC251_RS15445	2566.88	0.0651739	0.106194	0.613723	0.539398	0.641261	S-(hydroxymethyl)glutathione dehydrogenase/class III alcohol dehydrogenase
RSc0606		putative methyl-accepting chemotaxis transmembrane protein	5	14	7	393	633	384	147.725	4.4215	21.4291	0.340979	12.9671	1.88e-38	4.37e-37	AC251_RS15440	101.301	-2.07132	0.253216	-8.18005	2.84e-16	3.1e-15	methyl-accepting chemotaxis protein
RSc0609		putative lipoprotein	16	38	28	100	146	115	57.2656	0.850543	1.80318	0.272186	3.12486	0.00177891	0.00485599	AC251_RS15425	340.263	0.375436	0.184199	2.03821	0.0415286	0.0781256	hypothetical protein
RSc0610		putative signal peptide protein	14	16	11	30	56	54	25.7769	0.412103	1.33062	0.449071	0.917678	0.358787	0.465509	AC251_RS15420	136.555	0.111046	0.198519	0.55937	0.575909	0.674542	FMN-binding protein
RSc0611	apbE	thiamine biosynthesis lipoprotein apbE precursor transmembrane	0	0	6	31	63	24	13.0386	2.67603	6.39093	0.822437	3.25378	0.00113882	0.00323615	AC251_RS15415	153.996	-0.143416	0.19229	-0.745831	0.455769	0.563159	FAD:protein FMN transferase
RSc0612		hypothetical protein	3	2	8	10	14	8	6.88863	-0.101202	-1.07267	0.670162	-0.151011	0.879967	0.913485	AC251_RS15410	132.112	0.528541	0.198233	2.66626	0.00767007	0.0178296	hypothetical protein
RSc0613		hypothetical protein	298	346	185	10	13	18	232.864	-5.60706	-48.741	0.481563	-11.6435	2.48e-31	4.46e-30	AC251_RS15405	2856.99	3.31477	0.160818	20.612	2.14e-94	2.84e-92	inclusion body family protein
RSc0614		hypothetical protein	16	61	42	93	160	98	63.1635	0.295907	1.22766	0.280639	1.0544	0.291699	0.395322	AC251_RS15400	62.0375	0.0845705	0.313757	0.269542	0.787513	0.846532	DMT family transporter
RSc0615		transcription regulator protein	20	47	20	187	246	184	84.3638	1.54798	2.92407	0.258445	5.98957	2.1e-09	1.24e-08	AC251_RS15395	686.896	0.0379792	0.14994	0.253297	0.800039	0.855736	LysR family transcriptional regulator
RSc0616		hypothetical protein	4	4	7	63	80	57	24.5264	2.37099	5.17296	0.453657	5.22639	1.73e-07	8.5e-07	AC251_RS15390	85.5522	-0.266575	0.286017	-0.932025	0.351324	0.458552	nuclear transport factor 2 family protein
RSc0617		putative secreted aspartic protease	11	14	8	83	114	77	36.7239	1.71344	3.27942	0.347833	4.92604	8.39e-07	3.86e-06	AC251_RS15385	34.8729	-0.770407	0.360508	-2.137	0.0325978	0.0634616	hypothetical protein
RSc0618	rdgC	recombination associated protein	275	405	239	642	784	600	450.919	-0.22347	-1.16754	0.271631	-0.822697	0.41068	0.516976	AC251_RS15370	839.006	-0.0993941	0.151794	-0.654797	0.512598	0.617281	recombination-associated protein RdgC
RSc0619		putative transmembrane hydrogenase cytochrome B- type subunit	42	29	22	37	34	36	38.991	-1.24061	-2.36298	0.520326	-2.38429	0.0171121	0.0362589	AC251_RS15365	301.771	0.349818	0.195106	1.79296	0.0729791	0.126362	cytochrome b/b6 domain-containing protein
RSc0620		putative sulfate oxidase protein	59	67	35	74	74	58	65.7491	-1.03025	-2.04238	0.399761	-2.57716	0.00996145	0.0226562	AC251_RS15360	270.967	0.54084	0.185073	2.9223	0.00347453	0.00887787	molybdopterin-dependent oxidoreductase
RSc0621		hypothetical protein	625	494	233	131	142	148	442.816	-3.09586	-8.54962	0.530759	-5.8329	5.45e-09	3.11e-08	AC251_RS15355	294.055	0.409002	0.187051	2.18657	0.0287737	0.0572347	pentapeptide MXKDX repeat protein
RSc0622	dbpA	ATP-dependent RNA helicase DbpA	184	406	206	496	702	473	367.294	-0.222883	-1.16706	0.183191	-1.21667	0.223729	0.320071	AC251_RS15345	1757.69	-0.129015	0.125159	-1.03081	0.302631	0.40846	ATP-dependent RNA helicase DbpA
RSc0623		hypothetical protein	11	30	15	39	49	27	25.0687	-0.238421	-1.1797	0.335672	-0.710279	0.477531	0.582042	AC251_RS15340	336.65	0.641366	0.167545	3.82802	0.000129179	0.000436936	hypothetical protein
RSc0624		zinc-dependent alcohol dehydrogenase oxidoreductase protein	36	55	44	66	87	77	59.3249	-0.554329	-1.46849	0.287562	-1.92768	0.0538947	0.0984026	AC251_RS15320	177.204	0.292963	0.192553	1.52147	0.128142	0.20294	zinc-dependent alcohol dehydrogenase family protein
RSc0625		transcription regulator protein	526	572	298	473	528	476	542.137	-1.32418	-2.50391	0.406657	-3.25627	0.00112888	0.00321341	AC251_RS15315	851.895	0.475402	0.150035	3.16861	0.0015317	0.00423594	AraC family transcriptional regulator
RSc0626		aldehyde dehydrogenase subunit III	11	27	11	40	49	45	25.8288	0.19769	1.14686	0.359289	0.550225	0.582165	0.673546	AC251_RS15310	104.892	-0.257927	0.24085	-1.0709	0.284213	0.388742	(2Fe-2S)-binding protein
RSc0627		putative dehydrogenase large chain transmembrane protein	80	109	71	200	222	218	136.379	-0.0475969	-1.03354	0.313241	-0.15195	0.879227	0.913078	AC251_RS15305	282.366	-0.511876	0.158997	-3.2194	0.0012846	0.00360326	xanthine dehydrogenase family protein molybdopterin-binding subunit
RSc0628		hypothetical protein	7	20	10	39	38	22	18.9133	0.150554	1.11	0.398867	0.377453	0.705837	0.777854	AC251_RS15300	85.3363	-0.872825	0.23198	-3.7625	0.000168221	0.000558667	XdhC family protein
RSc0629		putative oxidoreductase cytochrome C552 precursor signal peptide protein	3	1	4	8	7	14	5.61175	0.468565	1.38373	0.796634	0.588181	0.556411	0.651606	AC251_RS15295	27.032	-0.373389	0.385096	-0.969599	0.332246	0.439599	c-type cytochrome
RSc0630		hypothetical protein	14	17	10	28	25	25	19.3621	-0.391223	-1.3115	0.430329	-0.909126	0.363284	0.470121	AC251_RS28055	10.7379	-0.374162	0.603218	-0.620277	0.535075	0.636834	hypothetical protein
RSc0631		hypothetical protein	21	27	23	61	80	63	40.0853	0.180354	1.13316	0.316157	0.570456	0.568369	0.660647	AC251_RS15275	270.239	-0.35155	0.169143	-2.07842	0.0376708	0.0718358	carboxymuconolactone decarboxylase family protein
RSc0632		putative NADP-dependent alcohol dehydrogenase oxidoreductase protein	52	67	40	92	112	119	76.814	-0.323332	-1.25122	0.364555	-0.886924	0.37512	0.481443	AC251_RS15270	96.271	-0.374548	0.223606	-1.67503	0.0939275	0.156017	NAD(P)-dependent alcohol dehydrogenase
RSc0633		putative NAD(P)H:quinone oxidoreductase	17	29	16	51	49	47	31.3648	-0.040772	-1.02866	0.342966	-0.118881	0.90537	0.933815	AC251_RS15265	124.122	-0.51437	0.211471	-2.43235	0.0150013	0.0325213	flavodoxin family protein
RSc0634		transcription regulator protein	108	130	77	132	145	153	131.22	-0.914983	-1.88555	0.375056	-2.43959	0.0147041	0.0317221	AC251_RS15260	338.068	-0.047602	0.173022	-0.275121	0.783224	0.843162	LysR family transcriptional regulator
RSc0635		transcription regulator protein	83	133	64	257	284	261	156.329	0.196957	1.14628	0.30728	0.640968	0.521543	0.622013	AC251_RS15250	373.135	-0.0369743	0.150355	-0.245914	0.805749	0.860384	TetR/AcrR family transcriptional regulator
RSc0639		heat shock protein	44	87	62	163	220	156	103.849	0.176709	1.1303	0.202332	0.87336	0.382467	0.488789	AC251_RS15240	405.406	-0.110261	0.147501	-0.747528	0.454745	0.562155	Hsp70 family protein
RSc0641	groES	co-chaperonin GroES	720	856	368	1359	1283	1335	950.903	-0.352353	-1.27664	0.429478	-0.820422	0.411975	0.518084	AC251_RS15235	10580.4	0.833246	0.118006	7.06106	1.65e-12	1.38e-11	co-chaperone GroES
RSc0642	groEL	chaperonin GroEL	2958	5163	2515	8955	9934	8141	5524.58	0.0221166	1.01545	0.26859	0.0823435	0.934374	0.957791	AC251_RS15230	37032	0.479953	0.102397	4.68719	2.77e-06	1.2e-05	chaperonin GroEL
RSc0643		hypothetical protein	131	222	146	261	324	190	207.557	-0.711956	-1.63802	0.218241	-3.26225	0.00110531	0.00315352	AC251_RS15225	1103.32	1.17479	0.117683	9.98259	1.82e-23	2.82e-22	DUF898 domain-containing protein
RSc0644		putative transmembrane protein	9	101	62	123	214	67	76.2333	0.0463433	1.03264	0.54175	0.0855437	0.931829	0.955575	AC251_RS15220	871.059	0.829486	0.134893	6.14921	7.79e-10	5.23e-09	M48 family metallopeptidase
RSc0645		hypothetical protein	33	36	27	28	35	28	35.9782	-1.44758	-2.7275	0.381717	-3.79229	0.000149265	0.00049855	AC251_RS15215	40.7443	-0.287261	0.320105	-0.897395	0.369508	0.477821	SagB family peptide dehydrogenase
RSc0646		hypothetical protein	58	114	68	63	68	65	81.2601	-1.56827	-2.96548	0.257151	-6.09863	1.07e-09	6.46e-09	AC251_RS15210	107.287	0.682553	0.209493	3.25812	0.00112153	0.00318287	hypothetical protein
RSc0647		Major facilitator superfamily MFS-1-related protein	49	90	55	74	96	92	76.8961	-0.855798	-1.80976	0.274089	-3.12233	0.00179425	0.00489251	AC251_RS15205	227.463	0.418179	0.197646	2.11579	0.0343624	0.0664824	MFS transporter
RSc0648		putative transmembrane protein	3	7	7	14	14	14	8.64478	0.0290986	1.02037	0.537093	0.0541779	0.956793	0.970819	AC251_RS15175	74.2651	0.122723	0.244477	0.501982	0.61568	0.709537	membrane protein
RSc0649		putative transmembrane protein	0	0	1	3	4	2	1.16282	1.45379	2.73927	1.3163	1.10446	0.269395	0.369918	AC251_RS15170	21.5301	-0.379924	0.470269	-0.807886	0.419156	0.527478	pilus assembly protein
RSc0650		putative tight adherence TadC-related transmembrane protein	3	3	2	14	8	11	5.78042	0.717416	1.64423	0.713998	1.00479	0.314999	0.420167	AC251_RS15165	53.9643	-0.386694	0.307093	-1.25921	0.207956	0.301701	type II secretion system F family protein
RSc0651		putative tight adherence TadB-related transmembrane protein	1	8	4	22	29	21	10.1582	1.19435	2.28841	0.534901	2.23284	0.0255594	0.0515945	AC251_RS15160	39.3656	-0.0901657	0.325193	-0.277268	0.781574	0.842709	type II secretion system F family protein
RSc0652	cpaF1	secretion ATPase protein	9	18	13	39	62	30	23.1209	0.383343	1.30436	0.361035	1.06179	0.288331	0.391644	AC251_RS15155	112.51	-0.653057	0.235778	-2.7698	0.00560903	0.0136172	CpaF family protein
RSc0653	cpaE1	putative pilus assembly protein	1	4	1	16	23	12	6.43416	1.72801	3.3127	0.701342	2.46386	0.0137449	0.0299435	AC251_RS15150	69.7876	-0.207518	0.262966	-0.789145	0.430027	0.538244	CpaE family protein
RSc0654		lipoprotein	0	0	0	3	6	0	0.812923	2.64912	6.27282	1.6353	1.61996	0.105242	0.172692	AC251_RS15145	29.869	0.117268	0.392865	0.298495	0.765326	0.833145	hypothetical protein
RSc0655	cpaC	outer membrane channel protein	5	7	12	44	77	32	21.3788	1.26236	2.39888	0.465992	2.70898	0.00674905	0.0160447	AC251_RS15140	200.251	0.238866	0.196665	1.21458	0.224526	0.321349	type II and III secretion system protein family protein
RSc0656	cpaB	pilus assembly transmembrane protein	2	5	2	41	43	13	11.7324	2.03386	4.095	0.659121	3.08572	0.00203059	0.0054653	AC251_RS15135	58.1619	0.401333	0.321371	1.24882	0.211732	0.306259	Flp pilus assembly protein CpaB
RSc0657	cpaA1	prepilin peptidase transmembrane protein	1	4	1	3	5	5	2.69772	-0.0997294	-1.07157	0.866484	-0.115097	0.908368	0.935777	AC251_RS15130	35.7042	0.166676	0.350507	0.475527	0.634411	0.724244	prepilin peptidase
RSc0658		putative pilin transmembrane protein	0	1	0	2	4	3	1.0819	1.54905	2.92625	1.33376	1.16141	0.245473	0.344948	AC251_RS15125	9.66806	-0.660555	0.63926	-1.03331	0.301458	0.407187	Flp family type IVb pilin
RSc0660		putative pilin transmembrane protein	7	10	10	9	14	13	10.9053	-0.886903	-1.8492	0.495428	-1.79017	0.073426	0.12829	AC251_RS15115	17.0238	0.606052	0.533191	1.13665	0.255684	0.356426	Flp family type IVb pilin
RSc0661		putative pilin transmembrane protein	6	6	5	15	7	3	7.34012	-0.781955	-1.71946	0.707929	-1.10457	0.269347	0.369918	AC251_RS15110	21.1042	0.231208	0.434345	0.532314	0.594508	0.690838	Flp family type IVb pilin
RSc0662		hypothetical protein	6	48	58	119	179	76	62.8033	0.472058	1.38709	0.538488	0.876635	0.380685	0.486707	AC251_RS15105	397.382	-0.0713567	0.140734	-0.507034	0.612131	0.706213	TPM domain-containing protein
RSc0663		putative glycine rich transmembrane protein	95	313	217	436	649	360	293.635	-0.0546274	-1.03859	0.216769	-0.252007	0.801035	0.855558	AC251_RS15100	1266.69	0.251522	0.115748	2.17301	0.0297792	0.058882	YgcG family protein
RSc0664		lipoprotein	191	405	240	411	499	345	337.468	-0.709534	-1.63528	0.15826	-4.48335	7.35e-06	2.97e-05	AC251_RS15095	2249.29	0.636194	0.113551	5.60272	2.11e-08	1.22e-07	LemA family protein
RSc0665		dihydrodipicolinate synthase-like transmembrane protein	0	7	8	90	141	53	31.0718	2.86758	7.2984	0.529636	5.41425	6.15e-08	3.19e-07	AC251_RS15090	830.403	1.54274	0.161049	9.57936	9.77e-22	1.36e-20	4-hydroxy-tetrahydrodipicolinate synthase
RSc0666	hemL	glutamate-1-semialdehyde 2,1-aminomutase	60	173	109	236	350	238	165.996	0.0013171	1.00091	0.185099	0.00711564	0.994323	0.99672	AC251_RS15085	1850.59	0.147364	0.128092	1.15046	0.249955	0.349818	glutamate-1-semialdehyde 2%2C1-aminomutase
RSc0667		rubredoxin protein	2246	2430	1423	3003	3091	3105	2659.76	-0.811591	-1.75515	0.396173	-2.04858	0.0405036	0.0771588	AC251_RS15080	1702.88	0.052204	0.112153	0.465471	0.641594	0.730047	rubredoxin
RSc0668	pilG	twitching motility two-component response regulator transcription regulator protein	1531	1691	1049	2754	3479	2557	2082.44	-0.396268	-1.3161	0.3578	-1.10751	0.268073	0.368508	AC251_RS15075	3615.01	-0.058753	0.147574	-0.398126	0.690537	0.77065	response regulator
RSc0669	pilH	putative twitching motility two-component response regulator transcription regulator protein	585	893	481	1907	2251	2025	1155.79	0.309803	1.23954	0.295614	1.048	0.294641	0.398768	AC251_RS15070	2792.61	0.121887	0.103516	1.17746	0.239011	0.337618	response regulator
RSc0670	pilI	putative twitching motility protein	53	244	172	881	1470	687	408.325	1.44167	2.71635	0.325333	4.43136	9.36e-06	3.74e-05	AC251_RS15065	2478.06	-0.288101	0.108567	-2.65368	0.00796201	0.0184436	chemotaxis protein CheW
RSc0671	pilJ	putative twitching motility transmembrane protein	1707	3243	1789	7621	9634	7726	4279.39	0.577035	1.49178	0.209107	2.75952	0.00578865	0.0140356	AC251_RS15060	9533	0.0302554	0.107665	0.281014	0.7787	0.841319	methyl-accepting chemotaxis protein
RSc0672		putative composite two component regulatory (sensor histidine kinase and response regulator hybrid) transcription regulator protein	689	2318	1594	5103	7815	4109	2791.1	0.626284	1.54358	0.226898	2.7602	0.00577658	0.0140132	AC251_RS15055	16712.9	-0.281563	0.0999538	-2.81693	0.00484853	0.0119513	Hpt domain-containing protein
RSc0674	rsuA	RIBOSOMAL SMALL SUBUNIT PSEUDOURIDINE SYNTHASE A	15	60	39	163	214	84	72.0376	0.738816	1.66881	0.343824	2.14882	0.0316487	0.0624711	AC251_RS15045	1205.38	-0.0339482	0.129087	-0.262987	0.792561	0.849378	16S rRNA pseudouridine(516) synthase
RSc0675		hypothetical protein	1865	1866	1216	2569	2614	3054	2262.74	-0.672501	-1.59383	0.420379	-1.59975	0.109654	0.178757	AC251_RS15040	4051.03	0.0466779	0.120286	0.388057	0.697974	0.776388	YqgE/AlgH family protein
RSc0676		Holliday junction resolvase-like protein	251	547	326	510	470	426	427.052	-0.940078	-1.91863	0.215128	-4.36985	1.24e-05	4.87e-05	AC251_RS15035	647.961	-0.262099	0.131721	-1.98981	0.0466122	0.086072	Holliday junction resolvase RuvX
RSc0677	pyrR	pyrimidine regulatory protein PyrR	20	96	78	123	153	101	83.3287	-0.258908	-1.19657	0.338707	-0.764401	0.444628	0.550545	AC251_RS15030	741.117	-0.0906612	0.122143	-0.742254	0.457934	0.56492	bifunctional pyr operon transcriptional regulator/uracil phosphoribosyltransferase PyrR
RSc0678	pyrB	aspartate carbamoyltransferase catalytic subunit	135	250	142	201	250	190	200.344	-1.02652	-2.0371	0.213728	-4.80292	1.56e-06	6.95e-06	AC251_RS15025	1742.62	-0.0770988	0.124153	-0.620999	0.5346	0.636815	aspartate carbamoyltransferase catalytic subunit
RSc0679	pyrX	dihydroorotase	86	353	246	361	380	264	262.616	-0.645075	-1.56382	0.288677	-2.23459	0.0254441	0.0514241	AC251_RS15020	2980.31	0.0489284	0.114765	0.426337	0.669862	0.752667	dihydroorotase
RSc0680	plsC	1-acyl-sn-glycerol-3-phosphate acyltransferase transmembrane protein	35	115	85	116	145	81	90.6063	-0.721784	-1.64922	0.253302	-2.8495	0.00437878	0.0109744	AC251_RS15015	710.115	-0.583192	0.1471	-3.96458	7.35e-05	0.000259436	1-acyl-sn-glycerol-3-phosphate acyltransferase
RSc0681	apaH	diadenosine tetraphosphatase	21	75	42	83	133	69	60.7021	-0.217863	-1.16301	0.266733	-0.816784	0.414052	0.520165	AC251_RS15010	1234.61	0.493296	0.131394	3.75434	0.0001738	0.000573963	symmetrical bis(5'-nucleosyl)-tetraphosphatase
RSc0682	rfbB	dTDP-glucose 4,6-dehydratase protein	695	1217	711	1590	1772	1456	1172.8	-0.443614	-1.36001	0.226112	-1.96193	0.049771	0.0921891	AC251_RS15005	3547.3	-0.00834851	0.122038	-0.0684089	0.94546	0.961771	dTDP-glucose 4%2C6-dehydratase
RSc0683	rfbD	dTDP-4-dehydrorhamnose reductase oxidoreductase protein	90	434	329	680	1081	499	420.593	0.170127	1.12516	0.356159	0.477671	0.632885	0.716102	AC251_RS15000	2880.11	-0.00553601	0.139843	-0.0395873	0.968422	0.978936	dTDP-4-dehydrorhamnose reductase
RSc0684	rfbA	glucose-1-phosphate thymidylyltransferase protein	509	944	528	949	1105	971	819.003	-0.691056	-1.61447	0.228526	-3.02398	0.00249475	0.00661116	AC251_RS14995	2320.26	0.08224	0.130871	0.628408	0.529737	0.631898	glucose-1-phosphate thymidylyltransferase RfbA
RSc0685	rfbC	dTDP-4-dehydrorhamnose 3,5-epimerase protein	578	981	484	761	826	789	776.012	-1.0885	-2.12653	0.292758	-3.71809	0.000200733	0.000655965	AC251_RS14990	1521.46	0.0101922	0.132453	0.0769498	0.938663	0.957794	dTDP-4-dehydrorhamnose 3%2C5-epimerase
RSc0686		putative lipopolysaccharide O-SIDE chain biosynthesis transmembrane protein	266	647	428	636	889	623	549.219	-0.602532	-1.51838	0.131892	-4.56837	4.92e-06	2.05e-05	AC251_RS14985	1414.84	-0.626184	0.117951	-5.30886	1.1e-07	5.8e-07	lipopolysaccharide biosynthesis protein
RSc0687	rfbF	dTDP-rhamnosyl transferase rfbf protein	254	538	309	518	639	498	445.728	-0.699222	-1.62363	0.171261	-4.0828	4.45e-05	0.000159627	AC251_RS14980	1334.35	0.131012	0.110106	1.18988	0.234094	0.33191	glycosyltransferase family 2 protein
RSc0688		glycosyl transferase protein	395	576	314	716	752	667	562.122	-0.616435	-1.53308	0.30713	-2.00708	0.0447412	0.0839003	AC251_RS14970	1259.72	0.339965	0.128103	2.65383	0.00795841	0.0184433	glycosyltransferase family 2 protein
RSc0689		putative undecaprenyl phosphate N- acetylglucosaminyltransferase transmembrane protein	439	570	306	595	647	498	534.289	-0.980231	-1.97278	0.337738	-2.90234	0.00370385	0.0094057	AC251_RS14965	1113.48	0.281172	0.118117	2.38046	0.0172913	0.0367059	glycosyltransferase
RSc0690		Lipopolysaccharide biosynthesis protein	719	1010	557	903	1051	966	912.97	-1.00122	-2.00169	0.319263	-3.13603	0.00171254	0.0046928	AC251_RS14960	1053.64	0.176081	0.122092	1.4422	0.149247	0.230181	chain-length determining protein
RSc0691		putative phosphomannomutase or phosphoglucomutase protein	246	627	384	678	868	613	527.648	-0.489758	-1.40421	0.128217	-3.81977	0.000133576	0.000449759	AC251_RS14955	3921.95	0.156889	0.112598	1.39335	0.163513	0.248215	phosphomannomutase/phosphoglucomutase
RSc0692	rfaC1	lipopolysaccharide heptosyltransferase protein	28	136	94	223	315	139	126.299	0.154822	1.11328	0.345957	0.447517	0.654502	0.73343	AC251_RS14950	1208.45	-0.143652	0.119981	-1.19729	0.231194	0.328412	lipopolysaccharide heptosyltransferase I
RSc0693	kdtA	3-deoxy-D-manno-octulosonic-acid transferase	76	165	111	197	274	161	151.74	-0.463276	-1.37867	0.176175	-2.62964	0.00854753	0.0197638	AC251_RS14945	913.814	-0.461988	0.146006	-3.16418	0.00155518	0.00429192	lipid IV(A) 3-deoxy-D-manno-octulosonic acid transferase
RSc0694		hypothetical protein	24	132	90	217	238	177	120.718	0.183373	1.13554	0.344996	0.531522	0.595057	0.683234	AC251_RS14940	590.846	-0.38656	0.135942	-2.84356	0.00446129	0.0110533	META domain-containing protein
RSc0695		porin (omp) ABC transporter protein	86	262	184	487	766	416	294.535	0.367904	1.29048	0.205873	1.78704	0.0739313	0.128812	AC251_RS14935	1952.86	0.270443	0.121341	2.22878	0.0258285	0.0520394	TolC family outer membrane protein
RSc0696		hypothetical protein	81	255	148	444	586	344	253.574	0.246983	1.18672	0.184395	1.33942	0.180434	0.270462	AC251_RS14930	995.445	0.436697	0.138116	3.1618	0.00156796	0.00431692	sulfurtransferase
RSc0697	pcm	protein-L-isoaspartate O-methyltransferase	68	165	116	369	531	315	208.375	0.498722	1.41296	0.168898	2.95281	0.00314901	0.0081291	AC251_RS14925	1686.57	0.553057	0.113024	4.89326	9.92e-07	4.55e-06	protein-L-isoaspartate O-methyltransferase
RSc0698		putative transcription regulator protein	223	322	191	661	792	667	414.019	0.165114	1.12125	0.285185	0.578973	0.562607	0.657012	AC251_RS14920	1569	0.302773	0.14122	2.14398	0.0320344	0.0625945	TetR/AcrR family transcriptional regulator
RSc0699		hypothetical protein	0	0	0	3	4	0	0.650272	2.43646	5.41312	1.64587	1.48034	0.138781	0.217159	AC251_RS14910	121.157	0.262118	0.216882	1.20858	0.226826	0.32368	YkgJ family cysteine cluster protein
RSc0700		hypothetical protein	12	37	12	49	62	33	28.7449	-0.0148235	-1.01033	0.359567	-0.041226	0.967116	0.977715	AC251_RS14905	129.168	-0.090653	0.247517	-0.36625	0.714178	0.790272	DUF1439 domain-containing protein
RSc0701	uppP	undecaprenyl pyrophosphate phosphatase	505	711	363	698	827	636	642.901	-0.917134	-1.88836	0.318906	-2.87588	0.00402904	0.0101745	AC251_RS14900	1996.12	0.57818	0.117678	4.91324	8.96e-07	4.14e-06	undecaprenyl-diphosphate phosphatase
RSc0702		putative NADH-dependent flavin oxidoreductase oxidoreductase protein	8	50	24	90	144	72	48.4409	0.674235	1.59575	0.352205	1.91432	0.0555788	0.101075	AC251_RS14895	868.142	-0.0736207	0.120177	-0.6126	0.540141	0.641922	NADH:flavin oxidoreductase/NADH oxidase
RSc0703	trmB	tRNA (guanine-N(7))-methyltransferase	42	100	75	424	508	313	179.776	1.22069	2.33058	0.197136	6.19212	5.94e-10	3.68e-09	AC251_RS14890	1201.14	-0.547504	0.148958	-3.67556	0.000237329	0.000766122	tRNA (guanosine(46)-N7)-methyltransferase TrmB
RSc0704		Nitrilase superfamily protein	64	138	74	152	217	144	120.866	-0.400159	-1.31965	0.200309	-1.99771	0.0457482	0.0855636	AC251_RS14785	614.407	-0.349569	0.130858	-2.67136	0.0075544	0.0176148	carbon-nitrogen hydrolase family protein
RSc0705		hypothetical protein	29	126	90	179	290	176	121.716	0.159924	1.11723	0.293451	0.544976	0.58577	0.675992	AC251_RS14780	839.842	-0.0832622	0.127368	-0.653714	0.513296	0.617935	DUF4337 domain-containing protein
RSc0706		hypothetical protein	98	136	85	223	285	225	160.445	-0.164172	-1.12052	0.285151	-0.575738	0.564792	0.658737	AC251_RS14775	908.787	0.286629	0.126993	2.25704	0.0240056	0.0488863	hypothetical protein
RSc0707		hypothetical protein	49	115	86	177	256	168	122.921	-0.0319211	-1.02237	0.19167	-0.166542	0.86773	0.905852	AC251_RS28175	1713.66	0.555234	0.151889	3.65551	0.000256667	0.000824038	hypothetical protein
RSc0708		hypothetical protein	84	176	112	327	394	277	195.276	0.127804	1.09263	0.169659	0.753298	0.451271	0.556908	AC251_RS14765	1731.9	-0.149938	0.112029	-1.33839	0.18077	0.26895	4-hydroxy-3-polyprenylbenzoate decarboxylase
RSc0709		Lytic transglycosylase-like protein	592	1291	886	4187	6360	3336	2076.68	0.993902	1.99156	0.155812	6.37884	1.78e-10	1.16e-09	AC251_RS14760	14702.9	-0.590091	0.114491	-5.15406	2.55e-07	1.28e-06	lytic transglycosylase domain-containing protein
RSc0710		aminotransferase	56	168	99	219	287	161	144.4	-0.222195	-1.16651	0.199795	-1.11212	0.266088	0.366689	AC251_RS14755	1437.5	-0.417554	0.112802	-3.70165	0.000214205	0.000696988	pyridoxal phosphate-dependent aminotransferase
RSc0711	nusB	transcription antitermination protein NusB	9	84	54	149	233	127	82.9975	0.612565	1.52898	0.44392	1.3799	0.167618	0.254151	AC251_RS14750	1154.36	-0.101351	0.140672	-0.720476	0.471232	0.577425	transcription antitermination factor NusB
RSc0712	ribH	riboflavin synthase subunit beta	42	128	77	210	309	169	127.907	0.200664	1.14923	0.207344	0.967786	0.333151	0.439562	AC251_RS14745	1403.53	0.061781	0.163589	0.377661	0.705683	0.782503	6%2C7-dimethyl-8-ribityllumazine synthase
RSc0713	ribAB	bifunctional 3,4-dihydroxy-2-butanone 4- phosphate synthase/GTP cyclohydrolase II protein	148	350	208	618	792	521	370.212	0.165608	1.12164	0.138021	1.19988	0.230186	0.327245	AC251_RS14740	2367.52	0.24189	0.116226	2.0812	0.0374155	0.0714774	3%2C4-dihydroxy-2-butanone-4-phosphate synthase
RSc0714	ribE	riboflavin synthase subunit alpha	49	122	97	206	318	206	139.905	0.148165	1.10816	0.205581	0.720711	0.471088	0.576724	AC251_RS14735	762.743	-0.394803	0.135829	-2.90662	0.00365357	0.0092684	riboflavin synthase
RSc0715	ribD	diaminohydroxyphosphoribosylaminopyrimidinedeaminase/5-amino-6-(5-phosphoribosylamino)uracilreductase	51	162	99	373	570	295	197.601	0.709922	1.63572	0.21238	3.34269	0.000829708	0.00242403	AC251_RS14730	2998.54	0.0364195	0.138844	0.262306	0.793086	0.849769	bifunctional diaminohydroxyphosphoribosylaminopyrimidine deaminase/5-amino-6-(5-phosphoribosylamino)uracil reductase RibD
RSc0716		putative type 4 fimbrial pilin related transmembrane protein	2	28	13	57	89	42	27.6077	0.919954	1.89206	0.455249	2.02077	0.0433033	0.0816641	AC251_RS14725	117.72	-0.110206	0.220958	-0.498763	0.617946	0.710936	Tfp pilus assembly protein FimT/FimU
RSc0717		putative type-4 frimbrial pilin-related signal peptide protein	1	4	2	1	8	7	3.2376	-0.0509651	-1.03596	0.8916	-0.0571614	0.954417	0.969375	AC251_RS14720	28.3096	0.159502	0.409008	0.389973	0.696556	0.775151	type IV pilin protein
RSc0718		putative type 4 fimbrial biogenesis PILY1- related protein transmembrane	4	15	9	28	40	15	14.6916	0.27249	1.20789	0.454319	0.599776	0.548655	0.645	AC251_RS14715	169.655	0.504571	0.203229	2.48277	0.0130364	0.0287907	pilus assembly protein PilY
RSc0719		signal peptide protein	0	1	2	2	3	0	1.1613	-0.51325	-1.42726	1.25661	-0.408439	0.682952	0.76002	AC251_RS14710	37.9937	-0.272073	0.339966	-0.800294	0.423541	0.531504	pilus assembly protein
RSc0720		hypothetical protein	6	11	8	13	13	15	10.7375	-0.552384	-1.46651	0.490094	-1.1271	0.259701	0.359775	AC251_RS14705	83.6137	-0.584806	0.256953	-2.27592	0.0228505	0.0467313	PilW family protein
RSc0721		hypothetical protein	0	1	1	2	6	1	1.26318	0.700181	1.62471	1.21317	0.57715	0.563838	0.658067	AC251_RS14700	74.9485	-0.928876	0.255607	-3.63401	0.000279053	0.000889449	hypothetical protein
RSc0722		putative type 4 fimbrial pilin related transmembrane protein	65	118	59	196	197	174	120.741	-0.0653544	-1.04634	0.273085	-0.239319	0.810858	0.863146	AC251_RS14695	734.389	-0.978315	0.136654	-7.15907	8.12e-13	6.92e-12	Tfp pilus assembly protein FimT/FimU
RSc0723		type-4 fimbrial pilin-like transmembrane protein	63	105	43	199	180	187	114.026	0.125881	1.09117	0.355537	0.354058	0.723296	0.790979	AC251_RS14690	447.337	-0.641751	0.137597	-4.664	3.1e-06	1.33e-05	type IV pilin protein
RSc0724		putative type-4 fimbrial biogenesis pily1- related signal peptide protein	650	830	489	2514	2935	2854	1397.31	0.688727	1.61186	0.342647	2.01002	0.0444293	0.0834723	AC251_RS14685	5630.65	-0.925157	0.131561	-7.03217	2.03e-12	1.69e-11	pilus assembly protein
RSc0725		hypothetical protein	127	174	125	787	991	762	374.077	1.19644	2.29173	0.261035	4.58344	4.57e-06	1.91e-05	AC251_RS14680	509.124	-0.950019	0.137401	-6.91418	4.71e-12	3.78e-11	pilus assembly protein
RSc0726		hypothetical protein	212	339	183	1966	2358	2139	860.804	1.79504	3.47024	0.280796	6.39266	1.63e-10	1.06e-09	AC251_RS14675	1354.31	-0.875684	0.12841	-6.81942	9.14e-12	7.23e-11	PilW family protein
RSc0727		putative type-4 fimbrial biogenesis PILV-related transmembrane protein	729	815	484	3910	4823	3823	1849.86	1.18465	2.27309	0.36353	3.25874	0.00111907	0.00319094	AC251_RS14670	1617.21	-0.996464	0.123839	-8.04644	8.52e-16	9.07e-15	type IV pilus modification protein PilV
RSc0728		transcriptional regulator NrdR	18	45	20	118	178	88	58.3558	0.906317	1.87425	0.286348	3.16509	0.00155037	0.00429081	AC251_RS14665	1157.97	-0.30247	0.14388	-2.10224	0.0355319	0.0684208	transcriptional regulator NrdR
RSc0729	glyA	serine hydroxymethyltransferase	430	881	438	2251	2676	2137	1165.2	0.72072	1.648	0.213885	3.36966	0.000752616	0.00221175	AC251_RS14660	7488.27	-0.15697	0.146456	-1.07179	0.283814	0.388296	serine hydroxymethyltransferase
RSc0730		oxidoreductase protein	132	303	202	591	813	528	353.817	0.304083	1.23463	0.136733	2.22392	0.0261537	0.052645	AC251_RS14655	1567.54	0.418336	0.143046	2.92449	0.00345023	0.00882428	SDR family NAD(P)-dependent oxidoreductase
RSc0731		putative thioesterase protein	385	662	406	881	1195	976	689.139	-0.258885	-1.19655	0.227993	-1.1355	0.256167	0.356363	AC251_RS14650	647.743	0.383359	0.152579	2.51252	0.0119871	0.0267855	tol-pal system-associated acyl-CoA thioesterase
RSc0732	tolQ	TOLQ-like transport transmembrane protein	220	402	250	775	1022	623	467.654	0.134194	1.09748	0.184008	0.729286	0.465827	0.570984	AC251_RS14645	1081.58	0.152417	0.118083	1.29076	0.196786	0.287856	protein TolQ
RSc0733	tolR	putative TOLR-related transport transmembrane protein	408	689	461	711	774	689	629.548	-0.838956	-1.78876	0.229603	-3.65395	0.000258236	0.000828148	AC251_RS14640	795.96	0.264772	0.129405	2.04608	0.0407487	0.0769037	protein TolR
RSc0734	tolA	TOLA-like transport transmembrane protein	173	463	293	705	947	597	453.482	-0.00071736	-1.0005	0.136102	-0.00527075	0.995795	0.997794	AC251_RS14635	1760.79	0.0718921	0.105888	0.678947	0.497171	0.603497	cell envelope integrity protein TolA
RSc0735	tolB	translocation protein TolB	832	1257	769	1523	1822	1377	1237.53	-0.636579	-1.55464	0.256076	-2.4859	0.0129226	0.0284074	AC251_RS14630	3786.98	0.221408	0.110601	2.00186	0.0452996	0.0840871	Tol-Pal system beta propeller repeat protein TolB
RSc0736	pal	peptidoglycan-associated lipoprotein precursor	347	655	375	833	1000	764	617.09	-0.395995	-1.31585	0.197078	-2.00933	0.0445022	0.0835776	AC251_RS14625	5572.6	0.0963324	0.116043	0.830144	0.406457	0.515922	peptidoglycan-associated lipoprotein Pal
RSc0737	ybgF	Tol-pal system protein YbgF precursor	825	1326	691	1090	1126	1023	1078.46	-1.13402	-2.19469	0.290481	-3.90392	9.46e-05	0.000324595	AC251_RS14620	2678.89	0.130628	0.108454	1.20445	0.228414	0.325596	tol-pal system protein YbgF
RSc0738		putative signal peptide protein	34	99	59	246	347	217	127.887	0.799586	1.7406	0.194458	4.11188	3.92e-05	0.000142064	AC251_RS14615	520.275	0.423203	0.150231	2.81702	0.00484716	0.0119513	7-cyano-7-deazaguanine synthase QueC
RSc0739		hypothetical protein	28	90	87	134	242	146	101.929	0.060276	1.04267	0.313596	0.192209	0.847578	0.889841	AC251_RS14610	418.589	0.298657	0.139368	2.14295	0.0321175	0.0627338	YeeE/YedE family protein
RSc0740		hypothetical protein	280	547	358	26	45	37	312.272	-4.74652	-26.8439	0.249796	-19.0016	1.65e-80	1.12e-78	AC251_RS14595	334.678	1.21881	0.175843	6.93125	4.17e-12	3.39e-11	hypothetical protein
RSc0741	che	chemotaxis response regulator transcription regulator protein	447	529	280	690	826	674	570.256	-0.604729	-1.52069	0.369554	-1.63637	0.101761	0.168198	AC251_RS14590	328.518	-0.000434263	0.157213	-0.00276227	0.997796	0.998737	chemotaxis response regulator CheY
RSc0742	cheZ2	chemotaxis regulator CheZ	55	158	79	190	227	135	125.756	-0.339834	-1.26561	0.214325	-1.5856	0.112829	0.183035	AC251_RS14585	814.981	-0.669131	0.175002	-3.82356	0.000131539	0.000444352	protein phosphatase CheZ
RSc0743	aroG2	phospho-2-dehydro-3-deoxyheptonate aldolase	136	279	183	399	642	410	297.048	-0.039646	-1.02786	0.174511	-0.227184	0.820281	0.869414	AC251_RS14580	2526.71	-0.717366	0.1632	-4.39563	1.1e-05	4.41e-05	3-deoxy-7-phosphoheptulonate synthase
RSc0744		putative DNA/RNA non-specific endonuclease protein	10	21	13	66	80	60	32.1276	0.934036	1.91061	0.319512	2.92333	0.00346314	0.00882302	AC251_RS14575	292.396	-0.486748	0.168158	-2.89459	0.00379655	0.00957618	DNA/RNA non-specific endonuclease
RSc0745		hypothetical protein	3	21	9	38	54	31	19.501	0.658015	1.57791	0.409561	1.60664	0.108134	0.176683	AC251_RS14570	206.23	-0.701945	0.197866	-3.54757	0.000388804	0.00121518	nucleoside 2-deoxyribosyltransferase
RSc0746	tauD	putative alpha-ketoglutarate-dependent taurine dioxygenase oxidoreductase protein	7	8	11	40	61	26	19.6175	0.888428	1.85116	0.444547	1.9985	0.0456624	0.0854671	AC251_RS14565	194.31	-0.492058	0.181301	-2.71404	0.00664673	0.0157123	TauD/TfdA family dioxygenase
RSc0747		putative Nudix hydrolase protein	4	7	9	24	43	27	14.628	0.887033	1.84937	0.465401	1.90595	0.0566562	0.102693	AC251_RS14560	166.911	-0.679533	0.196425	-3.4595	0.00054118	0.00163649	NUDIX hydrolase
RSc0748		hypothetical protein	26	77	27	171	216	110	80.4281	0.672228	1.59353	0.304042	2.21097	0.0270376	0.0542067	AC251_RS14555	323.402	-0.53278	0.171354	-3.10924	0.00187572	0.00505303	iron export ABC transporter permease subunit FetB
RSc0749		ABC transporter ATP-binding protein	0	12	7	57	134	33	25.0402	2.22197	4.66532	0.62756	3.54066	0.000399135	0.00123784	AC251_RS14550	875.161	-0.239979	0.118555	-2.0242	0.0429498	0.080174	ATP-binding cassette domain-containing protein
RSc0750		hypothetical protein	35	55	41	103	156	117	72.6818	0.188142	1.1393	0.262868	0.715728	0.47416	0.57927	AC251_RS14545	3828.15	0.350784	0.131612	2.66528	0.0076924	0.0178737	hypothetical protein
RSc0751		hypothetical protein	4	38	12	73	112	34	32.4632	0.825049	1.7716	0.522354	1.57948	0.114225	0.184759	AC251_RS14540	1193.67	-0.404109	0.162489	-2.48699	0.012883	0.0284875	DUF3318 domain-containing protein
RSc0752		hypothetical protein	85	187	106	319	434	268	197.227	0.1341	1.09741	0.170908	0.784637	0.432667	0.538832	AC251_RS14535	1225.26	-0.150047	0.13163	-1.13991	0.254323	0.354902	phage holin family protein
RSc0753		hypothetical protein	553	1562	945	2436	3215	1977	1509.23	0.0540682	1.03819	0.135656	0.39857	0.69021	0.766576	AC251_RS14530	9455.72	0.470524	0.103081	4.56462	5e-06	2.09e-05	YqjD family protein
RSc0754		antioxidant oxidoreductase protein	1208	1404	723	792	793	738	1160.77	-1.90107	-3.73491	0.392585	-4.84245	1.28e-06	5.79e-06	AC251_RS14525	3552.71	1.4007	0.14007	10.0001	1.52e-23	2.37e-22	peroxiredoxin
RSc0755		hypothetical protein	2	11	9	18	24	10	10.2015	-0.0366013	-1.02569	0.515428	-0.0710115	0.943389	0.96264	AC251_RS14520	228.154	0.221283	0.169252	1.30742	0.19107	0.281201	NCS2 family permease
RSc0756	gcdH	glutaryl-CoA dehydrogenase oxidoreductase	53	97	50	333	445	291	159.386	1.09851	2.14134	0.220465	4.98271	6.27e-07	2.93e-06	AC251_RS14515	653.839	-0.0292543	0.126955	-0.230432	0.817756	0.869706	acyl-CoA dehydrogenase
RSc0757		putative transcription regulator protein	1	23	18	221	368	169	83.8201	2.88986	7.412	0.454185	6.36274	1.98e-10	1.28e-09	AC251_RS14510	370.436	0.152981	0.150852	1.01411	0.310529	0.416559	IclR family transcriptional regulator
RSc0758		putative tryptophan-2,3-dioxygenase	40	95	56	177	280	179	111.228	0.441052	1.35759	0.206017	2.14085	0.0322862	0.0635033	AC251_RS14505	1677.92	-0.00806822	0.108842	-0.0741275	0.940909	0.959532	tryptophan 2%2C3-dioxygenase
RSc0759		Kynureninase protein	25	97	63	182	319	140	106.247	0.515339	1.42933	0.295225	1.74558	0.080884	0.138937	AC251_RS14500	2152.49	-0.0234009	0.110295	-0.212166	0.831978	0.880799	kynureninase
RSc0760		putative peptidase protein	1	4	4	37	62	35	15.5175	2.51996	5.73567	0.555984	4.53244	5.83e-06	2.39e-05	AC251_RS14495	1139.57	0.254782	0.124191	2.05153	0.0402156	0.07606	arylformamidase
RSc0761		transcription regulator protein	7	11	8	65	76	40	24.986	1.45604	2.74354	0.397651	3.66159	0.000250651	0.000805895	AC251_RS14490	325.907	0.621815	0.163864	3.7947	0.000147823	0.000496203	Lrp/AsnC family transcriptional regulator
RSc0762		hypothetical protein	57	197	74	157	215	208	136.313	-0.350244	-1.27478	0.311074	-1.12592	0.2602	0.360172	AC251_RS14485	1266.33	-1.84442	0.146722	-12.5709	3.05e-36	8.62e-35	DUF3079 domain-containing protein
RSc0763		putative monooxygenase oxidoreductase protein	3	18	21	54	78	61	29.569	0.933427	1.90981	0.429364	2.17398	0.0297069	0.0589025	AC251_RS14480	1336.5	-0.226572	0.137523	-1.64752	0.0994512	0.163604	flavin reductase family protein
RSc0764	msrA	methionine sulfoxide reductase A	45	104	59	161	182	162	103.773	0.017393	1.01213	0.228827	0.0760094	0.939412	0.961375	AC251_RS14475	2469.9	-0.0576961	0.151026	-0.382027	0.702441	0.779886	peptide-methionine (S)-S-oxide reductase MsrA
RSc0765		hypothetical protein	6	36	21	76	82	53	35.556	0.522123	1.43607	0.350682	1.48888	0.13652	0.214225	AC251_RS14470	571.043	0.0198321	0.135469	0.146396	0.883609	0.918753	DUF72 domain-containing protein
RSc0766	cfa2	putative cyclopropane-fatty-acyl-phospholipid synthase protein	75	157	99	129	163	147	128.67	-0.870447	-1.82823	0.222509	-3.91196	9.16e-05	0.000315064	AC251_RS14465	3748.29	1.28615	0.175666	7.32156	2.45e-13	2.18e-12	cyclopropane-fatty-acyl-phospholipid synthase family protein
RSc0767	pdxH1	pyridoxamine 5'-phosphate oxidase	6	23	17	63	84	46	30.1801	0.781731	1.71919	0.33688	2.3205	0.0203137	0.0422531	AC251_RS14460	504.5	0.355817	0.15004	2.37149	0.0177167	0.037564	pyridoxamine 5'-phosphate oxidase
RSc0770		putative transmembrane dehydrogenase (small subunit) oxidoreductase protein	4	17	20	15	28	28	17.1732	-0.443183	-1.3596	0.512497	-0.864752	0.387175	0.493487	AC251_RS14455	566.054	1.70632	0.220419	7.74124	9.85e-15	9.68e-14	hypothetical protein
RSc0771		putative transmembrane dehydrogenase (large subunit) oxidoreductase protein	50	160	104	229	322	212	152.168	0.0220824	1.01542	0.196764	0.112228	0.910643	0.937123	AC251_RS14450	1056.07	1.6355	0.134189	12.188	3.6e-34	9.46e-33	GMC family oxidoreductase
RSc0772		putative oxidoreductase dehydrogenase (cytochrome C subunit) signal peptide protein	30	71	63	60	79	54	60.512	-1.05701	-2.08061	0.25742	-4.10615	4.02e-05	0.00014547	AC251_RS14445	1178.92	-0.0722548	0.111278	-0.649318	0.516133	0.620271	cytochrome c
RSc0773	asmA	outer membrane biogenesis protein	80	186	153	92	158	87	138.129	-1.62645	-3.08752	0.226046	-7.19522	6.24e-13	4.83e-12	AC251_RS14440	3263.85	1.83659	0.135174	13.5869	4.79e-42	1.59e-40	AsmA family protein
RSc0774		hypothetical protein	62	255	200	449	689	354	269.841	0.277827	1.21237	0.308294	0.901174	0.367496	0.473709	AC251_RS14435	800.059	-0.093716	0.120697	-0.776456	0.43748	0.545642	tRNA cyclic N6-threonylcarbamoyladenosine(37) synthase TcdA
RSc0777		hypothetical protein	9	22	11	30	66	36	23.359	0.343128	1.2685	0.384637	0.892082	0.372349	0.478625	AC251_RS14425	729.552	-1.73784	0.174911	-9.93557	2.91e-23	4.43e-22	bacteriohemerythrin
RSc0778		hypothetical protein	5	11	10	30	44	26	16.5845	0.626101	1.54339	0.410258	1.52612	0.126981	0.202181	AC251_RS14420	258.376	0.293689	0.17707	1.65861	0.0971954	0.160466	DsbA family protein
RSc0779		putative thioredoxin protein	17	21	18	57	70	54	33.7621	0.351285	1.2757	0.331346	1.06018	0.289065	0.392285	AC251_RS14415	430.123	0.400326	0.15198	2.63407	0.00843693	0.0194167	thioredoxin
RSc0780	fadD2	acyl-CoA synthetase	31	48	23	229	248	214	98.2028	1.43914	2.7116	0.303166	4.74705	2.06e-06	9.03e-06	AC251_RS14410	498.615	0.95798	0.147157	6.50994	7.52e-11	5.46e-10	long-chain fatty acid--CoA ligase
RSc0781		Ankyrin repeat-containing protein	5	26	28	52	71	44	30.7092	0.234908	1.17683	0.402316	0.583891	0.559294	0.653831	AC251_RS14405	723.97	0.353776	0.169901	2.08225	0.0373199	0.0713204	ankyrin repeat domain-containing protein
RSc0782		hypothetical protein	24	78	71	216	392	177	118.934	0.864822	1.82112	0.313838	2.75563	0.00585787	0.0141759	AC251_RS14400	2685.53	0.282099	0.11241	2.50955	0.0120885	0.026963	gamma-glutamylcyclotransferase
RSc0784	fkpA	FKBP-type peptidyl-prolyl cis-trans isomerase	46	224	136	326	441	271	197.366	0.156287	1.11442	0.296123	0.527778	0.597653	0.685681	AC251_RS14390	1792.37	-0.271017	0.116399	-2.32835	0.0198934	0.0415484	FKBP-type peptidyl-prolyl cis-trans isomerase
RSc0785		hypothetical protein	19	40	29	112	146	74	55.3225	0.593984	1.50941	0.273773	2.16962	0.0300353	0.0594982	AC251_RS14385	1108.46	-0.738059	0.157361	-4.69022	2.73e-06	1.18e-05	YaeQ family protein
RSc0786		hypothetical protein	76	190	116	313	493	228	195.954	0.123787	1.08959	0.214336	0.577536	0.563577	0.65799	AC251_RS14380	1666.34	0.620318	0.139417	4.44938	8.61e-06	3.48e-05	DUF2339 domain-containing protein
RSc0787		hypothetical protein	5	49	29	79	140	49	44.0271	0.472551	1.38756	0.482364	0.979656	0.327256	0.433618	AC251_RS14375	989.827	0.0118097	0.122324	0.0965446	0.923088	0.946816	DUF3999 domain-containing protein
RSc0788		hypothetical protein	6	27	25	30	48	27	24.1343	-0.41162	-1.33018	0.388082	-1.06065	0.288847	0.392097	AC251_RS14370	465.141	-0.413022	0.135221	-3.05443	0.00225492	0.00596257	MAPEG family protein
RSc0789		hypothetical protein	0	3	1	8	26	2	4.00213	1.65954	3.15917	1.03062	1.61023	0.107347	0.175684	AC251_RS14365	211.922	-0.351531	0.180393	-1.94869	0.0513319	0.0934631	RNA-binding S4 domain-containing protein
RSc0790		signal peptide protein	131	207	120	270	312	260	206.752	-0.454672	-1.37047	0.263197	-1.7275	0.0840786	0.143339	AC251_RS14360	568.199	0.0392768	0.125584	0.312753	0.754468	0.823522	YceI family protein
RSc0791	glnS	glutaminyl-tRNA synthetase	230	559	334	813	1105	789	551.992	-0.00788081	-1.00548	0.133912	-0.0588508	0.953071	0.968654	AC251_RS14355	4184.9	-0.0196778	0.134961	-0.145804	0.884076	0.918878	glutamine--tRNA ligase/YqeY domain fusion protein
RSc0792		hypothetical protein	0	1	1	1	6	1	1.15485	0.53328	1.44722	1.25764	0.424031	0.671543	0.749497	AC251_RS14350	69.136	-1.14535	0.260301	-4.40008	1.08e-05	4.32e-05	hypothetical protein
RSc0793		hypothetical protein	95	142	107	281	346	261	181.778	0.0170715	1.0119	0.235256	0.0725653	0.942152	0.961998	AC251_RS14345	468.499	-0.500165	0.159185	-3.14203	0.00167781	0.00458267	tripartite tricarboxylate transporter permease
RSc0794		hypothetical protein	17	25	19	114	122	63	46.2204	0.936219	1.91351	0.338171	2.76848	0.00563182	0.0136886	AC251_RS14340	450.787	-0.494739	0.151154	-3.27308	0.00106383	0.00303535	tripartite tricarboxylate transporter TctB family protein
RSc0795		hypothetical protein	3	32	23	38	50	30	24.6351	-0.167277	-1.12294	0.453269	-0.369047	0.712093	0.782521	AC251_RS14335	466.099	-0.269267	0.158026	-1.70394	0.088393	0.148449	DUF2214 family protein
RSc0796		Acyl-CoA-transferase family III protein	31	91	56	154	215	129	92.952	0.206897	1.1542	0.209337	0.988346	0.322983	0.429439	AC251_RS14330	1900.97	-0.140916	0.131925	-1.06816	0.28545	0.390032	CoA transferase
RSc0797	alaS	alanyl-tRNA synthetase	399	1203	872	2224	2969	1839	1306.59	0.245359	1.18539	0.188363	1.30259	0.192715	0.284343	AC251_RS14325	8056.44	0.509823	0.130726	3.89993	9.62e-05	0.000331582	alanine--tRNA ligase
RSc0798		putative purine nucleoside permease protein	45	158	91	11	34	15	74.9887	-3.5168	-11.4462	0.362642	-9.69772	3.08e-22	3.91e-21	AC251_RS14320	1961.93	1.90663	0.159267	11.9713	5.02e-33	1.26e-31	purine nucleoside permease
RSc0799		putative purine nucleoside permease protein	33	123	86	16	17	23	63.0138	-3.25987	-9.57899	0.378742	-8.60711	7.49e-18	7.67e-17	AC251_RS14315	1433.92	1.5305	0.139657	10.959	6.02e-28	1.17e-26	hypothetical protein
RSc0800		putative ferrisiderophore receptor signal peptide protein	9	50	24	2074	2659	1543	649.936	4.97707	31.4953	0.279651	17.7974	7.4e-71	3.85e-69	AC251_RS14310	912.987	-1.24884	0.188091	-6.63954	3.15e-11	2.37e-10	TonB-dependent siderophore receptor
RSc0801		putative lipoprotein transmembrane	4	18	6	452	510	324	136.712	4.22324	18.6777	0.350579	12.0465	2.02e-33	3.92e-32	AC251_RS14305	583.677	-1.26363	0.158131	-7.99101	1.34e-15	1.39e-14	hypothetical protein
RSc0802		putative stomatin-like transmembrane protein	12	18	14	93	95	89	40.4204	1.345	2.5403	0.342839	3.92312	8.74e-05	0.000301848	AC251_RS14300	276.477	1.04386	0.22578	4.62335	3.78e-06	1.6e-05	slipin family protein
RSc0803		hypothetical protein	3	16	13	160	212	130	58.0055	2.66845	6.35744	0.334804	7.97016	1.58e-15	1.43e-14	AC251_RS14295	1377.47	1.14078	0.193254	5.90302	3.57e-09	2.23e-08	nodulation protein NfeD
RSc0804		transcription regulator protein	4	14	12	95	152	90	40.9461	2.17077	4.50263	0.353422	6.14214	8.14e-10	5e-09	AC251_RS14290	1202.95	1.05987	0.203585	5.20603	1.93e-07	9.83e-07	LysR family transcriptional regulator
RSc0805		hypothetical protein	2	22	18	99	212	53	43.8295	1.78191	3.43881	0.555048	3.21036	0.00132567	0.00370801	AC251_RS14285	376.289	1.51082	0.171304	8.81954	1.15e-18	1.37e-17	MFS transporter
RSc0806		hypothetical protein	8	18	12	50	50	30	22.6658	0.478101	1.39291	0.373347	1.28058	0.200341	0.293512	AC251_RS14280	257.593	0.159988	0.170736	0.937047	0.348734	0.456404	class II aldolase/adducin family protein
RSc0807		4-oxalocrotonate tautomerase	2	10	8	24	34	14	11.7235	0.546166	1.4602	0.499692	1.093	0.274392	0.375951	AC251_RS14275	311.661	0.143946	0.17149	0.839382	0.401255	0.510295	4-oxalocrotonate tautomerase
RSc0808	ltaA	low specificity L-threonine aldolase protein	38	129	77	141	225	100	103.63	-0.339983	-1.26574	0.263314	-1.29117	0.196645	0.289116	AC251_RS14270	1276.5	0.202479	0.120758	1.67673	0.093596	0.155612	low specificity L-threonine aldolase
RSc0809		hypothetical protein	41	112	54	68	80	67	72.0808	-1.18386	-2.27184	0.248524	-4.76356	1.9e-06	8.38e-06	AC251_RS14265	309.523	0.24372	0.179453	1.35812	0.174424	0.261562	NUDIX domain-containing protein
RSc0810		hypothetical protein	16	40	38	85	136	74	52.7595	0.33127	1.25812	0.287726	1.15134	0.249593	0.349458	AC251_RS14260	1173.25	0.124706	0.117316	1.063	0.287784	0.392514	sulfurtransferase TusA family protein
RSc0811	sorB	sulfite:cytochrome C oxidoreductase subunit B	8	6	5	6	8	7	7.75065	-1.20321	-2.30252	0.615346	-1.95534	0.0505427	0.0933067	AC251_RS14255	402.307	1.27374	0.158633	8.02947	9.79e-16	1.03e-14	cytochrome c
RSc0814		hypothetical protein	44	151	96	238	287	202	142.981	0.0802988	1.05724	0.212413	0.378032	0.705407	0.777553	AC251_RS14245	968.248	-0.0290857	0.13894	-0.20934	0.834182	0.882552	LysE family translocator
RSc0815		hypothetical protein	14	81	55	31	46	17	43.2069	-1.8701	-3.65557	0.429368	-4.35547	1.33e-05	5.18e-05	AC251_RS14240	8178.76	1.92469	0.159709	12.0512	1.91e-33	4.88e-32	RcnB family protein
RSc0816		hypothetical protein	0	1	0	1	2	1	0.563965	0.593573	1.50898	1.4676	0.404452	0.68588	0.762598	AC251_RS14235	43.551	0.994177	0.343426	2.89488	0.00379309	0.00957201	helix-turn-helix transcriptional regulator
RSc0817	gst1	glutathione S-transferase protein	437	763	477	482	607	472	592.905	-1.42871	-2.69206	0.208661	-6.84706	7.54e-12	5.38e-11	AC251_RS14230	2338.44	0.00629734	0.119898	0.0525226	0.958112	0.971475	glutathione transferase GstA
RSc0818		endoglucanase c-terminal domain harboring protein	36	43	31	15	14	12	34.3506	-2.75559	-6.75329	0.416844	-6.6106	3.83e-11	2.62e-10	AC251_RS14225	367.868	0.948598	0.164416	5.76949	7.95e-09	4.77e-08	endoglucanase
RSc0820		putative transcription regulator protein	79	65	51	145	125	163	102.566	-0.274526	-1.2096	0.470245	-0.583793	0.55936	0.653831	AC251_RS14215	267.736	0.767444	0.189333	4.05341	5.05e-05	0.000181611	TetR/AcrR family transcriptional regulator
RSc0821		putative NADPH nitroreductase protein	13	26	21	65	80	45	34.3545	0.347273	1.27215	0.307626	1.12888	0.258948	0.359031	AC251_RS14210	83.7325	0.383636	0.249124	1.53994	0.123574	0.196586	nitroreductase family protein
RSc0822		hypothetical protein	3	15	7	27	32	37	15.713	0.732472	1.66148	0.476515	1.53714	0.124258	0.198798	AC251_RS14205	16.6386	0.224291	0.509156	0.440514	0.659565	0.745148	hypothetical protein
RSc0833		hypothetical protein	0	1	0	2	1	1	0.590963	0.636482	1.55453	1.46792	0.433594	0.664583	0.743392	AC251_RS21775	2.54946	-1.26181	1.33973	-0.941841	0.346274	0.454308	helix-turn-helix domain-containing protein
RSc0834		hypothetical protein	3	3	3	6	5	4	4.07106	-0.565532	-1.47993	0.740625	-0.763588	0.445113	0.550871	AC251_RS21780	8.96971	-1.74642	0.696501	-2.50741	0.0121619	0.0270734	hypothetical protein
RSc0835		hypothetical protein	1	1	2	2	4	4	2.14165	-0.00609948	-1.00424	0.974323	-0.00626022	0.995005	0.997203	AC251_RS21785	11.7275	-0.677015	0.6256	-1.08219	0.27917	0.383097	ATP-binding protein
RSc0836		hypothetical protein	19	34	16	37	51	50	32.0391	-0.282593	-1.21638	0.359413	-0.786265	0.431712	0.538023	AC251_RS21790	18.9646	0.238491	0.496837	0.480018	0.631215	0.722108	hypothetical protein
RSc0838		hypothetical protein	3	4	2	16	17	14	7.26895	1.05092	2.07186	0.61874	1.69849	0.0894152	0.150635	AC251_RS21800	12.3649	0.257369	0.606457	0.424382	0.671287	0.753575	hypothetical protein
RSc0839		hypothetical protein	30	94	49	185	220	129	94.961	0.366337	1.28908	0.233642	1.56794	0.116895	0.188529	AC251_RS21805	116.233	-0.137055	0.225053	-0.60899	0.542531	0.643543	DUF5906 domain-containing protein
RSc0840		hypothetical protein	1	5	2	11	8	7	4.49034	0.456628	1.37233	0.725456	0.629436	0.529064	0.627831	AC251_RS21810	4.62684	-0.0714598	1.02304	-0.0698504	0.944313	0.961437	hypothetical protein
RSc0841		hypothetical protein	2	5	5	31	39	14	11.2441	1.43431	2.70253	0.574185	2.49799	0.0124899	0.0275651	AC251_RS21815	26.8652	-0.353426	0.466191	-0.758113	0.448383	0.556104	DUF6362 family protein
RSc0849		hypothetical protein	2	3	3	14	15	12	6.33367	1.01849	2.0258	0.648753	1.56992	0.116434	0.187989	AC251_RS13600	34.2288	-0.13991	0.347235	-0.402927	0.687002	0.767077	hypothetical protein
RSc0850		hypothetical protein	0	4	1	5	5	12	3.37365	0.980515	1.97317	0.953239	1.02861	0.303661	0.407769	AC251_RS13590	43.3036	0.124941	0.34436	0.362821	0.716739	0.792279	DUF3489 domain-containing protein
RSc0852		putative bacteriophage-related protein	0	1	2	15	21	21	6.6265	2.7647	6.79608	0.855304	3.23242	0.00122745	0.00346632	AC251_RS13580	10.0118	0.449068	0.639439	0.702284	0.482502	0.588788	hypothetical protein
RSc0853		bacteriophage-like protein	19	65	35	219	285	185	97.7552	1.27006	2.41172	0.226957	5.59605	2.19e-08	1.19e-07	AC251_RS13575	58.3007	-0.800532	0.334155	-2.39569	0.0165892	0.0353855	phage terminase large subunit family protein
RSc0854		hypothetical conserved protein	0	0	0	2	0	1	0.340129	1.72468	3.30508	1.67082	1.03224	0.30196	0.406798	AC251_RS13570	9.97843	0.0269666	0.838904	0.0321451	0.974356	0.982347	hypothetical protein
RSc0855		bacteriophage protein	0	0	0	2	2	1	0.50278	2.31645	4.98105	1.63929	1.41308	0.157631	0.241801	AC251_RS13565	2.35202	0.789212	1.5031	0.525054	0.599545	0.694713	hypothetical protein
RSc0857		bacteriophage-like protein	3	7	5	15	23	14	8.95386	0.483082	1.39773	0.523195	0.92333	0.355835	0.462762	AC251_RS13555	29.5802	-0.256275	0.389538	-0.657894	0.510606	0.616001	phage portal protein
RSc0858		bacteriophage-like protein	0	0	1	9	5	3	2.01757	2.26349	4.80151	1.25184	1.80812	0.0705875	0.123938	AC251_RS13550	14.0919	-0.208847	0.607522	-0.343769	0.73102	0.804713	S49 family peptidase
RSc0860		bacteriophage-like protein	17	13	5	19	13	11	14.8918	-1.10684	-2.15374	0.631074	-1.7539	0.0794469	0.13694	AC251_RS13540	25.858	0.240745	0.415105	0.579961	0.561941	0.66198	major capsid protein
RSc0861		hypothetical protein	1	1	2	6	11	9	3.76164	1.28126	2.43051	0.850199	1.50701	0.131807	0.208204	AC251_RS13535	1.90242	-1.24176	1.57041	-0.790724	0.429105	0.537217	hypothetical protein
RSc0862		signal peptide protein	0	0	0	1	3	4	0.84623	2.81206	7.02284	1.60827	1.7485	0.0803779	0.138163	AC251_RS13530	7.69861	-0.660726	0.919597	-0.718495	0.472452	0.578252	hypothetical protein
RSc0863		probable bacteriophage protein	1	1	0	2	0	0	0.791249	-0.946063	-1.92661	1.49512	-0.632768	0.526885	0.626586	AC251_RS13525	5.83072	-0.310971	0.977582	-0.318102	0.750408	0.820947	hypothetical protein
RSc0864		hypothetical protein	0	1	4	5	6	2	2.50839	0.0290272	1.02032	0.983889	0.0295025	0.976464	0.98349	AC251_RS13520	3.13078	-1.22953	1.17486	-1.04653	0.295317	0.400721	hypothetical protein
RSc0866		hypothetical protein	1	1	1	2	4	2	1.6291	0.0549525	1.03882	1.06216	0.0517364	0.958739	0.972182	AC251_RS01195	48.936	-0.597372	0.292864	-2.03976	0.0413744	0.0778631	DUF6441 family protein
RSc0867		putative HNS-like transcription regulator protein	54	77	71	205	257	168	117.636	0.276624	1.21136	0.250111	1.10601	0.268723	0.3693	AC251_RS01200	1296.73	-0.264586	0.11938	-2.21633	0.0266689	0.05357	H-NS histone family protein
RSc0868	ripP2	T3E	33	36	21	157	174	161	76.0858	1.06386	2.09052	0.375049	2.83659	0.00455987	0.0113655	AC251_RS01205	278.209	0.144358	0.174085	0.829239	0.406969	0.516325	type III secretion system YopJ family effector PopP2
RSc0873		putative bacteriophage-related transmembrane protein	16	36	34	88	110	74	49.2297	0.357446	1.28116	0.275007	1.29977	0.193679	0.285259	AC251_RS01215	167.682	-0.885574	0.218458	-4.05376	5.04e-05	0.000181464	tape measure protein
RSc0874		hypothetical protein	0	0	1	1	2	0	0.53656	0.0852038	1.06084	1.54456	0.0551638	0.956008	0.970399	AC251_RS01220	2.44857	-0.2383	1.19934	-0.198693	0.842503	0.889253	hypothetical protein
RSc0875		putative transmembrane protein	5	31	9	44	41	32	21.7225	0.219679	1.16447	0.444066	0.494698	0.620813	0.704379	AC251_RS01225	81.0995	-0.202201	0.289539	-0.698355	0.484955	0.590831	hypothetical protein
RSc0876		hypothetical protein	0	3	1	1	6	5	1.9878	0.362707	1.28584	1.05721	0.343078	0.73154	0.798597	AC251_RS01230	27.1671	-0.633252	0.415353	-1.52461	0.127356	0.201815	hypothetical protein
RSc0877		hypothetical protein	0	0	1	0	3	1	0.633045	0.375267	1.29708	1.52794	0.245603	0.805989	0.859512	AC251_RS01235	10.3162	-0.930827	0.629886	-1.47777	0.139469	0.217631	hypothetical protein
RSc0878		hypothetical protein	0	0	1	1	1	0	0.455234	-0.275648	-1.21054	1.57662	-0.174834	0.86121	0.902065	AC251_RS01240	5.37281	-0.470135	1.0039	-0.468309	0.639564	0.728657	hypothetical protein
RSc0879		hypothetical protein	0	5	1	6	7	11	3.69065	0.8397	1.78968	0.874363	0.960357	0.336876	0.442954	AC251_RS01245	80.7477	0.199689	0.260439	0.766741	0.443235	0.551265	hypothetical protein
RSc0882		putative transmembrane protein	0	1	0	1	0	1	0.401314	0.00446008	1.0031	1.5939	0.00279823	0.997767	0.998047	AC251_RS01260	9.25266	0.401235	0.675261	0.594192	0.552384	0.651879	hypothetical protein
RSc0883		putative lysozyme (endolysin) protein	51	89	55	77	110	86	78.2594	-0.826998	-1.77399	0.251165	-3.29266	0.000992459	0.00285482	AC251_RS01265	17.7492	0.100792	0.483667	0.208391	0.834924	0.882792	lysozyme
RSc0884		hypothetical protein	17	33	19	34	38	31	28.1278	-0.70411	-1.62914	0.322498	-2.1833	0.0290136	0.0576575	AC251_RS01270	55.3576	0.061048	0.281845	0.216602	0.828519	0.87811	hypothetical protein
RSc0886		hypothetical protein	444	551	308	661	797	751	584.215	-0.620972	-1.53791	0.358328	-1.73297	0.083101	0.142012	AC251_RS14135	159.357	-1.14659	0.193404	-5.92848	3.06e-09	1.93e-08	COG2958 family protein
RSc0887		hemagglutinin-related protein	1324	1063	620	1029	1271	1192	1243.22	-1.25489	-2.38649	0.481747	-2.60488	0.00919064	0.0211245	AC251_RS14130	456.695	-0.725027	0.166981	-4.34198	1.41e-05	5.54e-05	hemagglutinin repeat-containing protein
RSc0890		putative bacteriophage related protein	12	26	7	24	32	17	18.4288	-0.580647	-1.49552	0.43163	-1.34524	0.178547	0.268036	AC251_RS13750	26.7516	-0.506708	0.415512	-1.21948	0.222662	0.319302	DUF2924 domain-containing protein
RSc0891		putative site-specific integrase/recombinase protein	47	73	27	76	82	80	63.3642	-0.613083	-1.52952	0.388029	-1.57999	0.114109	0.184632	AC251_RS13745	155.374	-0.452816	0.223176	-2.02896	0.0424619	0.0794615	recombinase family protein
RSc0892		putative phage-related protein	4	11	6	13	31	9	10.1191	0.00161346	1.00112	0.54468	0.00296222	0.997636	0.998047	AC251_RS13740	18.5374	-0.489355	0.605712	-0.807901	0.419147	0.527478	LacI family transcriptional regulator
RSc0896		putative transmembrane protein	227	560	382	790	963	635	530.638	-0.25219	-1.19101	0.136296	-1.85032	0.0642674	0.114233	AC251_RS13315	2647.02	0.415637	0.101242	4.10536	4.04e-05	0.000148156	DUF748 domain-containing protein
RSc0897		hydrolase protein	20	66	55	207	338	189	107.146	1.08487	2.12118	0.264742	4.09784	4.17e-05	0.000150468	AC251_RS13310	822.631	0.383152	0.132923	2.88251	0.00394525	0.00990711	HAD-IA family hydrolase
RSc0898	ubiG	3-demethylubiquinone-9 3-methyltransferase	515	675	413	1099	1343	1075	793.739	-0.255536	-1.19378	0.307523	-0.830949	0.406002	0.512964	AC251_RS13305	1156.12	0.138767	0.124099	1.11819	0.263484	0.365094	bifunctional 2-polyprenyl-6-hydroxyphenol methylase/3-demethylubiquinol 3-O-methyltransferase UbiG
RSc0899		outer membrane lipoprotein transmembrane	362	1180	746	1595	2216	1353	1064.86	-0.0703917	-1.05	0.184901	-0.3807	0.703426	0.776427	AC251_RS13300	9962.7	0.844748	0.167783	5.03477	4.78e-07	2.31e-06	glycine zipper 2TM domain-containing protein
RSc0900		signal peptide protein	7702	10200	5351	13594	17147	14650	10946.2	-0.418565	-1.3366	0.340449	-1.22945	0.218903	0.31501	AC251_RS13295	43185.5	0.384036	0.116487	3.29682	0.000977864	0.00281952	OmpA family protein
RSc0901	gyrA	DNA gyrase subunit A	3146	4930	2875	6610	7657	6382	5000.45	-0.431014	-1.34818	0.261852	-1.64602	0.0997593	0.165492	AC251_RS13290	9353.79	0.434339	0.0964033	4.50544	6.62e-06	2.72e-05	DNA gyrase subunit A
RSc0902		signal peptide protein	1002	1465	663	1627	1861	1625	1358.56	-0.644208	-1.56288	0.342783	-1.87935	0.0601968	0.108285	AC251_RS13285	7043.51	0.131812	0.132078	0.997985	0.318287	0.424622	DUF2059 domain-containing protein
RSc0903	serC	PHOSPHOSERINE AMINOTRANSFERASE (PSAT)	581	956	506	1368	1468	1248	953.474	-0.330189	-1.25718	0.271308	-1.21702	0.223595	0.319978	AC251_RS13280	2710.49	-0.114307	0.126493	-0.903664	0.366173	0.474087	3-phosphoserine/phosphohydroxythreonine transaminase
RSc0904	pheA	bifunctional chorismate mutase/prephenate dehydratase	732	2166	1511	3990	5944	3685	2435.63	0.361543	1.2848	0.17612	2.05282	0.0400897	0.0764415	AC251_RS13275	4021.14	0.285451	0.121103	2.35708	0.0184191	0.0388051	prephenate dehydratase
RSc0905	hisC2	histidinol-phosphate aminotransferase	286	1081	718	2342	3950	2008	1312.67	0.741139	1.67149	0.262108	2.82761	0.00468963	0.0116656	AC251_RS13270	3616.72	0.228638	0.106155	2.15382	0.0312543	0.0613698	histidinol-phosphate transaminase
RSc0906	tyrA	putative prephenate dehydrogenase oxidoreductase protein	48	203	134	378	643	285	217.874	0.50552	1.41964	0.305609	1.65414	0.0980986	0.162869	AC251_RS13265	1504.84	-0.302016	0.140245	-2.15349	0.0312804	0.0613698	prephenate dehydrogenase
RSc0907	aroA	3-phosphoshikimate 1-carboxyvinyltransferase	128	493	314	807	1296	721	500.659	0.35617	1.28002	0.249219	1.42914	0.152963	0.235767	AC251_RS13260	2364.98	-0.216593	0.127844	-1.6942	0.0902269	0.150672	3-phosphoshikimate 1-carboxyvinyltransferase
RSc0908	cmk	cytidylate kinase protein	275	1404	915	5416	7036	3536	2187.92	1.41188	2.66084	0.344704	4.09592	4.21e-05	0.000151611	AC251_RS13255	5215.02	0.365861	0.117219	3.12117	0.00180135	0.00487992	(d)CMP kinase
RSc0909	rpsA	30S ribosomal protein S1	19853	25647	11781	25837	24541	26808	23623.4	-0.923556	-1.89678	0.398544	-2.31732	0.0204861	0.0425301	AC251_RS13250	45889.9	0.43269	0.135865	3.18471	0.00144901	0.00403035	30S ribosomal protein S1
RSc0910	ihfB	integration host factor subunit beta	1758	5924	3692	11985	14683	9669	6383.17	0.448576	1.36469	0.195201	2.29802	0.0215608	0.0444213	AC251_RS13245	6828.72	0.146657	0.130229	1.12615	0.260103	0.361352	integration host factor subunit beta
RSc0911		hypothetical protein	33	50	46	70	78	55	54.778	-0.680594	-1.6028	0.281987	-2.41357	0.0157972	0.0337739	AC251_RS13240	557.051	-0.369764	0.152869	-2.41883	0.0155705	0.0335904	lipopolysaccharide assembly protein LapA domain-containing protein
RSc0912		hypothetical protein	168	479	293	659	1006	572	450.897	-0.0258026	-1.01805	0.163185	-0.158119	0.874363	0.910111	AC251_RS13235	1775.64	-0.2167	0.124155	-1.7454	0.0809157	0.137546	lipopolysaccharide assembly protein LapB
RSc0913	ugd	UDP-glucose 6-dehydrogenase	528	898	611	1242	1398	1087	910.837	-0.46122	-1.37671	0.205153	-2.24818	0.0245647	0.0498081	AC251_RS13230	3565.91	-0.161439	0.11419	-1.41378	0.157427	0.240483	UDP-glucose/GDP-mannose dehydrogenase family protein
RSc0914	rfaE	ADP-heptose synthase protein	174	407	256	563	779	468	389.595	-0.185144	-1.13693	0.137062	-1.3508	0.17676	0.265912	AC251_RS13225	1901.41	-0.221946	0.128794	-1.72326	0.0848417	0.143029	D-glycero-beta-D-manno-heptose-7-phosphate kinase
RSc0915	rfaD	ADP-L-glycero-D-manno-heptose-6-epimeraseprotein	628	1005	562	987	1205	1079	912.164	-0.756162	-1.68899	0.275188	-2.7478	0.00599962	0.0144838	AC251_RS13220	2763.63	-0.136073	0.117081	-1.16221	0.245149	0.344363	ADP-glyceromanno-heptose 6-epimerase
RSc0916		putative ComEA-related signal peptide protein	23	89	59	110	131	111	76.3487	-0.17619	-1.1299	0.272827	-0.645794	0.518413	0.619019	AC251_RS13215	518.946	-0.430358	0.136689	-3.14846	0.00164136	0.00449468	helix-hairpin-helix domain-containing protein
RSc0917	cysK	cysteine synthase A	221	464	291	635	810	576	451.248	-0.248776	-1.1882	0.144394	-1.72289	0.0849086	0.144408	AC251_RS13210	1200.77	0.027695	0.116998	0.236714	0.812879	0.866797	cysteine synthase CysM
RSc0918	mltB	putative membrane-bound lytic murein transglycosylase B protein	65	173	151	175	195	132	146.874	-0.906692	-1.87474	0.239944	-3.77877	0.000157608	0.000523959	AC251_RS13205	1456	0.270611	0.125212	2.16122	0.0306786	0.06039	lytic murein transglycosylase B
RSc0919		Probable Histone deacetylase	137	254	166	269	328	243	228.46	-0.7204	-1.64764	0.186505	-3.86264	0.00011217	0.000380767	AC251_RS13200	1101.13	0.26646	0.115336	2.3103	0.0208718	0.0433359	histone deacetylase family protein
RSc0920		ABC transporter ATP-binding protein	96	243	176	721	805	542	337.318	0.725287	1.65323	0.177442	4.08746	4.36e-05	0.000156676	AC251_RS13195	1060.11	-0.514489	0.179755	-2.86216	0.00420764	0.0104786	methionine ABC transporter ATP-binding protein
RSc0921		transmembrane ABC transporter protein	26	126	72	279	361	240	140.229	0.768138	1.70307	0.276999	2.77307	0.00555302	0.0135235	AC251_RS13190	451.125	-0.0945602	0.169385	-0.558257	0.576669	0.675283	ABC transporter permease
RSc0922		NLPA lipoprotein-related, probable solute-binding protein	167	339	187	390	456	346	296.834	-0.511068	-1.42511	0.191423	-2.66984	0.00758876	0.0177867	AC251_RS13185	2720.84	0.0792177	0.134239	0.590123	0.555108	0.654658	MetQ/NlpA family ABC transporter substrate-binding protein
RSc0923	etfB	electron transfer flavoprotein subunit beta	314	662	385	1064	1305	917	676.284	-0.0263561	-1.01844	0.152726	-0.172572	0.862988	0.903359	AC251_RS13180	3252.17	0.75864	0.107938	7.02846	2.09e-12	1.73e-11	electron transfer flavoprotein subunit beta/FixA family protein
RSc0924	etfA	electron transfer flavoprotein subunit alpha	126	238	121	417	592	404	266.723	0.222511	1.16676	0.22117	1.00607	0.314384	0.419683	AC251_RS13175	3412.47	0.624628	0.126051	4.95538	7.22e-07	3.41e-06	FAD-binding protein
RSc0925		putative acyl-CoA dehydrogenase oxidoreductase protein	57	246	136	378	535	281	220.063	0.222864	1.16705	0.26968	0.8264	0.408577	0.515239	AC251_RS13170	2201.18	0.429176	0.126562	3.39104	0.000696281	0.00206203	acyl-CoA dehydrogenase
RSc0926	dadA	D-amino acid dehydrogenase small subunit	1294	2855	1800	4950	7304	4245	3140.58	0.1555	1.11381	0.127174	1.22274	0.221429	0.3176	AC251_RS13165	13985.4	-0.0195286	0.119422	-0.163526	0.870105	0.909518	D-amino acid dehydrogenase
RSc0927	lrp	leucine-responsive regulatory DNA-binding transcription regulator protein	51	113	57	264	317	259	141.312	0.653266	1.57272	0.219875	2.97108	0.00296757	0.00773272	AC251_RS13160	226.867	-0.495561	0.16045	-3.08857	0.00201124	0.00538227	Lrp/AsnC ligand binding domain-containing protein
RSc0928		hypothetical protein	38	61	42	160	172	144	85.9894	0.439975	1.35658	0.257479	1.70878	0.0874923	0.148098	AC251_RS13155	949.858	0.138261	0.192156	0.719525	0.471817	0.577875	PA0069 family radical SAM protein
RSc0929		hypothetical protein	256	382	223	655	765	700	447.285	-0.0459301	-1.03235	0.289459	-0.158676	0.873924	0.909949	AC251_RS13150	675.715	-0.00206344	0.123323	-0.016732	0.98665	0.991345	TM2 domain-containing protein
RSc0930		hypothetical protein	16	21	18	90	111	77	43.1061	0.998253	1.99758	0.305811	3.26427	0.00109745	0.00313288	AC251_RS13145	1467.19	0.728775	0.206063	3.53666	0.000405226	0.00125622	hypothetical protein
RSc0931		signal peptide protein	0	7	5	138	211	100	46.971	3.8525	14.445	0.488207	7.89111	3e-15	2.64e-14	AC251_RS13140	8887.51	1.02363	0.376555	2.7184	0.00655986	0.0155475	hypothetical protein
RSc0932		probable membrane-bound dehydrogenase oxidoreductase protein	17	49	26	45	55	37	36.014	-0.684965	-1.60766	0.285468	-2.39945	0.0164198	0.0349104	AC251_RS13135	563.298	0.742287	0.181414	4.09167	4.28e-05	0.000156209	sorbosone dehydrogenase family protein
RSc0933	rpsP	30S ribosomal protein S16	1222	1531	832	2166	2002	1895	1606.95	-0.61876	-1.53555	0.364433	-1.69787	0.0895327	0.150782	AC251_RS13130	3809.14	0.228685	0.138822	1.64733	0.0994898	0.163617	30S ribosomal protein S16
RSc0934	rimM	16S rRNA-processing protein	810	1772	1170	3323	4157	2541	1951.03	0.108677	1.07824	0.128262	0.847306	0.396824	0.503728	AC251_RS13125	5150.32	-0.207165	0.117424	-1.76424	0.0776909	0.132745	ribosome maturation factor RimM
RSc0935	trmD	tRNA (guanine-N(1)-)-methyltransferase	1582	2320	1362	3098	3732	2881	2390.69	-0.484102	-1.39872	0.274951	-1.76068	0.078292	0.135417	AC251_RS13120	5467.41	-0.238575	0.101505	-2.35038	0.0187541	0.0393859	tRNA (guanosine(37)-N1)-methyltransferase TrmD
RSc0936	rplS	50S ribosomal protein L19	2956	4456	2315	5900	5994	5873	4419.4	-0.466792	-1.38203	0.317927	-1.46824	0.14204	0.221287	AC251_RS13115	20869.1	0.223938	0.114065	1.96324	0.0496178	0.0908319	50S ribosomal protein L19
RSc0937		Probable Nudix hydrolase	33	175	97	285	381	251	161.645	0.405479	1.32453	0.306118	1.32459	0.185308	0.275862	AC251_RS13110	1243.88	-0.528174	0.11143	-4.73999	2.14e-06	9.38e-06	CoA pyrophosphatase
RSc0938	cobD	adenosylcobinamide-phosphate synthase	309	585	418	866	1246	910	642.86	-0.119811	-1.08659	0.172439	-0.694801	0.48718	0.591059	AC251_RS13105	2341.28	-0.0601835	0.104192	-0.577621	0.56352	0.663546	CobD/CbiB family protein
RSc0939		hypothetical protein	14	72	65	87	146	95	68.1675	-0.111534	-1.08038	0.38532	-0.289458	0.772231	0.831915	AC251_RS13100	857.88	0.171578	0.139616	1.22893	0.219099	0.315366	hypothetical protein
RSc0940	rsgA	Probable ribosome small subunit-dependent GTPase A RsgA	110	276	172	263	368	236	224.584	-0.647305	-1.56624	0.151539	-4.27155	1.94e-05	7.39e-05	AC251_RS13095	627.154	-0.167873	0.138625	-1.21099	0.225901	0.322533	ribosome small subunit-dependent GTPase A
RSc0941		Probable CAAX prenyl protease 1	86	243	148	415	493	355	244.219	0.147984	1.10802	0.167097	0.88562	0.375822	0.481914	AC251_RS13090	1411.62	0.420092	0.110885	3.78853	0.000151544	0.000507731	M48 family metallopeptidase
RSc0942	orn	oligoribonuclease	212	258	129	483	556	516	325.128	-0.0156601	-1.01091	0.380786	-0.0411256	0.967196	0.977715	AC251_RS13085	1019.66	0.163725	0.12168	1.34554	0.178451	0.266397	oligoribonuclease
RSc0943	mogA	molybdenum cofactor biosynthesis protein	18	140	99	279	415	206	146.726	0.61352	1.52999	0.43847	1.39923	0.161744	0.246896	AC251_RS13080	1232.06	-0.401442	0.124636	-3.2209	0.00127787	0.00358818	molybdopterin adenylyltransferase
RSc0944		hypothetical protein	34	74	50	220	266	121	100.001	0.614484	1.53101	0.272551	2.25457	0.0241605	0.0491283	AC251_RS13075	1221.38	-0.253019	0.125468	-2.0166	0.0437368	0.0814711	ribosome-associated protein
RSc0945	pmbA	putative PMBA protein (tlde protein)	223	509	282	538	720	511	431.443	-0.480604	-1.39533	0.153495	-3.13108	0.00174165	0.00476472	AC251_RS13070	2883.58	0.00228781	0.13698	0.0167017	0.986675	0.991345	metalloprotease PmbA
RSc0946	folA	dihydrofolate reductase oxidoreductase protein	7	40	25	60	74	46	34.4533	0.0945526	1.06773	0.339844	0.278224	0.78084	0.838663	AC251_RS13065	301.308	-0.212345	0.165923	-1.27978	0.200622	0.292661	dihydrofolate reductase
RSc0947	thyA	thymidylate synthase	198	363	226	540	623	479	370.071	-0.253253	-1.19189	0.194844	-1.29977	0.193679	0.285259	AC251_RS13060	1236.7	0.184335	0.11939	1.54397	0.122595	0.195145	thymidylate synthase
RSc0948		Pyridoxal phosphate-dependent enzyme, beta subunit	34	155	131	277	558	257	181.959	0.500595	1.4148	0.372033	1.34557	0.178443	0.267959	AC251_RS13055	221.964	-0.0883288	0.176875	-0.499384	0.617509	0.710718	threonine dehydratase
RSc0949		hypothetical protein	23	50	28	98	94	92	54.8496	0.230643	1.17336	0.291387	0.791533	0.428633	0.535121	AC251_RS13050	2096.02	0.554433	0.194926	2.84432	0.00445065	0.011032	TerC family protein
RSc0950		hypothetical protein	25	42	42	54	73	39	45.0033	-0.73637	-1.66598	0.299392	-2.45955	0.0139112	0.0302338	AC251_RS13045	725.538	1.56197	0.162564	9.60835	7.37e-22	1.04e-20	L-histidine N(alpha)-methyltransferase
RSc0951		hypothetical protein	99	182	139	357	476	306	223.039	0.110142	1.07933	0.178226	0.61799	0.536582	0.634639	AC251_RS13040	2739.66	0.402945	0.148377	2.71568	0.00661405	0.015656	ergothioneine biosynthesis protein EgtB
RSc0952		putative ATP-dependent RNA helicase protein	57	252	167	1829	2874	1488	725.754	2.45087	5.46747	0.289692	8.46028	2.67e-17	2.63e-16	AC251_RS13035	24263.9	-0.993937	0.121348	-8.19081	2.59e-16	2.85e-15	DEAD/DEAH box helicase
RSc0953		hypothetical protein	205	277	176	292	325	340	276.786	-0.806988	-1.74956	0.327658	-2.4629	0.013782	0.0299922	AC251_RS13030	447.618	0.876646	0.148014	5.92273	3.17e-09	2e-08	hypothetical protein
RSc0971		hypothetical conserved protein	750	981	615	188	193	203	694.571	-3.33836	-10.1145	0.340089	-9.81613	9.6e-23	1.25e-21	AC251_RS13015	3826.17	0.709769	0.148923	4.76602	1.88e-06	8.32e-06	hypothetical protein
RSc0972		hypothetical protein	50	147	108	154	228	113	123.033	-0.589932	-1.50518	0.234633	-2.51427	0.0119279	0.0264769	AC251_RS13010	4029.38	0.557774	0.127192	4.38529	1.16e-05	4.6e-05	Kdo hydroxylase family protein
RSc0973		amino-acid-binding periplasmic (PBP) ABC transporter protein	55	59	28	143	166	142	86.2423	0.254163	1.19264	0.416613	0.610072	0.541814	0.639162	AC251_RS13005	796.577	0.413773	0.1958	2.11325	0.0345796	0.0668782	amino acid ABC transporter substrate-binding protein
RSc0974		hypothetical protein	16	23	7	15	12	22	17.5567	-1.15219	-2.22252	0.568878	-2.02538	0.0428284	0.0809215	AC251_RS13000	1007.34	1.37831	0.181636	7.58827	3.24e-14	3.08e-13	hypothetical protein
RSc0975		ABC transporter ATP-binding protein	91	340	231	521	808	433	331.462	0.162691	1.11937	0.251377	0.647197	0.517504	0.618378	AC251_RS12995	1666.08	-0.192097	0.117123	-1.64013	0.100979	0.165706	ATP-binding cassette domain-containing protein
RSc0976	parE	DNA topoisomerase IV subunit B	450	1121	729	1545	1961	1260	1048.35	-0.231231	-1.17384	0.116073	-1.99211	0.0463586	0.0865107	AC251_RS12990	3512.65	-0.389285	0.110072	-3.53664	0.000405249	0.00125622	type IIA DNA topoisomerase subunit B
RSc0977		putative Lytic transglycosylase-like protein	44	137	123	293	399	198	162.351	0.256464	1.19455	0.284917	0.900134	0.368049	0.474074	AC251_RS12985	896.872	-0.41858	0.12217	-3.42622	0.000612051	0.00182583	lytic transglycosylase domain-containing protein
RSc0978	parC	DNA topoisomerase IV subunit A	152	557	302	562	680	449	407.82	-0.467611	-1.38282	0.214517	-2.17983	0.0292699	0.0581204	AC251_RS12980	3904.55	-0.217758	0.115124	-1.89151	0.0585567	0.104774	DNA topoisomerase IV subunit A
RSc0979		pseudogene	25	100	56	137	126	75	76.2995	-0.310171	-1.23985	0.316028	-0.981467	0.326362	0.432664	AC251_RS12975	422.441	-0.338127	0.13912	-2.43046	0.0150795	0.0326508	chromate transporter
RSc0980		Chromate transporter protein	62	119	84	121	147	111	106.365	-0.786255	-1.72459	0.20607	-3.81548	0.00013592	0.000456726	AC251_RS12970	348.367	-0.628779	0.177698	-3.53848	0.000402445	0.00125045	chromate transporter
RSc0981	lldP	putative L-lactate permease transmembrane protein	174	347	204	807	1113	707	448.72	0.539345	1.45331	0.163996	3.28877	0.00100627	0.00289077	AC251_RS12965	4073.75	0.472401	0.158377	2.98276	0.00285661	0.00743139	L-lactate permease
RSc0982		Putative integral membrane sensory domain containing protein	49	100	84	363	493	295	174.952	0.980436	1.97306	0.197388	4.96704	6.8e-07	3.17e-06	AC251_RS12960	655.694	0.149618	0.193585	0.772881	0.439593	0.547891	MASE1 domain-containing protein
RSc0983		putative Phytanoyl-CoA dioxygenase	26	85	49	103	201	73	74.4723	-0.0638331	-1.04524	0.320557	-0.199132	0.84216	0.88527	AC251_RS12955	637.655	-0.490125	0.132355	-3.70311	0.00021297	0.000693821	phytanoyl-CoA dioxygenase family protein
RSc0984		gst-related protein	103	387	229	484	666	383	322.029	-0.137593	-1.10007	0.227559	-0.604649	0.545412	0.64246	AC251_RS12950	2587.66	-0.1468	0.132725	-1.10604	0.268708	0.371266	glutathione S-transferase
RSc0985		aminotransferase protein	142	319	190	436	661	444	317.869	-0.0529806	-1.03741	0.160977	-0.329119	0.742066	0.807789	AC251_RS12945	6124.46	0.0602068	0.12578	0.478668	0.632175	0.722599	PLP-dependent aminotransferase family protein
RSc0986		hypothetical protein	6	33	16	60	117	45	33.8449	0.744087	1.67491	0.40219	1.85009	0.0643009	0.114233	AC251_RS12940	2449.96	0.110414	0.11097	0.994986	0.319743	0.426458	RidA family protein
RSc0987		hypothetical protein	1	32	15	65	153	54	35.965	1.29501	2.45378	0.589475	2.19688	0.0280288	0.0559455	AC251_RS12935	761.607	0.189306	0.120821	1.56684	0.117153	0.188005	DMT family transporter
RSc0988		hypothetical protein	3	22	25	234	409	141	87.6049	2.61426	6.12309	0.484027	5.40107	6.62e-08	3.42e-07	AC251_RS12930	1175.84	0.0944064	0.113699	0.830316	0.40636	0.515922	alanyl-tRNA editing protein
RSc0989		putative transcription regulator protein	25	64	56	405	549	341	166.475	1.85254	3.61136	0.218583	8.47526	2.35e-17	2.32e-16	AC251_RS12925	1945.86	0.172586	0.133107	1.2966	0.194769	0.285615	PLP-dependent aminotransferase family protein
RSc0990	hptG	heat shock protein 90	509	926	457	865	963	665	738.662	-0.92333	-1.89649	0.249578	-3.69956	0.000215976	0.000701183	AC251_RS12920	11794	0.949143	0.160558	5.91152	3.39e-09	2.13e-08	molecular chaperone HtpG
RSc0991		hypothetical protein	21	77	55	124	170	95	75.1546	0.0807665	1.05758	0.260519	0.310021	0.756545	0.818906	AC251_RS12915	1091.49	0.813304	0.164618	4.94054	7.79e-07	3.64e-06	DNA-deoxyinosine glycosylase
RSc0992		glutathione S-transferase-like transmembrane protein	14	42	24	181	250	140	76.3902	1.54325	2.91451	0.25436	6.06721	1.3e-09	7.79e-09	AC251_RS12910	745.323	0.527493	0.14974	3.52272	0.000427142	0.00131793	SRPBCC domain-containing protein
RSc0993		putative transcriptional regulatory DNA-binding transcription regulator protein	0	4	2	38	62	27	13.7017	2.98945	7.94172	0.657098	4.54948	5.38e-06	2.21e-05	AC251_RS12905	462.938	0.536632	0.161629	3.32015	0.000899677	0.00261765	metalloregulator ArsR/SmtB family transcription factor
RSc0994		hypothetical protein	32	53	42	187	205	121	84.9711	0.675325	1.59696	0.263019	2.56759	0.0102407	0.0232595	AC251_RS12900	747.902	-0.119338	0.123111	-0.969352	0.332369	0.439652	tetratricopeptide repeat protein
RSc0995		putative spermidine synthase	15	47	36	105	173	100	61.3959	0.653993	1.57352	0.268614	2.4347	0.0149042	0.0320707	AC251_RS12895	738.298	-0.142527	0.137197	-1.03885	0.298872	0.404518	spermidine synthase
RSc0996		hypothetical protein	114	186	86	59	86	91	125.172	-2.00228	-4.00632	0.365533	-5.4777	4.31e-08	2.26e-07	AC251_RS12890	528.138	0.508288	0.139276	3.64951	0.000262737	0.000841489	VWA domain-containing protein
RSc0997		Putative Acetyltransferase	18	29	20	26	28	24	25.5762	-1.07868	-2.1121	0.346788	-3.11048	0.00186783	0.00507652	AC251_RS12885	338.024	0.815435	0.164582	4.9546	7.25e-07	3.42e-06	GNAT family N-acetyltransferase
RSc0998		ATPase (AAA+)-related protein	33	62	42	73	87	43	55.3249	-0.756858	-1.68981	0.276904	-2.73329	0.00627059	0.0150434	AC251_RS12880	919.624	0.995181	0.124019	8.02444	1.02e-15	1.07e-14	MoxR family ATPase
RSc0999		putative periplasmic cytochrome type-c oxidoreductase signal peptide protein	206	458	261	368	503	361	355.749	-0.873916	-1.83263	0.158953	-5.49795	3.84e-08	2.03e-07	AC251_RS12875	3378.49	0.818828	0.131944	6.20586	5.44e-10	3.69e-09	cytochrome c
RSc1000		putative periplasmic cytochrome type-c oxidoreductase signal peptide protein	113	288	176	380	441	282	253.187	-0.340352	-1.26607	0.165232	-2.05984	0.0394139	0.0752969	AC251_RS12870	1333.55	0.945318	0.130739	7.23055	4.81e-13	4.18e-12	cytochrome c
RSc1001		hypothetical protein	60	122	83	222	237	152	129.121	-0.099306	-1.07126	0.213415	-0.465318	0.641704	0.723966	AC251_RS12865	539.905	-0.180185	0.132293	-1.36202	0.173191	0.260007	DUF1841 family protein
RSc1002		hypothetical protein	7	29	24	89	146	52	42.0608	0.940687	1.91944	0.39476	2.38294	0.0171752	0.0363307	AC251_RS12860	446.642	-0.272185	0.143136	-1.90159	0.0572247	0.102737	DMT family transporter
RSc1003		carboxypeptidase	70	120	51	25	52	38	73.8718	-2.37786	-5.19766	0.373204	-6.37147	1.87e-10	1.21e-09	AC251_RS12855	2200.7	0.375748	0.150177	2.50203	0.0123483	0.027408	S10 family peptidase
RSc1004		Putative NADH dehydrogenase/NAD(P)H nitroreductase	164	256	132	360	440	299	256.588	-0.362464	-1.28562	0.278205	-1.30287	0.19262	0.284288	AC251_RS12850	2939.8	0.376388	0.109368	3.44149	0.000578515	0.00173653	malonic semialdehyde reductase
RSc1005	nth	endonuclease III protein	8	38	23	26	36	25	24.6217	-0.888432	-1.85116	0.356256	-2.4938	0.0126383	0.0278464	AC251_RS12845	299.249	-0.525186	0.166012	-3.16354	0.00155861	0.00429915	endonuclease III
RSc1006		ferredoxin	6	23	11	65	102	48	30.5141	1.13436	2.19522	0.360096	3.15017	0.00163175	0.00448866	AC251_RS12840	1056.38	-0.123093	0.139705	-0.881093	0.378268	0.487131	electron transport complex subunit RsxB
RSc1007		transcription regulator protein	217	340	208	380	483	397	330.246	-0.622031	-1.53904	0.255003	-2.43931	0.0147155	0.0317331	AC251_RS12835	939.428	0.169183	0.132885	1.27316	0.202963	0.295832	TetR family transcriptional regulator
RSc1008	phaZ	poly[D(-)-3-hydroxybutyrate] depolymerase protein	463	803	383	812	1091	792	699.876	-0.625096	-1.54231	0.266768	-2.34322	0.0191183	0.0400354	AC251_RS12830	5365.39	0.425415	0.0977472	4.35219	1.35e-05	5.31e-05	polyhydroxyalkanoate depolymerase
RSc1010	tyrB	aromatic amino acid aminotransferase	253	611	359	1114	1471	1035	669.51	0.287276	1.22033	0.127855	2.24688	0.0246474	0.049915	AC251_RS12825	3839.54	0.204276	0.12014	1.70032	0.0890715	0.149117	aspartate/tyrosine/aromatic aminotransferase
RSc1011	uvrB	excinuclease ABC subunit B	234	540	316	563	635	515	446.473	-0.615966	-1.53258	0.16603	-3.70997	0.000207285	0.000674723	AC251_RS12820	3246.52	0.325094	0.115243	2.82095	0.00478821	0.0118191	excinuclease ABC subunit UvrB
RSc1012		putative site-specific recombinase transmembrane protein	12	44	36	88	140	57	49.8371	0.329676	1.25673	0.343126	0.960801	0.336652	0.442954	AC251_RS12815	1131.04	-0.296541	0.116462	-2.54624	0.010889	0.0245485	recombinase
RSc1013		putative ribokinase protein	3	21	18	17	20	10	14.2583	-1.05422	-2.0766	0.494502	-2.13189	0.0330159	0.0646584	AC251_RS12810	1254.01	0.294363	0.14849	1.98238	0.0474368	0.0873212	ribokinase
RSc1014		transcriptional regulatory DNA-binding repressor transcription regulator protein	17	40	26	26	25	25	28.5088	-1.37893	-2.60075	0.333304	-4.13715	3.52e-05	0.000128177	AC251_RS12805	1127.4	-0.137556	0.134633	-1.02171	0.306919	0.412568	LacI family transcriptional regulator
RSc1015		transmembrane ABC transporter protein	24	71	40	54	47	50	48.2267	-1.05156	-2.07278	0.305786	-3.43889	0.000584114	0.00176757	AC251_RS12800	291.169	-0.662872	0.177544	-3.73357	0.000188787	0.000620368	ABC transporter permease
RSc1016		ABC transporter ATP-binding protein	3	47	34	106	204	77	55.7929	0.978212	1.97002	0.551292	1.7744	0.0759973	0.131951	AC251_RS12795	1059.84	-0.622256	0.125031	-4.97679	6.46e-07	3.07e-06	sugar ABC transporter ATP-binding protein
RSc1017		sugar-binding periplasmic (PBP) ABC transporter protein	132	319	220	496	749	484	340.381	0.0710218	1.05046	0.152448	0.465876	0.641304	0.723679	AC251_RS12790	3128.08	-0.157498	0.101258	-1.5554	0.11985	0.191396	sugar ABC transporter substrate-binding protein
RSc1018		hypothetical protein	162	296	158	3986	5223	4021	1510.83	3.09585	8.54957	0.22003	14.0701	5.8e-45	1.61e-43	AC251_RS12785	2112.02	1.00711	0.133005	7.57197	3.68e-14	3.48e-13	Fe-S cluster assembly transcriptional regulator IscR
RSc1019	nifS	pyridoxal-phosphate-dependent aminotransferase (NIFS protein)	350	621	370	3008	3569	3004	1332.34	1.51303	2.8541	0.219294	6.89958	5.22e-12	3.79e-11	AC251_RS12780	3315.38	0.714585	0.100089	7.1395	9.37e-13	7.94e-12	IscS subfamily cysteine desulfurase
RSc1020	nifU	scaffold protein	127	244	156	1152	1397	983	494.022	1.43129	2.69689	0.165761	8.63471	5.89e-18	6.11e-17	AC251_RS12775	1608.08	0.687537	0.108803	6.31909	2.63e-10	1.82e-09	Fe-S cluster assembly scaffold IscU
RSc1021	iscA	Iron-binding protein IscA	223	419	256	1302	1655	1086	639.082	0.843384	1.79425	0.172682	4.88403	1.04e-06	4.72e-06	AC251_RS12770	746.832	0.466519	0.123901	3.76525	0.000166381	0.000552902	iron-sulfur cluster assembly protein IscA
RSc1022		hypothetical protein	3	41	15	184	298	117	70.7629	2.14001	4.40764	0.482963	4.431	9.38e-06	3.74e-05	AC251_RS12765	222.162	0.173855	0.171458	1.01398	0.310594	0.416559	DUF3565 domain-containing protein
RSc1023	hscB	co-chaperone HscB	1	31	23	238	345	141	83.0176	2.46455	5.51956	0.549547	4.4847	7.3e-06	2.96e-05	AC251_RS12760	490.678	-0.157202	0.137409	-1.14405	0.252602	0.353058	Fe-S protein assembly co-chaperone HscB
RSc1024	hscA	chaperone protein HscA	106	383	277	1397	1892	1086	620.726	1.26119	2.39693	0.244177	5.16505	2.4e-07	1.17e-06	AC251_RS12755	2403.94	-0.047062	0.111692	-0.421356	0.673495	0.755653	Fe-S protein assembly chaperone HscA
RSc1025	fdx	ferredoxin [2FE-2S] protein	59	98	54	246	262	302	140.101	0.643069	1.56165	0.323068	1.99051	0.0465349	0.0867748	AC251_RS12750	387.32	-0.139778	0.159076	-0.878691	0.379569	0.488451	ISC system 2Fe-2S type ferredoxin
RSc1026	iscX	ISC system FeS cluster assembly protein	30	44	28	77	94	107	56.2457	0.134827	1.09796	0.355774	0.378969	0.704711	0.7773	AC251_RS12745	347.965	0.0624297	0.144425	0.432263	0.66555	0.749274	Fe-S cluster assembly protein IscX
RSc1027		hypothetical protein	3	17	22	180	253	114	64.0904	2.36193	5.14056	0.43401	5.4421	5.27e-08	2.74e-07	AC251_RS12735	39992.7	1.19295	0.203937	5.84962	4.93e-09	3.02e-08	glycine zipper 2TM domain-containing protein
RSc1028	lysS	lysyl-tRNA synthetase	123	319	190	474	483	405	294.997	-0.139303	-1.10137	0.190075	-0.732887	0.463628	0.5693	AC251_RS12730	3191.88	0.202326	0.121757	1.66173	0.0965679	0.159653	lysine--tRNA ligase
RSc1029		short chain dehydrogenase	7	31	18	60	135	46	36.0295	0.798427	1.7392	0.4136	1.93043	0.0535532	0.0978507	AC251_RS12725	1036.86	-0.0799863	0.120136	-0.665798	0.50554	0.612115	SDR family oxidoreductase
RSc1031	pncB	nicotinate phosphoribosyltransferase	128	245	136	336	440	293	237.861	-0.245086	-1.18516	0.195024	-1.2567	0.208864	0.303592	AC251_RS12705	338.64	0.523976	0.20682	2.53349	0.0112934	0.0253421	nicotinate phosphoribosyltransferase
RSc1032		putative transmembrane protein	22	94	62	154	252	116	92.8119	0.291368	1.2238	0.303384	0.960394	0.336857	0.442954	AC251_RS12700	795.535	-0.258345	0.121767	-2.12165	0.0338675	0.0655967	lactate utilization protein C
RSc1033		hypothetical protein	55	122	86	227	336	170	138.707	0.156371	1.11448	0.207858	0.752298	0.451872	0.557385	AC251_RS12695	507.683	-0.428295	0.154092	-2.77947	0.00544477	0.013273	sodium:proton antiporter
RSc1034		Dehydrogenase	13	48	39	93	137	64	52.879	0.267079	1.20337	0.316007	0.845167	0.398018	0.504857	AC251_RS12690	678.431	-0.175868	0.124506	-1.41252	0.157797	0.240778	D-glycerate dehydrogenase
RSc1035	rmuC	Putative DNA recombination protein RmuC	93	290	212	357	521	328	264.68	-0.243841	-1.18414	0.205657	-1.18567	0.235754	0.333905	AC251_RS12685	938.049	-0.508705	0.145895	-3.48679	0.000488862	0.00148932	DNA recombination protein RmuC
RSc1036		hypothetical conserved protein	129	262	151	753	965	606	371.649	0.788011	1.72669	0.16926	4.65561	3.23e-06	1.38e-05	AC251_RS12680	485.848	0.192797	0.4471	0.431217	0.666311	0.749653	hypothetical protein
RSc1037	moeA1	molybdopterin biosynthesis MOEA protein	15	102	66	143	248	141	93.9649	0.343565	1.26889	0.388718	0.88384	0.376783	0.482955	AC251_RS12675	915.683	-0.141719	0.124607	-1.13733	0.255401	0.356126	molybdopterin molybdenumtransferase MoeA
RSc1038	mobA	molybdopterin-guanine dinucleotide biosynthesis protein A	11	62	32	126	219	107	68.1359	0.869407	1.82691	0.336377	2.58462	0.00974858	0.0222633	AC251_RS12670	527.072	-0.25447	0.144769	-1.75776	0.0787881	0.134102	molybdenum cofactor guanylyltransferase MobA
RSc1039	moaA	molybdenum cofactor biosynthesis protein A	101	250	149	620	747	519	314.862	0.639522	1.55781	0.151138	4.23136	2.32e-05	8.77e-05	AC251_RS12665	2473.65	0.192161	0.154506	1.24371	0.213606	0.308549	GTP 3'%2C8-cyclase MoaA
RSc1040	rne	ribonuclease E protein	1227	2128	1213	4000	5516	3818	2533.26	0.198516	1.14752	0.218493	0.908569	0.363577	0.470251	AC251_RS12660	32701.5	-0.423418	0.141359	-2.99534	0.00274143	0.00714226	Rne/Rng family ribonuclease
RSc1041	rluC	ribosomal large subunit pseudouridine synthase C protein	206	509	295	742	927	642	483.117	-0.0797944	-1.05687	0.134324	-0.594045	0.552482	0.647917	AC251_RS12655	2336.92	-0.0400402	0.127178	-0.314836	0.752886	0.82238	RluA family pseudouridine synthase
RSc1042		putative phosphoglycolate phosphatase protein	54	184	146	328	369	240	187.015	0.0393538	1.02765	0.258782	0.152073	0.879129	0.913078	AC251_RS12650	645.172	-0.294245	0.139872	-2.10367	0.0354073	0.0682551	HAD-IIIA family hydrolase
RSc1043		hypothetical protein	37	77	50	108	119	114	76.7736	-0.21643	-1.16185	0.25464	-0.849942	0.395357	0.502121	AC251_RS12645	273.866	-0.314765	0.195296	-1.61174	0.107019	0.173791	Rieske (2Fe-2S) protein
RSc1044		putative protease transmembrane protein	99	258	154	280	353	287	219.216	-0.407323	-1.32622	0.17905	-2.27491	0.0229116	0.0468944	AC251_RS12640	1447.26	0.0292267	0.110869	0.263614	0.792078	0.849357	S49 family peptidase
RSc1045		Methyltransferase	30	102	81	188	251	160	111.49	0.22721	1.17057	0.245518	0.925429	0.354743	0.461823	AC251_RS12635	319.346	0.176585	0.163433	1.08047	0.279931	0.383875	SAM-dependent methyltransferase
RSc1046	maf	Maf-like protein	3	10	3	12	19	11	7.91049	0.126287	1.09148	0.552399	0.228615	0.819168	0.868788	AC251_RS12630	345.35	0.627261	0.167925	3.73536	0.000187448	0.000616347	Maf-like protein
RSc1047		hypothetical protein	1513	2841	1818	5855	6197	5359	3377.26	0.190599	1.14124	0.2007	0.949669	0.342281	0.448996	AC251_RS12625	2346.99	0.0148928	0.139451	0.106796	0.914951	0.941929	DUF177 domain-containing protein
RSc1048	rpmF	50S ribosomal protein L32	1842	2867	1685	4407	3733	3335	2872.46	-0.489296	-1.40376	0.295795	-1.65417	0.0980924	0.162869	AC251_RS12620	6246.27	-0.127978	0.151505	-0.84471	0.398273	0.507353	50S ribosomal protein L32
RSc1049	plsX	putative glycerol-3-phosphate acyltransferase PlsX	1016	1828	1090	3165	3674	2934	2014.86	-0.00843867	-1.00587	0.207751	-0.0406192	0.967599	0.977715	AC251_RS12615	4534.65	-0.808934	0.120659	-6.70429	2.02e-11	1.55e-10	phosphate acyltransferase PlsX
RSc1050	fabH	3-oxoacyl-(acyl carrier protein) synthase III	193	645	404	1057	1316	932	631.42	0.183583	1.1357	0.191668	0.957817	0.338155	0.444519	AC251_RS12610	4234.49	-0.524789	0.122582	-4.28111	1.86e-05	7.18e-05	ketoacyl-ACP synthase III
RSc1051	fabD	acyl-carrier-protein S-malonyltransferase	404	1001	600	1382	1701	1169	925.076	-0.189523	-1.14039	0.11967	-1.58372	0.113258	0.183563	AC251_RS12605	4710.12	-0.2277	0.114903	-1.98167	0.0475158	0.0874059	ACP S-malonyltransferase
RSc1052	fabG	3-ketoacyl-(acyl-carrier-protein) reductase	21	51	23	152	176	149	72.4377	1.06649	2.09434	0.269014	3.96445	7.36e-05	0.000257062	AC251_RS12600	4938.71	-0.001871	0.117729	-0.0158924	0.98732	0.991618	3-oxoacyl-ACP reductase FabG
RSc1053	acpP	acyl carrier protein	31470	28378	15942	34449	29932	31374	31832.6	-1.09609	-2.13775	0.463544	-2.36459	0.01805	0.0380041	AC251_RS12595	7468.72	-0.0563356	0.124988	-0.450727	0.652186	0.739563	acyl carrier protein
RSc1054	fabF1	3-oxoacyl-(acyl carrier protein) synthase II	1614	2456	1300	2373	2683	2275	2171.57	-0.896513	-1.86156	0.293421	-3.05538	0.00224777	0.00599165	AC251_RS12590	11630.6	-0.325844	0.135329	-2.4078	0.0160491	0.034455	beta-ketoacyl-ACP synthase II
RSc1055	rpoE1	RNA polymerase sigma factor RpoE	7063	6148	3414	8551	9090	9006	7587.63	-0.776157	-1.71256	0.467472	-1.66033	0.0968482	0.161037	AC251_RS12580	5206.96	-0.13462	0.100893	-1.33428	0.182112	0.27062	RNA polymerase sigma factor RpoE
RSc1056	rseA	putative transmembrane sigma-E factor negative regulatory transcription regulator protein	683	1968	1415	4691	6786	3436	2470.38	0.586901	1.50202	0.201813	2.90814	0.00363581	0.00924233	AC251_RS12575	7071.83	0.233198	0.116221	2.0065	0.0448024	0.0832224	sigma-E factor negative regulatory protein
RSc1057	rseB	putative sigma-E factor regulatory (negative regulator) transcription regulator protein	4558	6653	3829	9094	9936	9321	6935.21	-0.435035	-1.35194	0.301062	-1.445	0.148457	0.229706	AC251_RS12570	3537.39	-0.476924	0.126778	-3.76189	0.000168635	0.000559691	MucB/RseB C-terminal domain-containing protein
RSc1058		periplasmic protease signal peptide protein	2569	5390	3417	8126	9778	7565	5471.42	-0.132448	-1.09615	0.143744	-0.921417	0.356833	0.463697	AC251_RS12565	6226.53	-0.187627	0.118107	-1.58861	0.112148	0.180902	DegQ family serine endoprotease
RSc1059		Glutaredoxin	284	580	366	696	851	697	541.234	-0.425129	-1.34269	0.173051	-2.45667	0.0140233	0.0304377	AC251_RS12560	432.538	-0.887423	0.151084	-5.8737	4.26e-09	2.64e-08	glutaredoxin family protein
RSc1060	lepA	GTP-binding protein LepA	2769	3880	2228	5830	6606	5848	4262.01	-0.323147	-1.25106	0.306886	-1.05299	0.292347	0.395879	AC251_RS12555	7034.67	-0.221822	0.109097	-2.03326	0.0420263	0.0788105	translation elongation factor 4
RSc1061	lepB	signal peptidase I	1278	1329	712	1527	1622	1590	1425.74	-0.900976	-1.86733	0.420741	-2.1414	0.0322417	0.063441	AC251_RS12550	2882.86	-0.165698	0.103068	-1.60766	0.107909	0.174861	signal peptidase I
RSc1062		hypothetical protein	773	1459	873	1437	1599	1480	1260.76	-0.75381	-1.68624	0.221438	-3.40416	0.000663669	0.00197243	AC251_RS12545	2525.33	-0.175235	0.102268	-1.71349	0.0866229	0.145846	DUF4845 domain-containing protein
RSc1063	rnc	ribonuclease III	1224	1669	908	1728	1800	1633	1555.11	-0.919902	-1.89199	0.32988	-2.78859	0.00529375	0.0129616	AC251_RS12540	1911.08	-0.37931	0.115276	-3.29046	0.00100024	0.002874	ribonuclease III
RSc1064	era	GTP-binding protein Era	559	920	566	1091	1199	1075	881.15	-0.606714	-1.52279	0.248139	-2.44506	0.0144828	0.0312989	AC251_RS12535	3568.08	-0.494374	0.11439	-4.32181	1.55e-05	6.04e-05	GTPase Era
RSc1065	recO	DNA repair protein RecO	50	195	118	280	409	267	181.21	0.168672	1.12402	0.235121	0.717383	0.473138	0.578423	AC251_RS12530	986.966	-0.919338	0.121597	-7.56053	4.01e-14	3.8e-13	DNA repair protein RecO
RSc1066	pdxJ	pyridoxal phosphate biosynthetic protein PdxJ	130	503	315	790	1039	606	466.487	0.135996	1.09885	0.242022	0.561915	0.574174	0.666309	AC251_RS12525	2198.19	-0.0116154	0.111894	-0.103807	0.917322	0.943381	pyridoxine 5'-phosphate synthase
RSc1067	acpS	4'-phosphopantetheinyl transferase	56	200	150	324	389	229	191.435	-0.0332013	-1.02328	0.258981	-0.1282	0.897991	0.928122	AC251_RS12520	454.569	-0.451638	0.152867	-2.95445	0.00313226	0.00808902	holo-ACP synthase
RSc1068		beta-hexosaminidase	96	352	213	303	467	204	251.117	-0.693843	-1.61759	0.269086	-2.57852	0.00992255	0.0225986	AC251_RS12515	1703.94	-0.249921	0.116047	-2.15363	0.0312693	0.0613698	beta-N-acetylhexosaminidase
RSc1069	efp	elongation factor P	1805	2031	992	3093	3347	3255	2348.1	-0.400728	-1.32017	0.413201	-0.969812	0.33214	0.438924	AC251_RS12510	5141.24	0.128274	0.15154	0.846471	0.39729	0.506331	elongation factor P
RSc1070		hypothetical protein	6	36	22	50	78	37	30.7042	0.121099	1.08756	0.371522	0.325954	0.744459	0.809689	AC251_RS12505	308.66	-0.188782	0.154514	-1.22178	0.22179	0.318291	elongation factor P maturation arginine rhamnosyltransferase EarP
RSc1071	uvrC	excinuclease ABC subunit C	52	142	119	171	175	134	126.042	-0.643995	-1.56265	0.245547	-2.6227	0.00872361	0.0201438	AC251_RS12500	999.403	-0.512571	0.126271	-4.0593	4.92e-05	0.000177691	excinuclease ABC subunit UvrC
RSc1072	pgsA	CDP-diacylglycerol--glycerol-3-phosphate 3- phosphatidyltransferase transmembrane protein	302	536	308	518	699	598	481.796	-0.652055	-1.5714	0.240791	-2.70797	0.00676962	0.0160783	AC251_RS12495	457.419	-0.479387	0.174958	-2.74001	0.00614379	0.0147268	CDP-diacylglycerol--glycerol-3-phosphate 3-phosphatidyltransferase
RSc1073		two-component system response regulator transcription regulator protein	576	1144	641	341	388	288	701.547	-2.51207	-5.70439	0.193962	-12.9513	2.31e-38	5.33e-37	AC251_RS12475	2738.2	2.05572	0.130752	15.7223	1.06e-55	5.54e-54	response regulator transcription factor
RSc1074		putative sensory protein with Peptidoglycan-binding (LysM) and FecR domains	199	708	541	341	499	314	460.601	-1.56006	-2.94866	0.258438	-6.0365	1.57e-09	9.38e-09	AC251_RS12470	2445.07	2.02661	0.113295	17.8879	1.47e-71	1.3e-69	FecR domain-containing protein
RSc1075		two-component system sensor histidine kinase transcription regulator protein	38	180	135	145	217	102	127.709	-0.832962	-1.78134	0.349351	-2.38431	0.0171112	0.0362589	AC251_RS12465	1062.4	1.41297	0.120407	11.7349	8.44e-32	1.97e-30	CHASE2 domain-containing protein
RSc1076		two-component system response regulator transcription regulator protein	304	522	333	78	91	54	322.59	-3.70939	-13.0809	0.241484	-15.3608	3e-53	1.02e-51	AC251_RS12455	2927.3	4.50224	0.184663	24.3808	2.73e-131	6.3e-129	response regulator transcription factor
RSc1077		hypothetical protein	127	436	299	208	260	168	269.184	-1.66837	-3.17855	0.226626	-7.36176	1.82e-13	1.44e-12	AC251_RS12450	1940.48	1.82949	0.163574	11.1845	4.86e-29	9.87e-28	GlsB/YeaQ/YmgE family stress response membrane protein
RSc1078		transcriptional regulatory DNA-binding transcription regulator protein	0	6	3	38	85	39	17.6586	2.79696	6.94977	0.596928	4.6856	2.79e-06	1.2e-05	AC251_RS12440	790.301	-0.395687	0.130404	-3.03432	0.00241077	0.00633991	FadR family transcriptional regulator
RSc1079	gudD1	glucarate dehydratase protein	20	72	51	260	338	239	119.016	1.28944	2.44434	0.231169	5.57792	2.43e-08	1.31e-07	AC251_RS12435	178.509	-0.131008	0.199654	-0.656176	0.511711	0.616592	glucarate dehydratase
RSc1080	exuT2	putative hexuronate transporter transmembrane protein	30	79	51	175	239	152	96.2516	0.536916	1.45087	0.203144	2.64303	0.00821681	0.0191062	AC251_RS12430	182.46	-0.248271	0.225787	-1.09958	0.271515	0.374462	MFS transporter
RSc1081		glucosidase protein	26	63	38	145	196	99	75.1752	0.487429	1.40194	0.245796	1.98306	0.0473608	0.0881821	AC251_RS12425	189.898	-0.491583	0.180457	-2.7241	0.00644763	0.0153236	glycoside hydrolase family 31 protein
RSc1082		porin transmembrane protein	18	46	28	63	76	62	43.1865	-0.138543	-1.10079	0.271261	-0.510736	0.609536	0.694585	AC251_RS12420	105.495	-0.616552	0.244269	-2.52408	0.0116003	0.0259869	porin
RSc1083		hypothetical protein	3	14	15	23	33	14	14.4761	-0.163154	-1.11973	0.4768	-0.342186	0.732211	0.799154	AC251_RS12415	112.452	-0.93841	0.215619	-4.35217	1.35e-05	5.31e-05	aldose 1-epimerase
RSc1084		porin transmembrane protein	1	8	5	8	12	6	5.67248	-0.346345	-1.27134	0.626306	-0.552996	0.580266	0.671703	AC251_RS12410	98.1321	-0.526673	0.263765	-1.99675	0.0458522	0.0849049	porin
RSc1085	nagL	putative GST-related protein	1	0	0	1	5	3	1.29049	1.33734	2.52686	1.33067	1.00501	0.31489	0.420135	AC251_RS12405	75.3284	-0.872881	0.268324	-3.25309	0.00114158	0.00323286	maleylacetoacetate isomerase
RSc1086	nagK	putative isomerase-decarboxylase	1	4	3	9	7	4	3.918	0.0551722	1.03898	0.751316	0.073434	0.941461	0.961998	AC251_RS12400	90.765	-0.150734	0.247055	-0.610123	0.54178	0.64294	fumarylacetoacetate hydrolase family protein
RSc1087	nagI	gentisate 1,2-dioxygenase oxidoreductase protein	6	10	8	15	27	17	12.1702	-0.0241658	-1.01689	0.458264	-0.0527332	0.957944	0.971771	AC251_RS12395	122.329	0.00278059	0.206593	0.0134593	0.989261	0.992846	gentisate 1%2C2-dioxygenase
RSc1088	nagAb	ferredoxin subunit of A ring-hydroxylating dioxygenase oxidoreductase protein	0	1	0	5	4	1	1.15991	1.64901	3.13618	1.35049	1.22105	0.222068	0.318243	AC251_RS12390	31.704	0.488471	0.372014	1.31305	0.189167	0.278709	non-heme iron oxygenase ferredoxin subunit
RSc1089	nagH	putative salicylate-5-hydroxylase small oxygenase component oxidoreductase protein	1	1	0	4	6	7	2.36023	1.58746	3.0052	1.07196	1.48089	0.138635	0.216998	AC251_RS12385	61.451	0.556226	0.294711	1.88736	0.0591114	0.105589	nuclear transport factor 2 family protein
RSc1090	nagG	putative salicylate-5-hydroxylase large oxygenase component oxidoreductase protein	6	17	8	24	19	20	14.0515	-0.206212	-1.15366	0.450388	-0.457854	0.647057	0.727538	AC251_RS12380	201.88	0.671577	0.249033	2.69674	0.00700223	0.0164501	aromatic ring-hydroxylating dioxygenase subunit alpha
RSc1091	nagAa	ferredoxin oxidoreductase oxidoreductase protein	2	4	7	12	22	13	8.04163	0.503955	1.4181	0.58688	0.858701	0.390505	0.49697	AC251_RS12375	801.643	1.24429	0.517259	2.40554	0.0161486	0.0346126	2Fe-2S iron-sulfur cluster binding domain-containing protein
RSc1092		transcriptional regulatory DNA-binding transcription regulator protein	69	170	105	333	403	259	185.482	0.249145	1.1885	0.169871	1.46667	0.142465	0.221879	AC251_RS12370	1618.61	-0.0930763	0.137684	-0.676015	0.499031	0.604924	LysR family transcriptional regulator
RSc1093	pcaK	4-hydroxybenzoate transporter	2	13	9	21	44	17	13.3564	0.476228	1.3911	0.499099	0.954174	0.339995	0.446468	AC251_RS12365	131.321	0.103684	0.257102	0.40328	0.686742	0.767077	aromatic acid/H+ symport family MFS transporter
RSc1094		transcriptional regulatory DNA-binding transcription regulator protein	1	8	6	13	43	15	10.1121	0.901829	1.86843	0.622121	1.4496	0.147169	0.227996	AC251_RS12360	302.724	-0.583434	0.162617	-3.58777	0.000333518	0.00104981	LysR family transcriptional regulator
RSc1095		hypothetical protein	2	10	7	26	37	20	12.6595	0.83376	1.78232	0.470716	1.77126	0.0765177	0.132716	AC251_RS12355	133.24	-0.476688	0.213431	-2.23345	0.025519	0.0515921	AEC family transporter
RSc1096	aspC	aspartate aminotransferase protein	11	40	27	73	101	50	40.7028	0.242328	1.1829	0.305565	0.793049	0.427749	0.534419	AC251_RS12350	354.071	-0.482905	0.175722	-2.74812	0.00599388	0.0144065	pyridoxal phosphate-dependent aminotransferase
RSc1097	efpR	transcription regulator protein EfpR (Enhanced Fitness in planta Regulator)	426	891	652	1082	1457	1064	863.846	-0.433439	-1.35045	0.143889	-3.01232	0.00259259	0.00685587	AC251_RS12345	1646.14	-0.361399	0.133409	-2.70894	0.00674978	0.0159276	helix-turn-helix domain-containing protein
RSc1098		transcriptional regulatory DNA-binding transcription regulator protein	25	77	45	78	114	80	62.7298	-0.371272	-1.29349	0.23991	-1.54755	0.121732	0.195444	AC251_RS12340	825.831	0.146133	0.166966	0.875225	0.381451	0.490517	GlxA family transcriptional regulator
RSc1099	sda2a	INACTIVATED L-SERINE AMONYA-LYASE, L-SERINE DEHYDRATASE 2 (L-SERINE DEAMINASE 2)	2	6	2	11	11	6	5.18544	0.212487	1.15868	0.666815	0.318659	0.749985	0.813924	AC251_RS28025	4.28544	-0.908438	1.00608	-0.902945	0.366555	0.474466	L-serine dehydratase
RSc1100	sda2b	INACTIVATED L-SERINE AMONYA-LYASE, L-SERINE DEHYDRATASE 2 (L-SERINE DEAMINASE 2)	0	5	2	20	20	18	7.39437	1.76528	3.3994	0.676888	2.60794	0.00910896	0.0209464	AC251_RS28020	11.5862	0.0974718	0.589356	0.165387	0.868639	0.908707	L-serine ammonia-lyase%2C iron-sulfur-dependent%2C subunit alpha
RSc1101	soxB2	sarcosine oxidase subunit beta	4	31	15	100	162	106	47.9551	1.64613	3.12993	0.356414	4.61858	3.86e-06	1.63e-05	AC251_RS12325	84.5409	-0.208337	0.286617	-0.726881	0.467299	0.57349	sarcosine oxidase subunit beta family protein
RSc1102	soxD2	sarcosine oxidase subunit delta	9	14	13	62	48	45	25.648	0.799051	1.73996	0.404265	1.97655	0.0480923	0.0893117	AC251_RS12320	12.2753	0.274634	0.583258	0.470862	0.637739	0.726908	sarcosine oxidase subunit delta
RSc1103	soxA2	sarcosine oxidase subunit alpha	46	147	80	253	364	272	155.394	0.460633	1.37615	0.211298	2.18002	0.029256	0.0581161	AC251_RS12315	265.561	-0.220509	0.17867	-1.23417	0.217139	0.312801	sarcosine oxidase subunit alpha family protein
RSc1104	soxG2	sarcosine oxidase subunit gamma	3	3	7	12	30	12	8.80434	0.616025	1.53265	0.623773	0.987578	0.323359	0.429543	AC251_RS12310	49.6659	-0.165826	0.291953	-0.56799	0.570042	0.669591	sarcosine oxidase subunit gamma
RSc1105	folB2	putative dihydroneopterin aldolase protein	5	23	8	46	56	31	21.4139	0.640162	1.5585	0.399392	1.60284	0.10897	0.177844	AC251_RS12305	40.515	-0.216514	0.377705	-0.573235	0.566486	0.665856	dihydroneopterin aldolase
RSc1107		hypothetical protein	3	7	2	22	38	19	10.7527	1.37983	2.60238	0.547741	2.51913	0.0117645	0.0261725	AC251_RS27560	17.6632	-1.03537	0.486861	-2.12662	0.0334514	0.0649092	glycine/betaine ABC transporter permease
RSc1110		transcriptional regulatory DNA-binding transcription regulator protein	1	9	7	52	90	31	20.5698	1.9972	3.99223	0.516673	3.86549	0.000110866	0.000376853	AC251_RS12220	939.876	0.483423	0.161445	2.99434	0.00275035	0.00716197	LysR family transcriptional regulator
RSc1111		hypothetical protein	1	2	3	10	33	10	6.54267	1.64917	3.13653	0.770806	2.13954	0.0323921	0.0636616	AC251_RS12215	372.481	-0.845955	0.545119	-1.55187	0.120692	0.192636	YeiH family protein
RSc1113		hypothetical protein	56	86	48	172	220	159	106.168	0.195257	1.14493	0.264569	0.738019	0.460503	0.566267	AC251_RS12205	1325.36	1.78594	0.198621	8.9917	2.43e-19	3.04e-18	thioredoxin family protein
RSc1114	fdxA	ferredoxin protein	110	154	88	346	341	311	197.651	0.152108	1.11119	0.315509	0.482104	0.629732	0.712931	AC251_RS12150	1400.55	0.00083946	0.162607	0.0051625	0.995881	0.998138	ferredoxin family protein
RSc1115	recJ	single-stranded-DNA-specific exonuclease protein	23	96	43	147	239	127	88.0527	0.426632	1.34409	0.281196	1.51721	0.129215	0.204888	AC251_RS12145	1206.62	-0.126018	0.118313	-1.06512	0.286822	0.391403	single-stranded-DNA-specific exonuclease RecJ
RSc1116		putative signal peptide protein	1	7	12	25	53	26	15.0076	1.02625	2.03672	0.561323	1.82826	0.0675101	0.119332	AC251_RS12140	1282.68	-0.00146922	0.13069	-0.011242	0.99103	0.994403	Regulatory protein%2C RpfE type
RSc1117		lipoprotein releasing system transmembrane	410	641	380	810	982	749	635.758	-0.523033	-1.43697	0.250989	-2.08389	0.0371704	0.0715312	AC251_RS12135	1695.74	-0.0177871	0.114446	-0.155419	0.876491	0.913787	lipoprotein-releasing ABC transporter permease subunit
RSc1118	lolD	lipoprotein releasing system ATP-binding ABC transporter	40	139	92	121	230	141	113.422	-0.395515	-1.31541	0.266501	-1.48411	0.137781	0.215999	AC251_RS12130	1373.27	-0.0666466	0.109937	-0.606225	0.544365	0.645286	lipoprotein-releasing ABC transporter ATP-binding protein LolD
RSc1119		deoxyribonuclease protein	49	218	132	216	290	182	161.316	-0.418299	-1.33635	0.273875	-1.52733	0.126678	0.201828	AC251_RS12125	1133.69	-0.555293	0.116819	-4.75343	2e-06	8.82e-06	TatD family hydrolase
RSc1120	comEC	DNA internalizaion competence protein ComEC/Rec2	11	51	39	155	220	111	71.8471	0.996033	1.99451	0.316113	3.15088	0.00162779	0.00448272	AC251_RS12120	660.336	-0.952238	0.126443	-7.53099	5.04e-14	4.71e-13	DNA internalization-related competence protein ComEC/Rec2
RSc1121		hypothetical protein	101	289	176	475	609	358	281.833	0.0787823	1.05613	0.17004	0.463316	0.643138	0.725112	AC251_RS12115	6171.82	0.8061	0.162907	4.94823	7.49e-07	3.52e-06	circularly permuted type 2 ATP-grasp protein
RSc1122		hypothetical protein	118	177	96	140	165	152	150.654	-1.10577	-2.15213	0.309278	-3.57532	0.000349803	0.00109643	AC251_RS12110	1248.14	0.55655	0.144402	3.85416	0.000116126	0.000395814	alpha-E domain-containing protein
RSc1123		Putative transglutaminase	22	123	79	226	383	186	129.339	0.601536	1.51733	0.350799	1.71476	0.086389	0.146626	AC251_RS12105	1722.65	0.222118	0.117423	1.89161	0.0585426	0.104774	transglutaminase family protein
RSc1124		hypothetical protein	70	152	110	215	287	189	153.304	-0.244	-1.18427	0.173208	-1.40871	0.158921	0.243256	AC251_RS12100	969.456	0.310937	0.140343	2.21555	0.0267226	0.0536576	peptidase
RSc1125		putative hydrolase protein	15	55	27	68	82	60	44.0138	-0.120429	-1.08706	0.281806	-0.427347	0.669126	0.747301	AC251_RS12095	286.804	0.080424	0.155495	0.517214	0.605007	0.699362	alpha/beta hydrolase
RSc1126	pyrG	CTP synthetase	1314	2380	1276	2605	2783	2444	2084.91	-0.649228	-1.56833	0.244436	-2.65602	0.00790682	0.0184714	AC251_RS12090	9374.32	-0.132743	0.142197	-0.933514	0.350555	0.457774	CTP synthase
RSc1127	kdsA	2-dehydro-3-deoxyphosphooctonate aldolase	314	687	399	612	586	539	530.128	-0.950133	-1.93205	0.211332	-4.49592	6.93e-06	2.81e-05	AC251_RS12085	4903.77	-0.119933	0.119449	-1.00405	0.315354	0.421795	3-deoxy-8-phosphooctulonate synthase
RSc1128		hypothetical protein	121	260	144	204	174	145	185.486	-1.27087	-2.41307	0.247509	-5.13462	2.83e-07	1.37e-06	AC251_RS12080	1228.69	-0.0217509	0.116502	-0.186701	0.851895	0.894781	DUF1330 domain-containing protein
RSc1129	eno	phosphopyruvate hydratase	1820	2633	1333	2275	2202	2070	2218.73	-1.16229	-2.23812	0.332875	-3.49166	0.000480026	0.00146593	AC251_RS12075	14514.3	0.104345	0.127061	0.821216	0.411523	0.520733	phosphopyruvate hydratase
RSc1130	ftsB	cell division protein FtsB	105	139	65	143	170	144	130.457	-0.800382	-1.74156	0.364918	-2.19332	0.0282843	0.0563427	AC251_RS12070	661.179	-0.731254	0.163002	-4.48615	7.25e-06	2.95e-05	cell division protein FtsB
RSc1131		hypothetical protein	17	32	20	39	62	44	32.3226	-0.232572	-1.17493	0.308185	-0.75465	0.450459	0.556246	AC251_RS12065	970.481	0.384577	0.14237	2.70125	0.00690789	0.0162717	hypothetical protein
RSc1132		putative redox regulated molecular chaperone heat-shock-like protein	39	137	91	245	355	193	142.431	0.305785	1.23609	0.23197	1.31821	0.187432	0.278442	AC251_RS12060	1816.84	-0.0797539	0.127312	-0.626446	0.531023	0.633005	Hsp33 family molecular chaperone HslO
RSc1133		hypothetical protein	35	226	154	437	629	233	220.65	0.429604	1.34686	0.435033	0.98752	0.323388	0.429543	AC251_RS12055	1179.32	-0.268404	0.159228	-1.68566	0.0918614	0.152968	gamma carbonic anhydrase family protein
RSc1134		hypothetical protein	9	21	13	39	74	36	25.3462	0.470778	1.38586	0.359967	1.30784	0.190929	0.282437	AC251_RS12050	446.791	0.0790585	0.142227	0.555862	0.578305	0.676602	ferritin-like domain-containing protein
RSc1135		putative hydrolase protein	0	23	14	125	234	130	56.2402	2.4955	5.63922	0.52138	4.78633	1.7e-06	7.49e-06	AC251_RS12045	644.192	0.178268	0.149448	1.19285	0.232929	0.330434	alpha/beta hydrolase
RSc1136		Putative thiol-disulphide oxidoreductase DCC	1	7	0	11	15	4	4.49702	0.668124	1.589	0.86007	0.776825	0.437262	0.543447	AC251_RS12040	124.645	-0.722627	0.214633	-3.36679	0.000760475	0.00224213	thiol-disulfide oxidoreductase DCC family protein
RSc1137		hypothetical protein	4	4	5	9	15	11	7.17944	0.0801823	1.05715	0.591182	0.135631	0.892113	0.923003	AC251_RS12035	156.526	-0.400054	0.197173	-2.02895	0.0424633	0.0794615	DUF4166 domain-containing protein
RSc1138		putative transmembrane protein	7	33	21	36	71	46	29.3607	0.0782222	1.05572	0.366382	0.213499	0.830938	0.877566	AC251_RS12030	876.291	0.113886	0.140984	0.807796	0.419208	0.527478	saccharopine dehydrogenase NADP-binding domain-containing protein
RSc1139		thioredoxin reductase oxidoreductase protein	62	129	81	142	218	122	116.671	-0.490638	-1.40507	0.200814	-2.44325	0.0145555	0.0314424	AC251_RS12025	1868.16	0.320142	0.121769	2.6291	0.00856112	0.0196854	NAD(P)/FAD-dependent oxidoreductase
RSc1140		hypothetical protein	13	53	53	191	271	125	86.4905	1.00512	2.00711	0.363677	2.76376	0.00571391	0.0138679	AC251_RS12020	1717.71	-0.05139	0.137493	-0.373766	0.708579	0.784894	PHP domain-containing protein
RSc1141		hypothetical protein	10	54	47	138	247	91	71.9598	0.811068	1.75451	0.420072	1.93078	0.05351	0.0978435	AC251_RS12015	764.364	-0.324692	0.133226	-2.43715	0.0148035	0.0321581	threonylcarbamoyl-AMP synthase
RSc1142		integral membrane transmembrane protein	101	168	113	272	367	248	189.337	-0.124589	-1.0902	0.206935	-0.602071	0.547127	0.643907	AC251_RS12010	519.587	-0.783687	0.154654	-5.06735	4.03e-07	1.97e-06	site-2 protease family protein
RSc1143	trpS	tryptophanyl-tRNA synthetase	576	1205	720	1355	1330	1114	1021.31	-0.676859	-1.59866	0.195557	-3.46119	0.000537803	0.00163537	AC251_RS12005	3627.91	-0.115362	0.1173	-0.983481	0.325371	0.432429	tryptophan--tRNA ligase
RSc1144		Methyltransferase type 11	34	132	113	209	250	137	126.048	-0.155164	-1.11355	0.319103	-0.48625	0.62679	0.71003	AC251_RS12000	894.544	-0.279845	0.133419	-2.09749	0.0359499	0.0690993	class I SAM-dependent methyltransferase
RSc1145	dapA	dihydrodipicolinate synthase	743	1890	1159	2890	3449	2914	1882.54	0.0359667	1.02524	0.15789	0.227795	0.819805	0.869279	AC251_RS11995	4329.47	0.139531	0.116836	1.19425	0.23238	0.329831	4-hydroxy-tetrahydrodipicolinate synthase
RSc1146	nlpD	NlpB lipoprotein	948	2203	1332	2562	3190	2318	1934.4	-0.432158	-1.34925	0.118271	-3.65395	0.000258236	0.000828148	AC251_RS11990	7129.65	0.0382858	0.133379	0.287044	0.774079	0.838032	outer membrane protein assembly factor BamC
RSc1147		Beta-lactamase-like protein	288	564	342	685	783	629	518.65	-0.486579	-1.40112	0.185351	-2.62518	0.00866044	0.0200072	AC251_RS11985	825.91	-0.789615	0.13926	-5.6701	1.43e-08	8.34e-08	MBL fold metallo-hydrolase
RSc1148		hypothetical protein	70	172	119	298	349	246	180.156	0.0270413	1.01892	0.173266	0.156068	0.87598	0.911033	AC251_RS11975	2112.69	0.0661218	0.125062	0.52871	0.597006	0.692527	cupin domain-containing protein
RSc1149	slyD	FKBP-TYPE PEPTIDYL-PROLYL CIS- TRANS ISOMERASE (ROTAMASE)	1154	1399	857	1783	2105	1761	1514.01	-0.671666	-1.59291	0.336578	-1.99558	0.0459801	0.085965	AC251_RS11970	3895.5	0.0240268	0.142988	0.168034	0.866557	0.907781	peptidylprolyl isomerase
RSc1150		hypothetical protein	15	22	13	26	46	31	23.6435	-0.289287	-1.22204	0.369635	-0.782629	0.433845	0.540006	AC251_RS11965	438.446	-0.73581	0.147537	-4.98729	6.12e-07	2.92e-06	hypothetical protein
RSc1151	mutS	DNA mismatch repair protein	80	244	167	419	610	350	256.335	0.215725	1.16129	0.191558	1.12616	0.260097	0.360172	AC251_RS27500	551.595	0.0182889	0.12737	0.143589	0.885825	0.919786	DNA mismatch repair protein MutS
RSc1152		transcription regulator protein	1	4	1	15	28	13	6.85595	1.84282	3.5871	0.704892	2.61433	0.0089403	0.0205965	AC251_RS11955	764.838	0.391457	0.164355	2.38178	0.0172293	0.0366035	LysR family transcriptional regulator
RSc1153		putative transmembrane efflux transmembrane protein	7	28	23	90	153	62	43.5382	1.0789	2.11243	0.365369	2.95291	0.0031479	0.0081291	AC251_RS11950	177.82	0.253173	0.184312	1.37361	0.169562	0.256007	MFS transporter
RSc1154	dkgB	2,5-diketo-D-gluconate reductase B	16	62	39	121	213	99	70.0031	0.60688	1.52296	0.295589	2.05312	0.0400609	0.0764158	AC251_RS11945	247.374	0.187124	0.206179	0.90758	0.3641	0.472671	2%2C5-didehydrogluconate reductase DkgB
RSc1155		methyl-accepting chemotaxis transducer transmembrane protein	20	55	37	1031	1629	981	392.548	3.71379	13.1209	0.216905	17.1217	1.02e-65	4.72e-64	AC251_RS11940	890.987	-1.52712	0.149222	-10.2339	1.4e-24	2.29e-23	cache domain-containing protein
RSc1156		methyl-accepting chemotaxis transducer transmembrane protein	10	18	14	738	1063	636	255.747	4.51566	22.8744	0.277031	16.3002	9.84e-60	3.9e-58	AC251_RS11935	547.192	-2.9256	0.205612	-14.2288	6.07e-46	2.29e-44	Tar ligand binding domain-containing protein
RSc1157		hypothetical protein	4	19	17	42	62	33	23.0227	0.489287	1.40375	0.38515	1.27038	0.203949	0.297924	AC251_RS11930	213.313	0.101416	0.167817	0.604326	0.545627	0.645971	MOSC domain-containing protein
RSc1158		glutamine amidotransferase	1	6	5	17	31	13	8.71793	1.01364	2.019	0.580624	1.74578	0.0808494	0.138925	AC251_RS11925	302.985	0.296007	0.158962	1.86213	0.0625848	0.110934	glutamine amidotransferase
RSc1159		putative transcription regulator protein	4	6	11	83	151	79	36.585	2.49619	5.64192	0.434912	5.73952	9.49e-09	5.33e-08	AC251_RS11920	82.3247	-0.52531	0.347354	-1.51232	0.130453	0.206107	XRE family transcriptional regulator
RSc1160	suhB	inositol monophosphatase	284	469	253	748	906	649	496.586	-0.149593	-1.10926	0.249242	-0.60019	0.54838	0.645	AC251_RS11915	2491.9	0.112758	0.118585	0.950862	0.341674	0.44983	inositol monophosphatase
RSc1161		putative tRNA/rRNA methyltransferase protein	16	65	47	161	233	138	83.4115	0.791146	1.73045	0.265449	2.98041	0.00287864	0.00752853	AC251_RS11910	857.529	0.232926	0.12478	1.86669	0.0619444	0.109983	RNA methyltransferase
RSc1162	cysE2	O-acetylserine synthase	103	274	206	354	488	289	256.6	-0.332355	-1.25907	0.18001	-1.84632	0.0648463	0.115113	AC251_RS11905	2027.74	0.365831	0.109483	3.34144	0.000833443	0.00243696	serine O-acetyltransferase
RSc1163		UDP-2,3-diacylglucosamine hydrolase	6	18	18	27	37	15	18.0483	-0.395633	-1.31552	0.425001	-0.9309	0.351906	0.459207	AC251_RS11900	802.831	-0.503413	0.15295	-3.29136	0.000997035	0.00286634	UDP-2%2C3-diacylglucosamine diphosphatase
RSc1164	ppiB	peptidyl-prolyl cis-trans isomerase B	822	1870	1028	2676	2260	1939	1636.09	-0.370403	-1.29271	0.231484	-1.60012	0.109571	0.17868	AC251_RS11895	6788.1	0.309876	0.117547	2.6362	0.0083841	0.0193282	peptidyl-prolyl cis-trans isomerase
RSc1165	ppiA	peptidyl-prolyl cis-trans isomerase A	125	146	71	109	87	108	126.46	-1.51384	-2.85569	0.441273	-3.43062	0.000602211	0.00181135	AC251_RS11890	1835.25	0.171398	0.136553	1.25517	0.209416	0.303536	peptidyl-prolyl cis-trans isomerase
RSc1166		signal peptide protein	3	23	18	47	114	30	27.9613	0.802479	1.7441	0.53328	1.5048	0.132376	0.208904	AC251_RS11885	1698.57	0.275874	0.105872	2.60573	0.00916793	0.0209176	tetratricopeptide repeat protein
RSc1167	cysS	cysteinyl-tRNA synthetase	341	589	364	795	1097	699	596.296	-0.347473	-1.27233	0.201263	-1.72646	0.084264	0.143557	AC251_RS11880	3287.77	-0.340344	0.123416	-2.75769	0.00582119	0.0140704	cysteine--tRNA ligase
RSc1168		hypothetical protein	219	368	193	393	563	382	337.88	-0.567482	-1.48193	0.252039	-2.25156	0.02435	0.0494532	AC251_RS11875	1916.43	-0.420434	0.137127	-3.06602	0.00216927	0.00575902	DNA-3-methyladenine glycosylase
RSc1169	accA	acetyl-CoA carboxylase carboxyltransferase subunit alpha	592	1204	732	1832	2142	1690	1219.65	-0.132703	-1.09635	0.166764	-0.795756	0.426174	0.533118	AC251_RS11870	7665.28	0.184909	0.118569	1.55951	0.118876	0.190195	acetyl-CoA carboxylase carboxyltransferase subunit alpha
RSc1170		puative tRNA(Ile)-lysidine synthase	1	9	9	50	74	33	19.8301	1.71897	3.29201	0.475604	3.61429	0.000301176	0.000952389	AC251_RS11865	885.792	-0.566284	0.123009	-4.6036	4.15e-06	1.75e-05	tRNA lysidine(34) synthetase TilS
RSc1171	lysC	aspartate kinase	1008	2047	1208	4409	5105	3981	2460.49	0.363601	1.28663	0.170191	2.13644	0.0326439	0.0640554	AC251_RS11860	4827.14	0.110414	0.144805	0.762498	0.445763	0.553501	aspartate kinase
RSc1172	fabI	enoyl-(acyl carrier protein) reductase	283	562	296	745	970	766	542.693	-0.178688	-1.13185	0.209416	-0.853267	0.393511	0.500453	AC251_RS11850	3123.51	-0.0946734	0.153065	-0.618518	0.536234	0.638071	enoyl-ACP reductase FabI
RSc1173		substrate-binding periplasmic (PBP) ABC transporter protein	359	822	533	759	1063	673	678.092	-0.756688	-1.68961	0.118754	-6.37189	1.87e-10	1.21e-09	AC251_RS11845	1209.55	-0.123962	0.114101	-1.08642	0.277292	0.381142	extracellular solute-binding protein
RSc1174		transmembrane ABC transporter protein	349	441	272	266	373	287	382.958	-1.58791	-3.00613	0.323402	-4.91002	9.11e-07	4.17e-06	AC251_RS11840	592.732	0.0891722	0.141237	0.631364	0.527802	0.630299	microcin C ABC transporter permease YejB
RSc1175		transmembrane ABC transporter protein	248	359	207	235	242	200	286.126	-1.61234	-3.05748	0.299177	-5.38927	7.07e-08	3.64e-07	AC251_RS11835	477.981	-0.467083	0.142361	-3.28099	0.00103445	0.00296107	ABC transporter permease
RSc1176		ABC transporter ATP-binding protein	202	398	252	306	380	237	309.537	-1.20109	-2.29914	0.171516	-7.00281	2.51e-12	1.88e-11	AC251_RS11830	1774.37	-0.332632	0.11621	-2.86235	0.00420518	0.0104774	ABC transporter ATP-binding protein
RSc1177		putative transmembrane protein	310	582	339	800	1000	746	574.369	-0.267104	-1.20339	0.191559	-1.39437	0.163207	0.248793	AC251_RS11825	1864.44	0.234648	0.162686	1.44234	0.149207	0.230181	C40 family peptidase
RSc1178		lipoprotein transmembrane	22	91	40	197	259	167	97.9853	0.801966	1.74347	0.259132	3.09482	0.00196935	0.00532201	AC251_RS11820	746.7	0.00170898	0.127327	0.013422	0.989291	0.992846	patatin-like phospholipase family protein
RSc1179	gltX	glutamyl-tRNA synthetase	379	630	379	967	1271	975	689.487	-0.130674	-1.0948	0.228916	-0.570837	0.56811	0.660527	AC251_RS11815	1829.87	0.0147412	0.159758	0.0922723	0.926482	0.949733	glutamate--tRNA ligase
RSc1180		inner membrane transmembrane protein	62	154	114	192	266	157	143.314	-0.398125	-1.31779	0.186887	-2.13029	0.0331475	0.0648905	AC251_RS11780	405.652	-0.675023	0.156101	-4.32426	1.53e-05	5.98e-05	MATE family efflux transporter
RSc1181		inner membrane transmembrane protein	58	218	188	498	736	449	279.623	0.60271	1.51857	0.294912	2.04369	0.0409839	0.0779678	AC251_RS11775	1610.91	-0.192487	0.126961	-1.51612	0.12949	0.204843	glycosyltransferase family 39 protein
RSc1182	rpmE2	50S ribosomal protein L31 type B	1331	1368	697	2144	2244	2039	1622.7	-0.510737	-1.42478	0.42758	-1.19448	0.232289	0.329764	AC251_RS11770	3190.9	0.119734	0.130817	0.915281	0.360044	0.468322	type B 50S ribosomal protein L31
RSc1183		putative signal peptide protein	1	4	4	6	16	7	4.961	0.352222	1.27653	0.703638	0.500573	0.616672	0.701274	AC251_RS11765	259.063	0.630018	0.189101	3.33165	0.000863314	0.00251875	hypothetical protein
RSc1184		hypothetical protein	15	51	41	101	112	73	54.6737	0.15372	1.11243	0.284826	0.5397	0.589404	0.678461	AC251_RS11760	667.586	0.801119	0.135791	5.89967	3.64e-09	2.27e-08	zinc-dependent peptidase
RSc1185		transcription regulator protein	81	163	79	278	341	239	168.782	0.111382	1.08026	0.220594	0.504919	0.613615	0.698462	AC251_RS11755	2451.27	1.11904	0.167877	6.66584	2.63e-11	1.99e-10	response regulator transcription factor
RSc1186		putative sigma-54 interacting transcription regulator protein	61	114	80	60	58	43	81.8075	-1.96212	-3.89635	0.252462	-7.77195	7.73e-15	6.71e-14	AC251_RS11750	463.486	0.740291	0.144365	5.1279	2.93e-07	1.45e-06	sigma-54 dependent transcriptional regulator
RSc1187	rho	transcription termination factor Rho	841	1095	604	1113	1164	1194	1049.37	-0.909027	-1.87778	0.354646	-2.5632	0.0103713	0.023524	AC251_RS11745	7278.76	-0.118681	0.125197	-0.947955	0.343152	0.45144	transcription termination factor Rho
RSc1188	trxA	thioredoxin 1 (redox factor) protein	1047	1203	603	1140	1308	1162	1161.55	-1.06128	-2.08678	0.395173	-2.6856	0.00724007	0.0170818	AC251_RS11740	8278.84	0.589597	0.116352	5.06735	4.03e-07	1.97e-06	thioredoxin TrxA
RSc1189		hypothetical protein	17	87	66	138	280	89	87.8722	0.294331	1.22632	0.424514	0.693335	0.488099	0.591456	AC251_RS11735	1917.08	-0.610257	0.109862	-5.55478	2.78e-08	1.59e-07	PD-(D/E)XK nuclease family protein
RSc1190		hypothetical protein	38	144	97	167	231	125	117.876	-0.342147	-1.26764	0.257392	-1.32929	0.183754	0.274202	AC251_RS11730	1929.65	-0.568105	0.109698	-5.17882	2.23e-07	1.13e-06	UvrD-helicase domain-containing protein
RSc1191	dnaX	DNA polymerase III subunits gamma and tau	425	934	618	1339	1868	1024	918.025	-0.221202	-1.1657	0.146278	-1.5122	0.130482	0.206438	AC251_RS11720	6257.02	0.107829	0.113086	0.953511	0.340331	0.448619	DNA polymerase III subunit gamma/tau
RSc1192		hypothetical protein	298	492	260	551	555	496	439.237	-0.709121	-1.63481	0.280546	-2.52765	0.011483	0.0256148	AC251_RS11715	2129.44	-0.212897	0.119664	-1.77913	0.075218	0.129436	YbaB/EbfC family nucleoid-associated protein
RSc1194	recR	recombination protein RecR	58	130	118	256	341	193	156.166	0.0483659	1.03409	0.223608	0.216298	0.828756	0.876163	AC251_RS11710	1862.02	-0.815147	0.123625	-6.59371	4.29e-11	3.19e-10	recombination mediator RecR
RSc1195	oprB	Carbohydrate-selective porin OprB	24	59	29	98	149	98	62.2597	0.339888	1.26566	0.248424	1.36818	0.171256	0.258804	AC251_RS11705	901.507	-0.0458292	0.131665	-0.348075	0.727784	0.801925	carbohydrate porin
RSc1196		DNA-binding transcriptional regulatory transcription regulator protein	13	72	49	161	275	125	85.7244	0.814916	1.7592	0.355324	2.29345	0.0218224	0.0448676	AC251_RS11700	763.167	-0.249662	0.147901	-1.68804	0.0914041	0.15235	LysR family transcriptional regulator
RSc1197		hypothetical protein	22	72	68	129	195	126	84.5675	0.19478	1.14455	0.290919	0.669534	0.503155	0.604707	AC251_RS11695	971.719	-0.184934	0.130539	-1.41669	0.156573	0.239447	CoA transferase
RSc1198		signal peptide protein	125	316	236	615	834	501	363.189	0.231485	1.17404	0.163171	1.41866	0.155998	0.239664	AC251_RS11690	3696.65	0.124644	0.105062	1.18639	0.23547	0.333415	ABC transporter substrate-binding protein
RSc1199		ABC transporter ATP-binding protein	65	208	127	278	411	251	189.851	-0.027432	-1.0192	0.191219	-0.143459	0.885928	0.917555	AC251_RS11685	1309.62	-0.209942	0.130331	-1.61083	0.107217	0.174006	ABC transporter ATP-binding protein
RSc1200		transmembrane permease ABC transporter protein	40	116	67	139	175	103	95.6686	-0.365761	-1.28856	0.211554	-1.72893	0.0838222	0.142999	AC251_RS11680	564.423	-0.187764	0.135205	-1.38874	0.164913	0.249892	ABC transporter permease
RSc1201		transcription regulator protein	245	542	397	704	965	580	522.918	-0.38566	-1.30646	0.142102	-2.71397	0.00664822	0.0158578	AC251_RS11675	919.473	0.752478	0.142182	5.29235	1.21e-07	6.32e-07	TetR/AcrR family transcriptional regulator
RSc1202		flavoprotein NADH-dependent oxidoreductase	72	352	235	253	416	227	240.514	-0.761199	-1.6949	0.327816	-2.32203	0.0202311	0.0421165	AC251_RS11670	1430.91	0.392716	0.118401	3.31683	0.00091045	0.00264464	alkene reductase
RSc1203		oxidoreductase protein	29	135	68	487	627	486	216.448	1.59238	3.01546	0.270634	5.88389	4.01e-09	2.33e-08	AC251_RS11665	1358.12	0.329347	0.121067	2.72037	0.00652088	0.0154631	NADPH:quinone oxidoreductase family protein
RSc1204	surE	stationary phase survival protein SurE	135	421	254	592	824	451	380.34	-0.0578599	-1.04092	0.187016	-0.309385	0.757028	0.81902	AC251_RS11660	1915.35	-0.489316	0.110008	-4.44799	8.67e-06	3.5e-05	5'/3'-nucleotidase SurE
RSc1205		hypothetical protein	81	197	149	296	445	224	201.692	-0.138988	-1.10113	0.203493	-0.683011	0.4946	0.597591	AC251_RS11655	1217.85	-0.483153	0.118593	-4.07404	4.62e-05	0.000167494	protein-L-isoaspartate(D-aspartate) O-methyltransferase
RSc1206		lipoprotein NLPD/LppB-like protein	1249	1189	745	1312	1377	1202	1307.9	-1.14977	-2.21879	0.414086	-2.77665	0.00549221	0.0134005	AC251_RS11650	4214.61	0.0261098	0.102823	0.253929	0.79955	0.855487	peptidoglycan DD-metalloendopeptidase family protein
RSc1207	rpoS	RNA polymerase sigma factor RpoS	2139	3486	2056	3531	4050	3327	3126.13	-0.83028	-1.77803	0.245498	-3.38202	0.000719556	0.00211834	AC251_RS11645	7358.78	0.0341189	0.0959239	0.355687	0.722075	0.797016	RNA polymerase sigma factor RpoS
RSc1208		Endonuclease/exonuclease/phosphatase	13	32	24	120	149	89	53.1708	1.07343	2.10443	0.271669	3.95125	7.77e-05	0.000270347	AC251_RS11640	876.117	0.453179	0.178383	2.54049	0.0110698	0.024893	endonuclease/exonuclease/phosphatase family protein
RSc1209	rumA	23S rRNA 5-methyluridine methyltransferase	159	361	238	603	728	475	371.99	-0.041007	-1.02883	0.14382	-0.285127	0.775547	0.834587	AC251_RS11635	1120.63	-0.144755	0.123988	-1.16749	0.243011	0.342137	23S rRNA (uracil(1939)-C(5))-methyltransferase RlmD
RSc1210		hypothetical protein	2296	3374	1688	3282	3925	3451	3051.18	-0.816849	-1.76155	0.320161	-2.55137	0.0107301	0.0242059	AC251_RS11630	4677.89	0.602794	0.109358	5.51212	3.55e-08	2e-07	Bax inhibitor-1/YccA family protein
RSc1211	ndk	nucleoside diphosphate kinase	1936	2355	1199	2877	3090	2901	2423.06	-0.695274	-1.61919	0.379307	-1.83301	0.0668012	0.118205	AC251_RS11625	5726.01	-0.0485091	0.164109	-0.295591	0.767543	0.834113	nucleoside-diphosphate kinase
RSc1212		hypothetical protein	1496	2957	1833	7307	8834	6895	3955.43	0.5665	1.48093	0.166076	3.41109	0.000647046	0.00193108	AC251_RS11620	5092.81	-0.135863	0.125455	-1.08296	0.278825	0.382852	23S rRNA (adenine(2503)-C(2))-methyltransferase RlmN
RSc1213	pilF	putative type 4 fimbrial biogenesis protein	172	669	469	1199	1597	965	686.554	0.293957	1.226	0.260067	1.13031	0.258346	0.358594	AC251_RS11615	1990.85	-0.339051	0.11195	-3.02859	0.002457	0.00645191	type IV pilus biogenesis/stability protein PilW
RSc1214		hypothetical protein	127	781	602	1509	2082	1015	801.83	0.40517	1.32425	0.418115	0.969041	0.332525	0.439084	AC251_RS11610	3064.37	-0.0975263	0.103148	-0.945499	0.344404	0.452862	helix-turn-helix domain-containing protein
RSc1215	ispG	4-hydroxy-3-methylbut-2-en-1-yl diphosphate synthase	467	1388	920	1904	2016	1460	1219.28	-0.282413	-1.21623	0.187739	-1.50428	0.132509	0.208917	AC251_RS11605	2998.76	0.0641748	0.123392	0.520086	0.603003	0.697806	flavodoxin-dependent (E)-4-hydroxy-3-methylbut-2-enyl-diphosphate synthase
RSc1216	hisS	histidyl-tRNA synthetase	600	1177	663	1573	1700	1443	1105.48	-0.342853	-1.26826	0.207888	-1.64922	0.0991022	0.164456	AC251_RS11600	1740.14	0.0687746	0.109437	0.628438	0.529717	0.631898	histidine--tRNA ligase
RSc1217		hypothetical protein	267	740	508	1219	1702	930	753.815	0.0615541	1.04359	0.170863	0.360254	0.718657	0.787635	AC251_RS11595	2339.11	0.241108	0.104646	2.30403	0.0212208	0.0438888	tetratricopeptide repeat protein
RSc1218	yfgL	outer membrane assembly lipoprotein YfgL	290	942	661	1596	2299	1199	960.613	0.162518	1.11924	0.222415	0.730696	0.464965	0.570248	AC251_RS11590	2975.65	-0.0232142	0.109432	-0.212133	0.832004	0.880799	outer membrane protein assembly factor BamB
RSc1219	engA	GTP-binding protein EngA	303	674	432	936	1318	783	656.989	-0.200435	-1.14904	0.130663	-1.53398	0.125034	0.199782	AC251_RS11585	2704.76	-0.0216393	0.117028	-0.184907	0.853302	0.89584	ribosome biogenesis GTPase Der
RSc1220	hfq	RNA-binding protein Hfq	5213	4842	2417	4532	4592	3951	4926.68	-1.37498	-2.59364	0.45984	-2.99012	0.0027887	0.00732017	AC251_RS11580	6653.4	0.142448	0.109911	1.29603	0.194964	0.285822	RNA chaperone Hfq
RSc1221	hflX	GTP-binding protein hflX-related protein; Nucleotide-binding	235	548	371	767	815	597	509.703	-0.36112	-1.28442	0.161277	-2.23913	0.0251473	0.0508655	AC251_RS11575	4247.62	-0.985161	0.146349	-6.73159	1.68e-11	1.3e-10	GTPase HflX
RSc1222		hypothetical protein	401	833	474	749	863	723	670.127	-0.832155	-1.78034	0.188679	-4.41044	1.03e-05	4.09e-05	AC251_RS11570	3295.71	-0.226026	0.132704	-1.70324	0.0885232	0.148574	FtsH protease activity modulator HflK
RSc1223		putative serine protease transmembrane protein	766	1227	714	972	1099	878	1011	-1.21485	-2.32116	0.252781	-4.80591	1.54e-06	6.86e-06	AC251_RS11565	3056.51	0.118089	0.121294	0.973571	0.33027	0.437638	protease modulator HflC
RSc1224		hypothetical protein	4	18	18	52	58	33	23.8767	0.556501	1.4707	0.401991	1.38436	0.166248	0.252227	AC251_RS11560	318.322	0.310377	0.150444	2.06308	0.0391054	0.0742512	DUF2065 domain-containing protein
RSc1225	hisZ	ATP phosphoribosyltransferase regulatory subunit	51	175	104	381	554	265	196.993	0.593743	1.50916	0.240244	2.47142	0.013458	0.0294153	AC251_RS11555	2035.57	0.108266	0.107851	1.00385	0.315452	0.421795	ATP phosphoribosyltransferase regulatory subunit
RSc1226	purA	adenylosuccinate synthetase	1225	1995	1172	2340	2560	2283	1889.26	-0.618801	-1.5356	0.257871	-2.39965	0.0164107	0.0349059	AC251_RS11550	5372.3	0.0535347	0.125675	0.425977	0.670125	0.752667	adenylosuccinate synthase
RSc1227		putative nucleotide phosphoribosyltransferase protein	220	475	278	543	629	486	413.456	-0.514725	-1.42872	0.165953	-3.10164	0.00192454	0.00522211	AC251_RS11545	2559.38	0.0720352	0.116085	0.620539	0.534903	0.636834	phosphoribosyltransferase
RSc1228	rnr	exoribonuclease RNase R	1152	2274	1346	1720	1812	1497	1728.14	-1.21724	-2.32502	0.195107	-6.23887	4.41e-10	2.77e-09	AC251_RS11535	7321.49	-0.124567	0.11824	-1.05351	0.292107	0.397244	ribonuclease R
RSc1229		putative tRNA/rRNA methyltransferase protein	152	395	288	564	744	444	381.445	-0.21897	-1.1639	0.163805	-1.33678	0.181296	0.271427	AC251_RS11530	2317.19	-0.311861	0.121544	-2.56583	0.010293	0.0233043	23S rRNA (guanosine(2251)-2'-O)-methyltransferase RlmB
RSc1230		hypothetical protein	24	87	64	129	227	109	87.3611	0.127518	1.09241	0.287785	0.443101	0.657693	0.73651	AC251_RS11525	1502.23	-0.54769	0.120578	-4.54221	5.57e-06	2.31e-05	NAD-dependent deacylase
RSc1231	tal	transaldolase B	91	314	175	415	539	360	269.809	-0.0504407	-1.03558	0.194792	-0.258947	0.795676	0.851002	AC251_RS11520	5802.17	0.325721	0.109355	2.97856	0.0028961	0.0075239	transaldolase
RSc1232	rpiA	ribose-5-phosphate isomerase A	114	291	226	579	883	441	344.515	0.278933	1.2133	0.206649	1.34979	0.177084	0.266079	AC251_RS11515	623.528	0.162661	0.193441	0.840882	0.400414	0.509592	ribose-5-phosphate isomerase RpiA
RSc1233		Permease for cytosine/purines, uracil, thiamine, allantoin	45	105	51	171	266	172	110.967	0.310372	1.24003	0.22107	1.40395	0.160333	0.244966	AC251_RS11510	329.631	-0.00623885	0.150684	-0.0414035	0.966974	0.977845	NCS1 family nucleobase:cation symporter-1
RSc1234		methyl-accepting chemotaxis transmembrane protein	9	26	21	142	220	109	60.3635	1.74866	3.36047	0.303634	5.75912	8.46e-09	4.76e-08	AC251_RS11505	153.471	-0.512225	0.199863	-2.56289	0.0103806	0.0234725	HAMP domain-containing protein
RSc1235		hypothetical protein	371	395	179	576	491	481	426.506	-0.694329	-1.61813	0.451702	-1.53714	0.124259	0.198798	AC251_RS11500	942.369	0.25537	0.12283	2.07905	0.0376129	0.0717727	oxidative damage protection protein
RSc1236		outer membrane porin lipoprotein transmembrane	10	27	14	22	17	23	18.9516	-0.925936	-1.89992	0.420523	-2.20187	0.0276746	0.055327	AC251_RS11495	74.9302	-1.14043	0.273534	-4.16924	3.06e-05	0.000114059	porin
RSc1237	iolB	putative myo-inositol catabolism protein	0	0	4	11	10	2	3.31412	0.958132	1.94279	1.10912	0.863863	0.387663	0.493777	AC251_RS11480	113.322	0.215656	0.220395	0.978501	0.327826	0.43527	5-deoxy-glucuronate isomerase
RSc1238	iolE	putative myo-inositol catabolism protein	7	16	10	19	20	14	13.6171	-0.589883	-1.50512	0.423489	-1.39291	0.163646	0.249038	AC251_RS11475	176.554	-0.181405	0.192286	-0.943411	0.345471	0.453703	myo-inosose-2 dehydratase
RSc1239	iolD	putative acetolactate synthase protein	9	16	10	20	24	12	14.6139	-0.629694	-1.54724	0.422441	-1.49061	0.136065	0.213645	AC251_RS11470	160.869	-0.455695	0.199217	-2.28744	0.0221704	0.0455334	3D-(3%2C5/4)-trihydroxycyclohexane-1%2C2-dione acylhydrolase (decyclizing)
RSc1240	iolC	transferase kinase protein	5	13	10	47	53	31	20.1143	0.922307	1.89514	0.39506	2.3346	0.0195644	0.0408821	AC251_RS11465	242.435	0.00888622	0.166091	0.0535022	0.957332	0.970999	5-dehydro-2-deoxygluconokinase
RSc1241	mocB	putative rhizopine-binding precursor signal peptide protein	30	31	20	39	47	27	34.1002	-0.924094	-1.89749	0.4053	-2.28003	0.0226062	0.0463454	AC251_RS11460	116.548	0.769642	0.240987	3.1937	0.00140461	0.00391505	sugar ABC transporter substrate-binding protein
RSc1242		sugar ATP-binding ABC transporter protein	15	21	11	25	35	13	19.7173	-0.727169	-1.65539	0.432323	-1.682	0.0925684	0.155214	AC251_RS11455	67.9368	0.440084	0.316394	1.39094	0.164245	0.249042	sugar ABC transporter ATP-binding protein
RSc1243		sugar transmembrane ABC transporter protein	7	10	7	21	28	16	12.9175	0.10803	1.07776	0.447513	0.241401	0.809244	0.862295	AC251_RS11450	43.0293	-0.556531	0.37746	-1.47441	0.140371	0.21846	ABC transporter permease
RSc1244	iolH	putative protein implicated IN myo-inositol catabolique pathway	9	24	12	22	34	13	17.6545	-0.673558	-1.595	0.404912	-1.66347	0.0962191	0.160258	AC251_RS11445	71.0665	0.199426	0.266399	0.748598	0.4541	0.561619	sugar phosphate isomerase/epimerase
RSc1245	iolI	putative protein implicated IN myo-inositol catabolique pathway	6	23	9	14	32	19	15.1846	-0.468109	-1.3833	0.447908	-1.0451	0.295976	0.40025	AC251_RS11440	66.68	-0.163429	0.258569	-0.632053	0.527352	0.630187	TIM barrel protein
RSc1246	iolG	putative oxidoreductase myo-inositol 2- dehydrogenase signal peptide protein	13	29	25	40	44	25	27.8199	-0.596863	-1.51242	0.333947	-1.7873	0.0738889	0.128783	AC251_RS11435	92.5265	0.196892	0.226405	0.869647	0.384493	0.492646	Gfo/Idh/MocA family oxidoreductase
RSc1247		putative myo-inositol catabolism protein	5	35	18	27	36	24	21.5548	-0.604924	-1.5209	0.401787	-1.50558	0.132174	0.208718	AC251_RS11430	79.7882	-0.195948	0.279593	-0.700831	0.483408	0.589487	sugar phosphate isomerase/epimerase
RSc1248		hypothetical protein	12	32	14	29	42	24	23.5242	-0.55957	-1.47383	0.345169	-1.62115	0.104986	0.172329	AC251_RS11425	137.493	-0.0202414	0.224018	-0.0903565	0.928004	0.950282	Gfo/Idh/MocA family oxidoreductase
RSc1249		hypothetical protein	237	415	240	456	579	482	386.095	-0.552485	-1.46661	0.233082	-2.37035	0.0177713	0.0374964	AC251_RS11420	1216.06	-0.217967	0.146726	-1.48554	0.137401	0.215163	MurR/RpiR family transcriptional regulator
RSc1250	argA	N-acetylglutamate synthase	85	239	135	353	463	303	224.107	0.0209704	1.01464	0.162564	0.128998	0.897359	0.927661	AC251_RS11415	2819.6	0.165907	0.127859	1.29758	0.194432	0.2852	amino-acid N-acetyltransferase
RSc1251	hrpA	ATP-dependent RNA helicase protein	278	764	539	885	1031	763	659.201	-0.494694	-1.40902	0.166576	-2.96979	0.00298004	0.00776116	AC251_RS11410	5835.75	-0.578995	0.109445	-5.29026	1.22e-07	6.38e-07	ATP-dependent RNA helicase HrpA
RSc1252		putative signal peptide protein	100	250	156	683	867	679	352.656	0.870972	1.8289	0.163336	5.33241	9.69e-08	4.91e-07	AC251_RS11405	6488.12	0.241686	0.138592	1.74387	0.0811819	0.137955	YncE family protein
RSc1253		lipoprotein signal peptide	32	114	85	343	422	255	157.824	0.882234	1.84323	0.244843	3.60327	0.00031424	0.000989936	AC251_RS11400	2762.55	-0.299897	0.139289	-2.15305	0.0313146	0.0614141	polysaccharide deacetylase family protein
RSc1254		putative sterol desaturase	36	96	52	147	187	136	92.5916	0.0876635	1.06265	0.208752	0.419942	0.674528	0.751819	AC251_RS11395	871.34	-0.717891	0.136051	-5.27661	1.32e-07	6.85e-07	sterol desaturase family protein
RSc1255		hypothetical protein	39	102	59	110	148	97	84.6876	-0.447463	-1.36364	0.205582	-2.17657	0.0295128	0.0585796	AC251_RS11390	713.672	-0.479223	0.130963	-3.65923	0.000252973	0.000813159	EI24 domain-containing protein
RSc1256		hypothetical protein	83	128	85	118	124	105	113.727	-1.09795	-2.1405	0.266719	-4.11649	3.85e-05	0.000139606	AC251_RS11385	1389.22	-0.370935	0.110217	-3.3655	0.00076405	0.00225017	competence/damage-inducible protein A
RSc1257		hypothetical protein	3	13	10	40	53	16	16.6937	0.749435	1.68113	0.504198	1.48639	0.137176	0.215186	AC251_RS11380	750.156	-0.00522938	0.134183	-0.038972	0.968913	0.978966	rhodanese-like domain-containing protein
RSc1258	glnA1	glutamine synthetase protein	2757	3792	1926	4452	5143	4825	3767.45	-0.595066	-1.51054	0.343545	-1.73213	0.0832498	0.142146	AC251_RS11375	20415.6	0.331274	0.107689	3.0762	0.0020966	0.00558288	3-hydroxylaminophenol mutase
RSc1259		putative signal peptide protein	207	290	165	590	724	539	366.181	0.106915	1.07692	0.292903	0.365017	0.715099	0.784891	AC251_RS11370	1879.08	-0.292647	0.145681	-2.00882	0.0445561	0.0827938	hypothetical protein
RSc1260	ntrB	nitrogen regulation(sensor protein kinase transcription regulator	62	174	109	424	568	359	220.011	0.693233	1.6169	0.165076	4.19947	2.68e-05	9.98e-05	AC251_RS11365	1578.9	-0.272202	0.125017	-2.17731	0.0294572	0.0583972	nitrogen regulation protein NR(II)
RSc1261	ntrC	nitrogen assimilation regulatory response regulator transcription regulator protein	65	172	141	654	984	554	312.211	1.22908	2.34417	0.205464	5.98197	2.2e-09	1.3e-08	AC251_RS11360	1827.88	0.0959543	0.108838	0.881625	0.37798	0.486996	nitrogen regulation protein NR(I)
RSc1262		hypothetical protein	6	9	6	11	3	10	8.22001	-1.01266	-2.01763	0.670028	-1.51137	0.130695	0.206607	AC251_RS11355	129.17	0.393316	0.202255	1.94465	0.0518171	0.094208	hypothetical protein
RSc1263		hypothetical protein	12	42	17	34	43	38	28.3678	-0.517928	-1.4319	0.346777	-1.49355	0.135294	0.212703	AC251_RS11350	1376.24	0.368183	0.116514	3.15999	0.00157777	0.00433846	HAD family hydrolase
RSc1264	ugpB	glycerol-3-phosphate-binding periplasmic lipoprotein signal peptide	361	579	321	998	1410	983	673.796	0.0668849	1.04745	0.253025	0.264341	0.791517	0.848297	AC251_RS11345	2683.84	0.0683054	0.10081	0.677569	0.498045	0.604281	sn-glycerol-3-phosphate ABC transporter substrate-binding protein UgpB
RSc1265	ugpA	SN-glycerol-3-phosphate transmembrane ABC transporter protein	78	94	62	198	265	192	130.705	0.0850212	1.0607	0.315778	0.269243	0.787742	0.845341	AC251_RS11340	341.27	-0.433037	0.186005	-2.32809	0.0199071	0.0415606	sn-glycerol-3-phosphate ABC transporter permease UgpA
RSc1266	ugpE	SN-glycerol-3-phosphate transmembrane ABC transporter protein	52	81	44	118	167	133	89.2675	-0.0933429	-1.06684	0.287212	-0.324997	0.745184	0.810088	AC251_RS11335	233.056	-0.0795778	0.16898	-0.47093	0.637691	0.726908	sn-glycerol-3-phosphate ABC transporter permease UgpE
RSc1267	upgC	glycerol-3-phosphate transporter ATP-binding subunit	37	101	56	108	176	103	85.7125	-0.285137	-1.21853	0.222017	-1.2843	0.199036	0.291858	AC251_RS11330	1309.39	-0.100065	0.12211	-0.819463	0.412522	0.521701	sn-glycerol-3-phosphate import ATP-binding protein UgpC
RSc1268	ugpQ	cytoplasmic glycerophosphodiester phosphodiesterase	3	13	8	29	49	27	16.0039	0.836763	1.78604	0.429914	1.94635	0.0516128	0.0950713	AC251_RS11325	258.042	-0.442511	0.169768	-2.60657	0.00914542	0.0208841	glycerophosphodiester phosphodiesterase
RSc1269	kgd	alpha-ketoglutarate decarboxylase	1935	4665	2414	8096	9483	7503	4790.42	0.216003	1.16151	0.168118	1.28483	0.198853	0.291738	AC251_RS11320	77688.8	-0.641546	0.119467	-5.37009	7.87e-08	4.23e-07	2-oxoglutarate dehydrogenase E1 component
RSc1270	sucB	dihydrolipoamide acetyltransferase	631	1463	784	1954	2282	1966	1351.84	-0.152962	-1.11185	0.185267	-0.82563	0.409014	0.515659	AC251_RS11315	24222.1	-0.762988	0.131109	-5.81951	5.9e-09	3.6e-08	2-oxoglutarate dehydrogenase complex dihydrolipoyllysine-residue succinyltransferase
RSc1271		dihydrolipoamide dehydrogenase	1310	4746	2793	6482	8283	5665	4152.24	-0.00219174	-1.00152	0.20961	-0.0104563	0.991657	0.995423	AC251_RS11310	32212.8	-0.620433	0.118391	-5.24052	1.6e-07	8.24e-07	dihydrolipoyl dehydrogenase
RSc1272		hypothetical protein	42	172	111	221	232	166	138.954	-0.275082	-1.21006	0.273903	-1.0043	0.315232	0.420253	AC251_RS11305	3094.32	-1.12279	0.125894	-8.91851	4.73e-19	5.81e-18	cell division protein ZapE
RSc1273		putative lipoprotein	23	52	36	42	57	46	42.558	-0.893372	-1.85751	0.272941	-3.27314	0.00106361	0.00304323	AC251_RS11300	1200.91	1.0148	0.133081	7.6254	2.43e-14	2.32e-13	2-phosphosulfolactate phosphatase
RSc1274		cation-transporting ATPase lipoprotein transmembrane	198	632	415	579	1163	586	527.217	-0.374168	-1.29609	0.247373	-1.51256	0.130391	0.206359	AC251_RS11295	7852.77	-1.63396	0.110789	-14.7484	3.15e-49	1.33e-47	heavy metal translocating P-type ATPase
RSc1275		Cytochrome oxidase maturation protein cbb3-type	2	30	13	23	47	25	18.7488	-0.0816245	-1.05821	0.517377	-0.157766	0.874641	0.910162	AC251_RS11290	339.11	-2.55115	0.210901	-12.0965	1.1e-33	2.84e-32	cbb3-type cytochrome oxidase assembly protein CcoS
RSc1276		cytochrome C oxidase subunit I	506	836	323	1806	2557	2158	1102.53	0.626726	1.54406	0.350181	1.78972	0.0734985	0.128327	AC251_RS11285	3601.47	-3.48869	0.206546	-16.8906	5.27e-64	3.63e-62	cytochrome-c oxidase%2C cbb3-type subunit I
RSc1277		cytochrome C oxidase subunit II	29	69	34	180	270	210	99.8611	1.04591	2.06467	0.249321	4.19505	2.73e-05	0.000101438	AC251_RS11280	2414.72	-4.3517	0.210679	-20.6556	8.69e-95	1.18e-92	cytochrome-c oxidase%2C cbb3-type subunit II
RSc1278		putative signal peptide protein	2	8	10	31	56	48	18.6615	1.44774	2.72781	0.495021	2.92461	0.00344892	0.00879414	AC251_RS11275	256.958	-4.28363	0.262273	-16.3327	5.78e-60	3.49e-58	cbb3-type cytochrome oxidase subunit 3
RSc1279		cytochrome C oxidase subunit III	42	98	38	258	416	306	143.282	1.18139	2.26795	0.278569	4.24092	2.23e-05	8.43e-05	AC251_RS11270	3601.48	-4.63554	0.201561	-22.9982	4.86e-117	1.03e-114	cytochrome-c oxidase%2C cbb3-type subunit III
RSc1280		iron-sulfur 4Fe-4S ferredoxin transmembrane protein	72	175	79	591	804	572	279.849	1.31987	2.49644	0.204096	6.46694	1e-10	6.6e-10	AC251_RS11265	2769.25	-4.22588	0.200504	-21.0763	1.31e-98	1.94e-96	cytochrome c oxidase accessory protein CcoG
RSc1281		lipoprotein transmembrane	1	1	1	20	23	18	7.09983	2.84226	7.17143	0.827466	3.4349	0.000592779	0.00178729	AC251_RS11260	439.364	-4.44619	0.226801	-19.6039	1.43e-85	1.62e-83	membrane protein
RSc1282		hypothetical protein	16	10	14	76	84	92	38.3191	1.21241	2.31724	0.477906	2.53691	0.0111835	0.0250717	AC251_RS11255	632.886	-3.9389	0.186021	-21.1745	1.64e-99	2.56e-97	hypothetical protein
RSc1283	fnr	putative fumarate and nitrate reduction regulatory transcription regulator protein	125	229	116	472	531	460	271.376	0.335666	1.26196	0.251969	1.33217	0.182805	0.273092	AC251_RS11250	2033.26	-0.727502	0.108748	-6.68982	2.23e-11	1.69e-10	fumarate/nitrate reduction transcriptional regulator Fnr
RSc1284		hypothetical protein	8	50	41	121	162	97	60.8648	0.706971	1.63237	0.369756	1.91199	0.0558772	0.101539	AC251_RS11245	495.688	-1.45445	0.164669	-8.83253	1.02e-18	1.23e-17	sulfite exporter TauE/SafE family protein
RSc1285	scpB	Putative chromosome segregation and condensation protein B	645	1255	795	3117	4074	3150	1743.09	0.627519	1.54491	0.169509	3.70199	0.000213916	0.000694947	AC251_RS11240	3826.11	-0.204462	0.11018	-1.85572	0.0634941	0.112171	SMC-Scp complex subunit ScpB
RSc1286		hypothetical protein	518	1375	836	3316	4667	3068	1782.53	0.745662	1.67674	0.117592	6.34107	2.28e-10	1.46e-09	AC251_RS11235	12971.1	0.245768	0.109134	2.25197	0.0243242	0.0494402	pseudouridine synthase
RSc1287		hypothetical protein	1439	1972	1190	2161	2441	2181	1935.16	-0.805108	-1.74728	0.306183	-2.6295	0.00855111	0.0197638	AC251_RS11230	2160.95	-0.400051	0.147257	-2.71669	0.00659382	0.0156151	ribosome maturation factor RimP
RSc1288	nusA	transcription elongation factor NusA	6861	10210	5736	9292	10143	9194	9000.15	-1.01584	-2.02208	0.295481	-3.43792	0.000586193	0.00177279	AC251_RS11225	11402.5	-0.0782546	0.119081	-0.657152	0.511083	0.61636	transcription termination factor NusA
RSc1289	infB	translation initiation factor IF-2	7401	12936	7924	10944	13301	10048	10803.3	-1.05215	-2.07361	0.20453	-5.14421	2.69e-07	1.3e-06	AC251_RS11220	55952.5	0.00710523	0.109882	0.0646621	0.948443	0.964435	translation initiation factor IF-2
RSc1290	rbfA	ribosome-binding factor A	56	68	53	150	148	137	93.4896	-0.0673614	-1.0478	0.325082	-0.207214	0.835843	0.880614	AC251_RS11215	1230.78	0.00872848	0.129761	0.0672658	0.94637	0.962512	30S ribosome-binding factor RbfA
RSc1291	truB	tRNA pseudouridine synthase B	26	86	73	293	528	249	149.924	1.22136	2.33167	0.293309	4.16407	3.13e-05	0.000115127	AC251_RS11210	2451.72	-0.31777	0.111408	-2.8523	0.00434038	0.0107788	tRNA pseudouridine(55) synthase TruB
RSc1292	emrB	multidrug resistance B (translocase) transmembrane protein	6	21	9	33	47	44	21.2107	0.547954	1.46201	0.402042	1.36293	0.172905	0.2609	AC251_RS11205	713.229	1.10316	0.139695	7.89693	2.86e-15	2.89e-14	DHA2 family efflux MFS transporter permease subunit
RSc1293	emrA	multidrug resistance A (translocase) transmembrane protein	155	350	288	104	151	146	240.18	-2.247	-4.74694	0.26009	-8.63931	5.66e-18	5.88e-17	AC251_RS11200	1013.15	0.960263	0.127118	7.55408	4.22e-14	3.98e-13	HlyD family secretion protein
RSc1294		putative outer membrane CHANEL lipoprotein	1	2	4	44	68	50	18.2769	3.12405	8.71831	0.595644	5.24482	1.56e-07	7.74e-07	AC251_RS11195	1971.9	1.53757	0.200277	7.67723	1.63e-14	1.57e-13	AdeC/AdeK/OprM family multidrug efflux complex outer membrane factor
RSc1295		putative transcription regulator protein	2	1	4	66	126	95	31.1692	3.88044	14.7275	0.604898	6.41503	1.41e-10	9.23e-10	AC251_RS11190	552.496	1.88642	0.207201	9.1043	8.68e-20	1.11e-18	MarR family transcriptional regulator
RSc1296	typA	GTP-binding elongation factor protein	1133	2751	1604	5662	7220	5640	3248.23	0.488236	1.40273	0.1387	3.52008	0.000431417	0.00132887	AC251_RS11185	5961.57	0.115234	0.12156	0.947957	0.343151	0.45144	translational GTPase TypA
RSc1298		enoyl-CoA hydratase	19	45	47	94	123	53	54.5372	-0.0518769	-1.03661	0.336738	-0.154057	0.877565	0.912314	AC251_RS11175	972.755	-0.0382247	0.120488	-0.317249	0.751055	0.82115	enoyl-CoA hydratase/isomerase family protein
RSc1299		tRNA-dihydrouridine synthase A	175	277	187	383	547	364	298.43	-0.341798	-1.26734	0.22151	-1.54304	0.122822	0.196814	AC251_RS11170	631.451	-0.0761799	0.135978	-0.560237	0.575317	0.674147	tRNA dihydrouridine(20/20a) synthase DusA
RSc1301		hypothetical protein	21	38	16	53	43	31	32.2637	-0.527149	-1.44108	0.380289	-1.38618	0.165692	0.251613	AC251_RS11160	457.14	0.504717	0.185675	2.71827	0.00656235	0.0155475	DUF4440 domain-containing protein
RSc1302	pepV	hypothetical protein	131	261	153	354	478	298	251.961	-0.263047	-1.20001	0.174762	-1.50517	0.132279	0.208818	AC251_RS11155	571.818	-0.370796	0.146156	-2.53699	0.0111811	0.0251115	dipeptidase
RSc1304	lexA	LexA repressor	26	74	43	1569	2265	1254	543.505	3.8497	14.417	0.205628	18.7216	3.3e-78	2.11e-76	AC251_RS11140	2254.32	-0.386275	0.167615	-2.30454	0.0211923	0.043847	transcriptional repressor LexA
RSc1305	fpr	ferredoxin--NADP reductase	459	688	409	1535	1731	1574	912.597	0.287569	1.22058	0.282833	1.01675	0.309274	0.413415	AC251_RS11135	3214.09	-0.0542395	0.117425	-0.461909	0.644147	0.73248	ferredoxin--NADP reductase
RSc1306	ansB	L-asparaginase II precursor signal peptide protein	136	473	319	1129	1507	906	576.722	0.686882	1.6098	0.216328	3.17519	0.00149737	0.00415455	AC251_RS11130	959.476	-0.220026	0.12712	-1.73085	0.0834776	0.141313	asparaginase
RSc1307	rpsF	30S ribosomal protein S6	6025	6780	3345	8428	8153	7564	6988.36	-0.822241	-1.76815	0.410185	-2.00456	0.0450101	0.0843411	AC251_RS11125	9035.4	0.279688	0.114861	2.43502	0.0148912	0.032322	30S ribosomal protein S6
RSc1308		hypothetical protein	1236	2624	1333	3916	4194	3298	2472.03	-0.14728	-1.10748	0.205204	-0.717722	0.472929	0.578423	AC251_RS11120	3627.89	0.170761	0.127261	1.34182	0.179655	0.267893	primosomal replication protein N
RSc1309	rpsR	30S ribosomal protein S18	1635	1956	1094	1663	1735	1578	1800.53	-1.29862	-2.45993	0.365084	-3.55703	0.00037507	0.00116683	AC251_RS11115	5638.91	0.302287	0.115054	2.62734	0.00860552	0.0197362	30S ribosomal protein S18
RSc1310	rplI	50S ribosomal protein L9	2055	4941	2699	9603	11580	8080	5366.54	0.319554	1.24794	0.136217	2.34591	0.0189808	0.0397958	AC251_RS11110	12766.7	0.302103	0.110613	2.73117	0.006311	0.0150799	50S ribosomal protein L9
RSc1311	dnaB	replicative DNA helicase	777	949	575	1090	1207	1031	971.876	-0.859795	-1.81478	0.338455	-2.54036	0.0110739	0.0249026	AC251_RS11105	3013.49	-0.315799	0.107638	-2.93391	0.00334725	0.00859402	replicative DNA helicase
RSc1312		hypothetical protein	393	458	213	373	389	357	409.53	-1.31331	-2.48511	0.409959	-3.20352	0.0013576	0.00378883	AC251_RS11100	1056.28	-0.336585	0.176513	-1.90686	0.0565393	0.101679	DUF47 domain-containing protein
RSc1313	pit	inorganic phosphate transporter	317	762	496	708	818	609	607.729	-0.834047	-1.78268	0.137964	-6.04538	1.49e-09	8.89e-09	AC251_RS11095	1439.69	-0.26353	0.162795	-1.61878	0.105494	0.171577	inorganic phosphate transporter
RSc1314		lipoprotein transmembrane	7	16	12	205	287	142	71.816	2.83455	7.13322	0.333014	8.51181	1.71e-17	1.71e-16	AC251_RS11090	790.223	0.756616	0.196133	3.85768	0.000114469	0.000391169	C40 family peptidase
RSc1315		putative signal peptide protein	2	2	1	2	3	4	2.36934	-0.424064	-1.3417	0.939095	-0.451567	0.651581	0.730649	AC251_RS11085	33.2955	-0.895103	0.407361	-2.19732	0.0279975	0.0559003	hypothetical protein
RSc1316		hypothetical protein	216	378	170	381	511	417	331.045	-0.541472	-1.45546	0.291297	-1.85883	0.0630512	0.112567	AC251_RS11080	5299.95	0.0915146	0.168294	0.543779	0.586594	0.683979	PhoH family protein
RSc1317	bcp	bacterioferritin comigratory oxidoreductase protein	115	159	94	163	187	179	153.471	-0.822296	-1.76822	0.321153	-2.56045	0.0104535	0.0236675	AC251_RS11075	1591.86	0.0124847	0.147218	0.084804	0.932417	0.953253	peroxiredoxin
RSc1318		hypothetical protein	126	336	193	402	531	359	290.315	-0.287524	-1.22054	0.148252	-1.93943	0.0524485	0.0962525	AC251_RS11070	2635.54	-0.44706	0.119452	-3.7426	0.000182125	0.00059996	4-deoxy-4-formamido-L-arabinose-phosphoundecaprenol deformylase
RSc1319		hypothetical protein	1253	1726	893	2491	2858	2595	1860.02	-0.329836	-1.25687	0.335416	-0.983363	0.325429	0.431541	AC251_RS11065	6475.37	-0.154017	0.126831	-1.21435	0.224615	0.321389	bifunctional UDP-4-keto-pentose/UDP-xylose synthase
RSc1320		hypothetical protein	84	239	144	333	452	266	218.462	-0.103015	-1.07402	0.170108	-0.605587	0.544789	0.641912	AC251_RS11060	1828.57	-0.215602	0.127639	-1.68915	0.0911916	0.152043	formyltransferase
RSc1321	pmrF	putative polymixin resistance glycosyltransferase transmembrane protein	172	311	176	271	448	325	275.058	-0.664563	-1.58509	0.241729	-2.74921	0.00597392	0.0144288	AC251_RS11055	1726.47	-0.138399	0.116691	-1.18603	0.235611	0.333526	glycosyltransferase
RSc1322		putative aminotransferase protein	71	237	146	435	559	347	243.141	0.313249	1.2425	0.194316	1.61205	0.10695	0.17515	AC251_RS11050	2317.31	-0.0206141	0.122312	-0.168537	0.866161	0.907545	DegT/DnrJ/EryC1/StrS aminotransferase family protein
RSc1323		putative small multidrug resistance transmembrane protein	210	260	109	298	361	323	259.614	-0.622649	-1.5397	0.41024	-1.51777	0.129073	0.204858	AC251_RS11045	372.297	-0.300381	0.155025	-1.93763	0.0526688	0.0955927	EamA family transporter
RSc1324		hypothetical protein	63	168	114	288	399	244	178.051	0.146589	1.10695	0.171946	0.852533	0.393918	0.500555	AC251_RS11040	961.331	-0.187196	0.136869	-1.3677	0.171405	0.258049	glycosyltransferase family 39 protein
RSc1325		hypothetical protein	1	1	6	15	17	8	6.16336	0.890893	1.85432	0.75158	1.18536	0.235875	0.333905	AC251_RS11035	219.128	-0.129938	0.180545	-0.719699	0.47171	0.577875	Mth938-like domain-containing protein
RSc1326		aminotransferase AlaT	700	975	573	1324	1544	1256	1025.1	-0.496563	-1.41085	0.296292	-1.67593	0.0937526	0.15683	AC251_RS11030	5329.76	-0.105023	0.112033	-0.937433	0.348536	0.45626	pyridoxal phosphate-dependent aminotransferase
RSc1327		homoserine dehydrogenase	189	581	368	985	1183	835	578.797	0.158092	1.11581	0.170885	0.925137	0.354895	0.461823	AC251_RS11025	3485.96	-0.183956	0.119008	-1.54574	0.122167	0.194638	homoserine dehydrogenase
RSc1328	thrC	threonine synthase	536	1248	725	1541	1814	1408	1109.54	-0.346706	-1.27165	0.145361	-2.38513	0.0170729	0.0362064	AC251_RS11020	3717.81	0.0481428	0.111715	0.430942	0.66651	0.749718	threonine synthase
RSc1329		hypothetical protein	1	22	24	65	145	50	35.5157	1.16475	2.24195	0.611936	1.90339	0.05699	0.103111	AC251_RS11015	743.67	-0.392852	0.122689	-3.20203	0.00136465	0.00380967	uracil-DNA glycosylase family protein
RSc1330	moeA2	putative molybdopterin biosynthesis MOEA protein	26	91	79	254	322	180	122.867	0.671946	1.59322	0.284208	2.36428	0.0180654	0.0380204	AC251_RS11010	1803.3	-0.294164	0.112196	-2.62188	0.00874468	0.020038	molybdopterin molybdotransferase MoeA
RSc1331	moaD	molybdopterin MPT converting factor subunit 1	0	0	1	5	11	1	1.82527	2.09822	4.28181	1.30491	1.60795	0.107847	0.176329	AC251_RS11005	165.933	-0.0519737	0.188336	-0.275963	0.782577	0.843127	molybdopterin converting factor subunit 1
RSc1332	moaE	molybdopterin MPT converting factor subunit 2	47	134	82	171	248	174	123.71	-0.0929735	-1.06657	0.195324	-0.475995	0.634078	0.716966	AC251_RS11000	364.199	-0.349996	0.183895	-1.90323	0.0570104	0.102387	molybdenum cofactor biosynthesis protein MoaE
RSc1333	crcB	hypothetical protein	19	69	52	85	108	71	59.9612	-0.339082	-1.26495	0.269449	-1.25843	0.208237	0.303028	AC251_RS10995	152.565	-0.897801	0.211995	-4.23501	2.29e-05	8.68e-05	fluoride efflux transporter CrcB
RSc1334		D--3-hydroxybutyrate oligomer hydrolase	157	369	236	185	291	184	255.253	-1.50112	-2.83063	0.1616	-9.28916	1.56e-20	1.8e-19	AC251_RS10990	3501.64	1.36096	0.136338	9.98227	1.82e-23	2.82e-22	D-(-)-3-hydroxybutyrate oligomer hydrolase
RSc1335	clpB	ATP-dependent protease	972	1815	1052	1373	1631	1159	1405.29	-1.2026	-2.30154	0.193117	-6.22731	4.75e-10	2.97e-09	AC251_RS10985	11876	1.10638	0.18082	6.11871	9.43e-10	6.26e-09	ATP-dependent chaperone ClpB
RSc1336	sbp	SIGNAL PEPTIDE SULFATE-BINDING PROTEIN PRECURSOR	49	156	95	283	290	217	152.559	0.161121	1.11816	0.22069	0.730079	0.465342	0.57053	AC251_RS10980	392.863	-0.167812	0.195379	-0.858903	0.390394	0.499113	sulfate ABC transporter substrate-binding protein
RSc1337		NADPH-dependent FMN reductase oxidoreductase protein	2	18	11	42	57	15	17.8202	0.614214	1.53072	0.553646	1.1094	0.267259	0.367794	AC251_RS10975	82.0595	0.0241256	0.261936	0.0921049	0.926615	0.949733	NADPH-dependent FMN reductase
RSc1338	ssuA1	putative alkanesulfonates binding precursor signal peptide protein	3	6	9	42	64	27	17.711	1.50355	2.8354	0.485559	3.09654	0.00195793	0.00529544	AC251_RS10970	88.4316	-0.0180315	0.242959	-0.0742165	0.940838	0.959532	aliphatic sulfonate ABC transporter substrate-binding protein
RSc1339	ssuD	alkanesulfonate monooxygenase	1	22	16	34	44	23	18.4851	0.175524	1.12937	0.517183	0.339384	0.73432	0.801106	AC251_RS10965	107.961	-0.269655	0.238218	-1.13197	0.257649	0.358694	FMNH2-dependent alkanesulfonate monooxygenase
RSc1340	ssuC	aliphatic sulfonate ABC transporter transmembrane protein	13	79	36	63	87	57	49.1567	-0.475223	-1.39013	0.349631	-1.35921	0.174079	0.262275	AC251_RS10960	43.778	-0.196587	0.370129	-0.531131	0.595328	0.691336	aliphatic sulfonate ABC transporter permease SsuC
RSc1341	ssuB	aliphatic sulfonate ABC transporter ATP-binding protein	0	15	8	16	27	15	10.4485	0.154518	1.11305	0.585362	0.263969	0.791804	0.848422	AC251_RS10955	80.7702	-0.241829	0.266572	-0.907183	0.36431	0.472828	ATP-binding cassette domain-containing protein
RSc1342	ssuF	putative molybdopterin-binding protein	81	213	128	114	150	105	140.426	-1.46024	-2.75154	0.180053	-8.11006	5.06e-16	4.66e-15	AC251_RS10950	293.781	0.408532	0.147926	2.76174	0.00574951	0.01392	molybdopterin-binding protein
RSc1343		hypothetical protein	18	55	41	52	82	48	45.7323	-0.605107	-1.52109	0.275398	-2.19721	0.0280054	0.0559436	AC251_RS10945	1039.01	0.740723	0.132012	5.61105	2.01e-08	1.16e-07	EAL domain-containing protein
RSc1344		hypothetical protein	2	19	21	31	48	23	19.7099	0.0205812	1.01437	0.509724	0.0403771	0.967793	0.977715	AC251_RS10940	266.397	0.738183	0.173414	4.25676	2.07e-05	7.94e-05	alpha/beta hydrolase
RSc1345	cysU	putative sulfate transport ABC transporter protein	20	59	47	363	419	273	137.693	1.78083	3.43623	0.235042	7.57663	3.55e-14	2.98e-13	AC251_RS10935	75.6992	0.261778	0.322799	0.810964	0.417386	0.526145	sulfate ABC transporter permease subunit CysT
RSc1346	cysW	putative sulfate transport ABC transporter protein	33	77	62	161	196	179	98.3698	0.366258	1.28901	0.250343	1.46303	0.14346	0.22322	AC251_RS10930	530.661	-2.11136	0.200187	-10.5469	5.25e-26	9.31e-25	sulfate ABC transporter permease subunit CysW
RSc1347	cysA	sulfate transport ATP-binding ABC transporter protein	22	69	52	138	166	96	74.7216	0.207332	1.15455	0.254327	0.815216	0.414949	0.521035	AC251_RS10925	949.182	-1.95812	0.223217	-8.77227	1.75e-18	2.08e-17	sulfate ABC transporter ATP-binding protein
RSc1348	cysB1	transcriptional regulator CysB-like protein	46	132	96	198	286	168	131.958	-0.0334764	-1.02348	0.20301	-0.164901	0.869022	0.906821	AC251_RS10920	987.245	-1.81569	0.207338	-8.75716	2e-18	2.38e-17	CysB family HTH-type transcriptional regulator
RSc1349	ripV1	T3E	24	50	28	133	189	131	71.5878	0.85337	1.80672	0.238972	3.57101	0.000355609	0.00111183	AC251_RS10915	511.221	-1.60265	0.216777	-7.39308	1.43e-13	1.3e-12	NEL domain-containing protein
RSc1351		putative transmembrane sensor histidine kinase transcription regulator protein	25	82	81	151	239	115	95.5336	0.123565	1.08942	0.323496	0.381967	0.702486	0.776009	AC251_RS10905	410.269	0.0820335	0.156144	0.525371	0.599325	0.69461	sensor histidine kinase
RSc1352		two-component response regulator transcription regulator protein	6	9	8	15	21	9	10.5249	-0.368469	-1.29098	0.492247	-0.748545	0.454131	0.559413	AC251_RS10900	121.949	-0.0307112	0.207984	-0.147661	0.88261	0.918254	LytTR family DNA-binding domain-containing protein
RSc1353	ilvG	acetolactate synthase 2 catalytic subunit	12	36	20	26	48	22	25.7118	-0.784663	-1.72269	0.345972	-2.26799	0.0233296	0.0476523	AC251_RS10895	2088.1	2.19872	0.136021	16.1646	8.96e-59	5.17e-57	thiamine pyrophosphate-binding protein
RSc1354	menG	ribonuclease activity regulator protein RraA	7	27	11	6	15	17	14.3028	-1.39986	-2.63876	0.524596	-2.66846	0.00762008	0.0178456	AC251_RS10890	406.419	2.07477	0.169859	12.2147	2.6e-34	6.92e-33	ribonuclease E activity regulator RraA
RSc1355		hypothetical protein	13	26	16	14	16	20	19.2102	-1.38661	-2.61464	0.409961	-3.38231	0.000718796	0.00211735	AC251_RS10885	279.141	1.89988	0.16804	11.3061	1.22e-29	2.57e-28	gamma-glutamylcyclotransferase
RSc1356	ripG6	T3E	23	81	53	253	334	202	116.635	1.06155	2.08717	0.224072	4.73753	2.16e-06	9.43e-06	AC251_RS10880	435.907	0.824096	0.150725	5.46754	4.56e-08	2.52e-07	GALA protein
RSc1357	ripG7	T3E	15	35	23	191	243	190	82.0312	1.80857	3.50295	0.255168	7.08778	1.36e-12	1.04e-11	AC251_RS10875	241.379	-0.430395	0.181826	-2.36707	0.0179295	0.0379393	GALA protein
RSc1358	aceA	isocitrate lyase	256	520	292	116	217	162	319.617	-2.40783	-5.30677	0.250686	-9.60497	7.62e-22	9.46e-21	AC251_RS10870	2770.51	1.49042	0.1126	13.2364	5.41e-40	1.7e-38	isocitrate lyase
RSc1359		hypothetical protein	9	21	13	50	61	45	26.5919	0.573076	1.48769	0.331805	1.72715	0.0841412	0.143396	AC251_RS10865	777.255	0.734427	0.149922	4.89873	9.65e-07	4.44e-06	universal stress protein
RSc1360		transcription regulator protein	5	16	8	39	50	30	18.8576	0.753654	1.68606	0.390388	1.93052	0.0535421	0.0978507	AC251_RS10860	445.051	0.42321	0.150275	2.81623	0.00485906	0.0119717	LysR family transcriptional regulator
RSc1362		putative 2-haloalkanoic acid dehalogenase protein	121	361	246	310	573	314	294.496	-0.562943	-1.47728	0.221811	-2.53794	0.0111507	0.0250189	AC251_RS10850	776.208	0.834204	0.201185	4.14646	3.38e-05	0.000125223	haloacid dehalogenase type II
RSc1363	aceB	malate synthase	132	359	190	400	775	494	332.144	0.0195284	1.01363	0.227554	0.085819	0.93161	0.955547	AC251_RS10845	2693.5	0.91697	0.141833	6.46512	1.01e-10	7.24e-10	malate synthase A
RSc1364		hypothetical protein	53	69	52	157	174	185	100.978	0.222416	1.16669	0.329775	0.674449	0.500026	0.601888	AC251_RS10840	658.753	-0.212938	0.149505	-1.42429	0.154364	0.237039	DUF1857 family protein
RSc1365		putative multidrug resistance-like efflux transmembrane protein	90	234	150	290	365	247	207.559	-0.346268	-1.27127	0.157607	-2.19703	0.0280182	0.0559455	AC251_RS10835	422.028	-0.795856	0.144789	-5.49665	3.87e-08	2.16e-07	DHA2 family efflux MFS transporter permease subunit
RSc1366		acyl-CoA-binding protein	10	32	17	60	81	71	35.8442	0.596872	1.51243	0.321637	1.85573	0.0634921	0.113192	AC251_RS10830	1052.05	1.51123	0.136781	11.0485	2.23e-28	4.41e-27	acyl-CoA-binding protein
RSc1367		putative transmembrane protein	1	5	6	30	60	10	12.2102	1.60832	3.04898	0.696535	2.30904	0.0209415	0.0433063	AC251_RS10825	1076.2	-0.111121	0.113336	-0.980452	0.326863	0.4341	tRNA (adenosine(37)-N6)-threonylcarbamoyltransferase complex dimerization subunit type 1 TsaB
RSc1368		acyltransferase protein	51	119	57	141	194	118	101.591	-0.28961	-1.22231	0.218131	-1.32769	0.184281	0.274824	AC251_RS10820	552.789	-0.203966	0.133008	-1.53349	0.125155	0.19874	ribosomal protein S18-alanine N-acetyltransferase
RSc1369		putative DNA polymerase-related protein, bacteriophage-type	20	94	72	196	283	130	103.457	0.456261	1.37198	0.342879	1.33068	0.183295	0.273599	AC251_RS10815	1368.75	-0.342009	0.123698	-2.76487	0.0056946	0.0137933	uracil-DNA glycosylase
RSc1370	lplT	putative lysophospholipid transporter	222	520	346	807	1026	774	536.4	-0.019404	-1.01354	0.139011	-0.139586	0.888987	0.920341	AC251_RS10810	1723.29	-0.707623	0.129117	-5.48047	4.24e-08	2.35e-07	lysophospholipid transporter LplT
RSc1371	alr	alanine racemase	232	756	502	1226	1803	1078	768.002	0.209398	1.15621	0.196044	1.06812	0.285466	0.388564	AC251_RS10805	2344.22	0.334661	0.107744	3.10606	0.00189596	0.0050972	alanine racemase
RSc1372	radA	DNA repair protein RadA	117	395	270	497	805	451	361.054	-0.0950089	-1.06807	0.22544	-0.421437	0.673436	0.751105	AC251_RS10800	918.824	-0.436056	0.126502	-3.44704	0.000566764	0.00170511	DNA repair protein RadA
RSc1373	dsbB	disulfide bond formation protein B	21	72	59	155	220	136	87.8565	0.474403	1.38934	0.257107	1.84515	0.065015	0.11529	AC251_RS10795	859.747	0.327029	0.136762	2.39123	0.016792	0.0357749	disulfide bond formation protein B
RSc1374		hypothetical protein	2	28	25	82	169	54	41.4906	1.18334	2.27102	0.558606	2.11838	0.0341428	0.0664739	AC251_RS10790	696.682	-0.147049	0.12295	-1.19601	0.231693	0.329033	DUF523 domain-containing protein
RSc1375		putative racemase transmembrane protein	4	17	14	32	61	16	18.6231	0.308565	1.23848	0.498567	0.618905	0.535979	0.634227	AC251_RS10785	440.343	-0.979329	0.144719	-6.76709	1.31e-11	1.03e-10	CoA transferase
RSc1376		ABC transporter ATP-binding protein	67	190	149	323	395	243	196.038	-0.0342153	-1.024	0.210166	-0.162801	0.870675	0.907787	AC251_RS10780	1562.75	-0.689032	0.119973	-5.7432	9.29e-09	5.55e-08	ATP-binding cassette domain-containing protein
RSc1377		hypothetical protein	31	167	122	261	401	148	152.427	0.0991547	1.07115	0.403615	0.245667	0.80594	0.859512	AC251_RS10775	4612.93	0.617254	0.140578	4.39082	1.13e-05	4.5e-05	MurR/RpiR family transcriptional regulator
RSc1378		L-asparaginase precursor protein	10	42	41	83	170	45	50.4322	0.342952	1.26835	0.471021	0.728103	0.46655	0.57173	AC251_RS10770	3138.06	0.888054	0.128302	6.92162	4.47e-12	3.62e-11	isoaspartyl peptidase/L-asparaginase
RSc1379		ABC transporter ATP-binding protein	108	302	184	344	423	228	243.627	-0.529541	-1.44347	0.194842	-2.7178	0.00657177	0.0156905	AC251_RS10765	5653.95	1.04525	0.130751	7.99423	1.3e-15	1.36e-14	dipeptide ABC transporter ATP-binding protein
RSc1380		substate-binding periplasmic (PBP) ABC transporter protein	312	515	283	347	379	328	397.76	-1.3946	-2.62916	0.266655	-5.22998	1.7e-07	8.36e-07	AC251_RS10760	10648.4	1.07344	0.13189	8.13887	3.99e-16	4.32e-15	glutathione ABC transporter substrate-binding protein GsiB
RSc1381		transmembrane ABC transporter protein	103	162	93	105	124	97	127.321	-1.4663	-2.76312	0.271674	-5.39727	6.77e-08	3.49e-07	AC251_RS10755	2531.97	0.841394	0.13549	6.20999	5.3e-10	3.6e-09	glutathione ABC transporter permease GsiC
RSc1382		transmembrane ABC transporter protein	32	106	58	63	82	63	67.6073	-1.14633	-2.2135	0.246849	-4.64386	3.42e-06	1.45e-05	AC251_RS10750	2039.66	1.03216	0.126823	8.13857	4e-16	4.32e-15	glutathione ABC transporter permease GsiD
RSc1383		D-aminopeptidase protein	11	39	34	27	48	18	29.1478	-1.14114	-2.20555	0.389724	-2.92807	0.00341077	0.00871912	AC251_RS10745	2140.41	0.642339	0.129998	4.94114	7.77e-07	3.63e-06	P1 family peptidase
RSc1384		hypothetical protein	10	34	34	38	59	20	30.2283	-0.721379	-1.64876	0.418421	-1.72405	0.0846986	0.1441	AC251_RS10740	2053.72	0.762236	0.120628	6.3189	2.63e-10	1.82e-09	M55 family metallopeptidase
RSc1385		chitin-binding protein	2	13	10	22	41	19	13.7333	0.4262	1.34369	0.472456	0.902094	0.367007	0.473343	AC251_RS10735	1280.67	0.326278	0.130181	2.50634	0.0121989	0.0271088	chitin-binding protein
RSc1386	ripH1	T3E	18	33	17	134	154	141	61.8509	1.36843	2.5819	0.301645	4.53656	5.72e-06	2.34e-05	AC251_RS10730	313.089	-0.949756	0.158487	-5.99265	2.06e-09	1.33e-08	type III effector protein hlk1
RSc1387	folE	GTP cyclohydrolase I	72	283	206	508	798	389	299.809	0.338316	1.26428	0.288222	1.1738	0.240474	0.339249	AC251_RS10725	2067.64	0.728753	0.130211	5.59672	2.18e-08	1.26e-07	GTP cyclohydrolase I FolE
RSc1388		N5-glutamine S-adenosyl-L-methionine-dependent methyltransferase	17	40	29	59	93	31	39.1512	-0.24867	-1.18811	0.352785	-0.704877	0.480887	0.585417	AC251_RS10720	1028.33	-0.132684	0.140753	-0.942675	0.345847	0.453884	50S ribosomal protein L3 N(5)-glutamine methyltransferase
RSc1389		hypothetical protein	9	40	17	37	31	24	24.4338	-0.705054	-1.63021	0.391434	-1.80121	0.0716702	0.125706	AC251_RS10715	277.326	-0.36529	0.158643	-2.30258	0.0213023	0.0440059	class IV adenylate cyclase
RSc1390	dapE	succinyl-diaminopimelate desuccinylase	69	206	160	312	411	272	206.173	-0.0736826	-1.0524	0.207607	-0.354914	0.722654	0.790821	AC251_RS10710	1730.63	-0.0772393	0.130784	-0.590585	0.554799	0.654438	succinyl-diaminopimelate desuccinylase
RSc1391		hypothetical protein	5	7	4	16	31	9	9.63998	0.412547	1.33103	0.5701	0.723641	0.469286	0.574801	AC251_RS10705	466.964	-0.290221	0.156812	-1.85075	0.064205	0.113069	ArsC family reductase
RSc1392		putative transmembrane protein	67	83	57	152	171	111	100.427	-0.322595	-1.25058	0.312687	-1.03169	0.302219	0.407037	AC251_RS10700	843.589	-0.220785	0.149478	-1.47704	0.139666	0.21772	hypothetical protein
RSc1393	dapD	2,3,4,5-tetrahydropyridine-2-carboxylate N- succinyltransferase	285	705	410	1143	1309	956	692.163	0.0169462	1.01182	0.142986	0.118516	0.905659	0.933919	AC251_RS10695	4050.49	0.256997	0.120278	2.13669	0.0326229	0.0634873	2%2C3%2C4%2C5-tetrahydropyridine-2%2C6-dicarboxylate N-succinyltransferase
RSc1394	dapC	hypothetical protein	153	427	251	682	887	573	417.789	0.10089	1.07244	0.143811	0.70155	0.48296	0.587368	AC251_RS10690	2279.31	0.0151058	0.140376	0.10761	0.914305	0.941929	succinyldiaminopimelate transaminase
RSc1395		hypothetical protein	13	39	24	53	112	52	39.5218	0.207817	1.15494	0.329788	0.630154	0.528594	0.627597	AC251_RS10685	425.104	-0.281621	0.134956	-2.08676	0.0369099	0.0706131	DMT family transporter
RSc1396		Epoxide hydrolase Alpha/beta hydrolase	33	52	30	116	152	107	68.2897	0.37849	1.29998	0.261862	1.44538	0.148351	0.229612	AC251_RS10680	335.85	-0.400672	0.164985	-2.42854	0.0151597	0.0327842	alpha/beta hydrolase
RSc1397	zipA	ZipA, C-terminal FtsZ-binding region	48	152	109	233	285	194	146.531	-0.0520992	-1.03677	0.210747	-0.247212	0.804744	0.8586	AC251_RS10670	1233.27	-0.0137122	0.130073	-0.10542	0.916043	0.94267	cell division protein FtsZ
RSc1398	ligA	putative DNA ligase (polydeoxyribonucleotide synthase [NAD+]) protein	63	244	192	387	535	306	241.089	0.0538754	1.03805	0.284245	0.189539	0.849671	0.891475	AC251_RS10665	2934.24	-0.60073	0.110204	-5.45109	5.01e-08	2.75e-07	NAD-dependent DNA ligase LigA
RSc1399	def	peptide deformylase	31	59	55	117	190	104	78.134	0.160181	1.11743	0.256112	0.625431	0.531688	0.630346	AC251_RS10660	620.244	-0.394532	0.142324	-2.77207	0.00557004	0.0135411	peptide deformylase
RSc1400		putative transmembrane protein	11	47	33	61	123	55	44.5895	0.112673	1.08123	0.34952	0.322365	0.747177	0.811759	AC251_RS10655	512.352	-0.493355	0.138988	-3.54963	0.000385777	0.00120644	hypothetical protein
RSc1401		Pseudouridine synthase	74	270	185	455	604	394	271.937	0.221754	1.16615	0.229525	0.966142	0.333973	0.440414	AC251_RS10650	5707.87	-0.154239	0.110688	-1.39346	0.163481	0.248215	pseudouridine synthase
RSc1402	glnD	PII uridylyl-transferase	236	569	374	940	1185	820	590.832	0.0382862	1.02689	0.123369	0.310338	0.756304	0.818897	AC251_RS10645	3410.09	-0.174411	0.115385	-1.51155	0.130647	0.206353	[protein-PII] uridylyltransferase
RSc1403	map	methionine aminopeptidase	426	742	436	1065	1299	1002	758.876	-0.259633	-1.19717	0.217088	-1.19598	0.231704	0.329121	AC251_RS10640	3430.55	0.113138	0.127315	0.888644	0.374194	0.482705	type I methionyl aminopeptidase
RSc1404	rpsB	30S ribosomal protein S2	4512	6044	3246	7668	8601	7981	6230	-0.556043	-1.47023	0.338744	-1.64149	0.100697	0.166729	AC251_RS10635	25057	0.179243	0.107611	1.66566	0.0957811	0.158649	30S ribosomal protein S2
RSc1405	tsf	elongation factor Ts	3243	5472	2839	6503	7478	6276	5082.82	-0.517176	-1.43115	0.264666	-1.95407	0.0506924	0.0935152	AC251_RS10630	18624	0.0236531	0.108857	0.217287	0.827985	0.877945	translation elongation factor Ts
RSc1406	pyrH	uridylate kinase	337	589	319	647	905	673	547.867	-0.494613	-1.40894	0.236872	-2.0881	0.0367886	0.0709606	AC251_RS10625	2113.21	-0.47505	0.15045	-3.15753	0.00159109	0.00437057	UMP kinase
RSc1407	frr	ribosome recycling factor	1902	2988	1600	2122	2497	2340	2423.8	-1.22706	-2.34089	0.294702	-4.16372	3.13e-05	0.000115136	AC251_RS10620	6797.84	0.489821	0.126961	3.85806	0.000114291	0.000390814	ribosome recycling factor
RSc1408	uppS	undecaprenyl pyrophosphate synthetase protein	716	1286	724	974	1203	869	1010.97	-1.16577	-2.24354	0.212235	-5.49284	3.96e-08	2.08e-07	AC251_RS10615	4417.49	0.409988	0.10071	4.071	4.68e-05	0.000169461	di-trans%2Cpoly-cis-decaprenylcistransferase
RSc1409	cdsA	phosphatidate cytidylyltransferase transmembrane protein	299	1211	911	1042	1441	918	911.766	-0.723647	-1.65135	0.288927	-2.5046	0.0122589	0.0271513	AC251_RS10610	2751.5	0.222936	0.123025	1.81213	0.0699665	0.122102	phosphatidate cytidylyltransferase
RSc1410	dxr	1-deoxy-D-xylulose 5-phosphate reductoisomerase	368	650	439	453	661	389	526.708	-1.30618	-2.47285	0.188877	-6.91548	4.66e-12	3.4e-11	AC251_RS10605	3359.1	0.189439	0.106852	1.77291	0.076243	0.130861	1-deoxy-D-xylulose-5-phosphate reductoisomerase
RSc1411		hypothetical protein	586	842	576	930	1203	837	835.018	-0.811798	-1.7554	0.250779	-3.23711	0.00120747	0.00341763	AC251_RS10600	2661.57	-0.159913	0.116847	-1.36857	0.171134	0.257973	RIP metalloprotease RseP
RSc1412		putative outer membrane signal peptide protein	3007	3960	2182	4641	5193	4740	3979.24	-0.701159	-1.62581	0.337304	-2.07871	0.0376436	0.0722468	AC251_RS10595	11201.2	-0.0795355	0.126677	-0.627863	0.530094	0.632039	outer membrane protein assembly factor BamA
RSc1413		hypothetical protein	171	579	305	565	645	483	421.72	-0.526206	-1.44014	0.201136	-2.61617	0.00889212	0.0205139	AC251_RS10590	3569.67	0.155773	0.114368	1.36204	0.173185	0.260007	OmpH family outer membrane protein
RSc1414	lpxD	UDP-3-O-[3-hydroxymyristoyl] glucosamine N- acyltransferase	185	569	433	903	1217	647	563.073	-0.0528699	-1.03733	0.227271	-0.232629	0.81605	0.86714	AC251_RS10585	3531.71	-0.468196	0.113538	-4.12368	3.73e-05	0.000137183	UDP-3-O-(3-hydroxymyristoyl)glucosamine N-acyltransferase
RSc1415	fabZ	(3R)-hydroxymyristoyl-ACP dehydratase	317	575	291	532	537	477	463.368	-0.911851	-1.88146	0.264107	-3.45258	0.000555244	0.00168532	AC251_RS10580	1333.73	-0.22409	0.143072	-1.56627	0.117284	0.188102	3-hydroxyacyl-ACP dehydratase FabZ
RSc1416	lpxA	UDP-N-acetylglucosamine acyltransferase	248	540	301	589	651	470	446.721	-0.633814	-1.55166	0.175443	-3.61266	0.000303073	0.000957173	AC251_RS10575	2649.7	-0.464993	0.126905	-3.6641	0.000248212	0.000799309	acyl-ACP--UDP-N-acetylglucosamine O-acyltransferase
RSc1417	lpxB	lipid-A-disaccharide synthase	351	840	598	798	818	586	668.722	-0.974859	-1.96545	0.174765	-5.57811	2.43e-08	1.31e-07	AC251_RS10570	2362.3	-0.753358	0.137175	-5.49196	3.98e-08	2.22e-07	lipid-A-disaccharide synthase
RSc1418	rnhB	ribonuclease HII	53	185	113	145	174	102	125.293	-0.975857	-1.96681	0.23432	-4.16464	3.12e-05	0.000114948	AC251_RS10565	1127.27	-0.761906	0.130358	-5.84473	5.07e-09	3.11e-08	ribonuclease HII
RSc1419		putative tRNA/rRNA methyltransferase protein	69	277	168	186	244	156	178.779	-1.02099	-2.02931	0.25005	-4.08313	4.44e-05	0.000159512	AC251_RS10560	814.271	-0.606436	0.136612	-4.43912	9.03e-06	3.64e-05	RNA methyltransferase
RSc1420		hypothetical protein	338	482	262	869	887	755	547.706	-0.145457	-1.10608	0.311898	-0.46636	0.640958	0.723452	AC251_RS10555	585.808	-0.749732	0.150001	-4.99817	5.79e-07	2.76e-06	kinase/pyrophosphorylase
RSc1421	ppsA	phosphoenolpyruvate synthase	990	1969	1201	4548	5054	3997	2451.01	0.407169	1.32608	0.175334	2.32224	0.0202198	0.0421106	AC251_RS10550	11887.9	-0.329917	0.105027	-3.14126	0.00168223	0.00459239	phosphoenolpyruvate synthase
RSc1422		hypothetical protein	0	5	2	12	27	4	5.36831	1.25517	2.38694	0.851392	1.47425	0.140414	0.2194	AC251_RS10545	355.704	0.0773241	0.171473	0.45094	0.652033	0.739547	NfeD family protein
RSc1423		putative transmembrane protein	105	176	104	174	242	170	159.51	-0.728867	-1.65734	0.232587	-3.13374	0.00172597	0.00472439	AC251_RS10540	768.592	0.110866	0.166715	0.665005	0.506047	0.61245	SPFH/Band 7/PHB domain protein
RSc1424	smpB	tmRNA-BINDING PROTEIN (SMALL PROTEIN B)	100	168	95	219	225	220	163.405	-0.433107	-1.35014	0.279029	-1.5522	0.120615	0.193777	AC251_RS10535	553.288	-0.184915	0.153119	-1.20765	0.22718	0.324098	SsrA-binding protein SmpB
RSc1425		hypothetical protein	240	229	135	159	209	169	226.983	-1.60763	-3.04751	0.423562	-3.79549	0.00014735	0.000492481	AC251_RS10530	281.018	0.059096	0.1611	0.366828	0.713747	0.78996	type II toxin-antitoxin system RatA family toxin
RSc1426		hypothetical protein	2	10	8	28	44	20	13.711	0.891683	1.85534	0.474006	1.88117	0.0599495	0.107879	AC251_RS10525	216.659	-0.108455	0.166057	-0.653121	0.513678	0.618021	RnfH family protein
RSc1427		hypothetical protein	9	29	33	147	224	121	66.4077	1.4697	2.76965	0.332748	4.41687	1e-05	3.98e-05	AC251_RS10520	1184.61	0.0431253	0.134455	0.320743	0.748405	0.819601	DUF4124 domain-containing protein
RSc1428		hypothetical protein	33	90	42	177	236	146	96.1729	0.488768	1.40325	0.221471	2.20692	0.0273194	0.0547485	AC251_RS10515	356.87	-0.822852	0.160973	-5.11174	3.19e-07	1.58e-06	DMT family transporter
RSc1429	guaB	inositol-5-monophosphate dehydrogenase	476	1150	580	2045	2235	1788	1165.87	0.203056	1.15113	0.18504	1.09736	0.272483	0.373439	AC251_RS10510	7959.86	-0.0889051	0.122032	-0.728539	0.466284	0.572684	IMP dehydrogenase
RSc1430		hypothetical protein	17	99	67	241	348	233	124.641	0.962811	1.9491	0.338191	2.84694	0.00441415	0.011052	AC251_RS10505	1426.42	-0.295439	0.131887	-2.24009	0.025085	0.0508115	hypothetical protein
RSc1431	guaA	bifunctional GMP synthase/glutamine amidotransferase protein	399	723	395	1017	1070	994	709.018	-0.278384	-1.21284	0.250285	-1.11227	0.266022	0.366689	AC251_RS10500	4493.47	-0.2819	0.119328	-2.36239	0.0181576	0.0383302	glutamine-hydrolyzing GMP synthase
RSc1432		hypothetical protein	724	654	352	911	1038	1041	809.276	-0.6597	-1.57975	0.463942	-1.42195	0.155042	0.23871	AC251_RS10465	234.564	0.395828	0.194329	2.03689	0.0416606	0.0783184	ribbon-helix-helix protein%2C CopG family
RSc1433		hypothetical protein	124	132	56	163	178	188	142.827	-0.63678	-1.55485	0.464868	-1.36981	0.170746	0.258268	AC251_RS10460	452.891	0.282267	0.134935	2.09187	0.0364498	0.0698589	hypothetical protein
RSc1440	pcaQ	transcriptional regulatory DNA-binding transcription regulator protein	2	16	6	43	57	38	19.1016	1.27682	2.42304	0.430301	2.96727	0.00300457	0.00780876	AC251_RS10455	689.247	0.436605	0.183424	2.3803	0.0172986	0.0367068	pca operon transcription factor PcaQ
RSc1441	pcaH	protocatechuate 3,4-dioxygenase subunit beta oxidoreductase protein	21	28	27	64	71	60	40.5398	0.0249436	1.01744	0.320503	0.0778265	0.937966	0.960384	AC251_RS10450	714.147	0.0973121	0.138944	0.700369	0.483697	0.589577	protocatechuate 3%2C4-dioxygenase subunit beta
RSc1442	pcaG	protocatechuate 3,4-dioxygenase alpha chain oxidoreductase protein	12	33	29	68	88	63	40.4589	0.280019	1.21421	0.290641	0.963454	0.33532	0.441627	AC251_RS10445	372.712	-0.0322579	0.173398	-0.186033	0.852419	0.89509	protocatechuate 3%2C4-dioxygenase subunit alpha
RSc1443		putative ligase protein	4	23	15	36	53	30	21.4172	0.245814	1.18576	0.380131	0.646655	0.517855	0.618649	AC251_RS10440	750.977	0.415827	0.124917	3.32881	0.000872173	0.0025418	RNA 2'%2C3'-cyclic phosphodiesterase
RSc1444		hypothetical protein	3	16	12	54	100	23	23.9366	1.16731	2.24593	0.532095	2.19381	0.0282494	0.0562957	AC251_RS10435	1053	0.069901	0.128339	0.544661	0.585987	0.68348	DsbA family protein
RSc1445		hypothetical protein	6	17	13	125	182	115	51.307	2.23989	4.72362	0.316356	7.08029	1.44e-12	1.1e-11	AC251_RS10430	179.68	-0.176924	0.19018	-0.930297	0.352217	0.459606	MFS transporter
RSc1446	hipA	putative HIPA transcription regulator protein	2	24	17	176	278	134	67.6134	2.4941	5.63376	0.393233	6.34254	2.26e-10	1.45e-09	AC251_RS10425	553.223	-0.138335	0.13063	-1.05898	0.289609	0.3948	type II toxin-antitoxin system HipA family toxin
RSc1447		putative transcription regulator protein	9	27	13	118	131	106	48.2001	1.59361	3.01803	0.308527	5.1652	2.4e-07	1.17e-06	AC251_RS10420	176.973	-0.133801	0.183304	-0.72994	0.465427	0.572162	helix-turn-helix transcriptional regulator
RSc1448		hypothetical protein	1	11	9	22	27	13	10.8441	0.301225	1.23219	0.522802	0.576174	0.564497	0.658602	AC251_RS10415	857.566	-0.262671	0.129271	-2.03194	0.0421593	0.0790319	oxaloacetate decarboxylase
RSc1449		hypothetical protein	42	148	91	657	820	533	269.941	1.58817	3.00667	0.20157	7.87899	3.3e-15	2.9e-14	AC251_RS10405	1196.23	0.545608	0.129699	4.20672	2.59e-05	9.78e-05	7-carboxy-7-deazaguanine synthase
RSc1450		putative 6-pyruvoyl tetrahydrobiopterin synthase protein	95	172	81	366	434	349	207.189	0.413614	1.33202	0.261171	1.58369	0.113264	0.183563	AC251_RS10400	853.989	0.0366843	0.114791	0.319576	0.74929	0.820401	6-carboxytetrahydropterin synthase QueD
RSc1451		putative hydrolase protein	2	19	20	60	94	46	29.1667	1.00302	2.0042	0.458308	2.18854	0.0286305	0.0569641	AC251_RS10395	391.54	-0.366958	0.146618	-2.50282	0.0123208	0.0273583	tRNA adenosine(34) deaminase TadA
RSc1452	ldcA	L,D-carboxypeptidase A	52	158	121	288	302	212	161.919	0.0226099	1.0158	0.235234	0.0961162	0.923428	0.948129	AC251_RS10390	458.602	-0.403822	0.148726	-2.71521	0.00662342	0.0156712	muramoyltetrapeptide carboxypeptidase
RSc1453		ABC transporter ATP-binding protein	536	1031	567	1471	1706	1442	1018.63	-0.185456	-1.13718	0.214698	-0.863798	0.387699	0.493777	AC251_RS10385	2708.09	0.143263	0.13662	1.04862	0.294351	0.399929	ABC-F family ATPase
RSc1454		putative signal peptide protein	21	28	33	17	25	22	28.6088	-1.68978	-3.22607	0.392209	-4.30837	1.64e-05	6.35e-05	AC251_RS10380	632.04	1.4666	0.216294	6.78062	1.2e-11	9.37e-11	hypothetical protein
RSc1455		hypothetical protein	14	10	12	18	30	28	18.4005	-0.334898	-1.26129	0.504818	-0.663404	0.507072	0.608242	AC251_RS10375	726.559	0.139578	0.135854	1.02741	0.304226	0.410078	hypothetical protein
RSc1456	betB	putative betaine aldehyde dehydrogenase (BADH) oxidoreductase protein	65	243	156	368	530	304	229.457	0.130395	1.09459	0.233572	0.558267	0.576662	0.668419	AC251_RS10370	2150.22	0.297219	0.102146	2.90974	0.00361731	0.00918521	aldehyde dehydrogenase family protein
RSc1457		hypothetical protein	18	62	62	117	149	123	74.2472	0.200777	1.14932	0.326145	0.615606	0.538155	0.635961	AC251_RS10365	335.812	-0.27757	0.163833	-1.69422	0.090223	0.150672	DUF1289 domain-containing protein
RSc1458		hypothetical protein	5	22	12	30	50	20	18.7273	0.0811914	1.05789	0.414065	0.196084	0.844545	0.887216	AC251_RS10360	814.622	0.168571	0.139147	1.21146	0.225717	0.322445	glycoside hydrolase family 15 protein
RSc1459		hypothetical protein	11	61	39	115	178	82	62.2126	0.512286	1.42631	0.347562	1.47394	0.140497	0.219431	AC251_RS10355	1320.93	0.177022	0.147762	1.19802	0.23091	0.328184	DUF2252 domain-containing protein
RSc1460		methyl-accepting chemotaxis transducer transmembrane protein	12	31	23	724	1268	606	272.602	3.94598	15.412	0.28676	13.7606	4.4e-43	1.18e-41	AC251_RS10350	498.218	-1.43645	0.158086	-9.08652	1.02e-19	1.29e-18	methyl-accepting chemotaxis protein
RSc1461		putative transporter transmembrane protein	10	40	32	87	109	55	44.4102	0.339103	1.26497	0.32826	1.03303	0.30159	0.406609	AC251_RS10345	303.117	-0.664958	0.188157	-3.53407	0.000409212	0.00126703	MgtC/SapB family protein
RSc1462		putative fatty acyl CoA reductase	31	91	85	419	580	353	186.704	1.4099	2.65718	0.250825	5.62103	1.9e-08	1.03e-07	AC251_RS10340	425.037	-0.0595452	0.155548	-0.38281	0.701861	0.779568	SDR family oxidoreductase
RSc1463		hypothetical protein	10	31	22	50	58	33	29.3565	-0.114588	-1.08267	0.322919	-0.35485	0.722702	0.790821	AC251_RS10335	1213.77	0.550952	0.174173	3.16325	0.0015602	0.0043013	XdhC family protein
RSc1464	coxG	Carbon monoxide dehydrogenase subunit G	2	1	3	5	16	7	4.48366	0.74328	1.67398	0.802492	0.926215	0.354334	0.461532	AC251_RS10330	414.638	0.215877	0.16258	1.32782	0.184238	0.273191	carbon monoxide dehydrogenase subunit G
RSc1465	coxE	carbon monoxide dehydrogenase subunit E	1	1	1	4	6	6	2.50233	1.00666	2.00925	0.966378	1.04168	0.297561	0.402065	AC251_RS10325	106.424	0.396992	0.221039	1.79602	0.072491	0.125722	VWA domain-containing protein
RSc1466		ATPase associated with various cellular activities, AAA-5	2	9	8	10	11	4	6.93219	-0.856077	-1.81011	0.603751	-1.41793	0.156211	0.239918	AC251_RS10320	87.6709	0.536816	0.238584	2.25001	0.0244482	0.0496353	MoxR family ATPase
RSc1467		oxidoreductase protein	2	20	7	7	11	10	8.94712	-1.15621	-2.22871	0.587853	-1.96684	0.0492021	0.0912031	AC251_RS10315	149.057	0.980128	0.20376	4.8102	1.51e-06	6.77e-06	xanthine dehydrogenase family protein subunit M
RSc1468		oxidoreductase protein	16	38	35	71	99	59	45.246	0.0557036	1.03937	0.280325	0.198711	0.842489	0.88543	AC251_RS10310	944.479	1.04757	0.13912	7.52999	5.07e-14	4.74e-13	xanthine dehydrogenase family protein molybdopterin-binding subunit
RSc1469		putative dehydrogenase oxidoreductase protein	4	25	15	45	63	33	23.9148	0.427594	1.34499	0.379282	1.12738	0.259583	0.359711	AC251_RS10305	538.888	1.31026	0.188848	6.93818	3.97e-12	3.24e-11	(2Fe-2S)-binding protein
RSc1470		hypothetical protein	154	171	107	1043	1072	1007	444.297	1.43186	2.69795	0.367617	3.89498	9.82e-05	0.000335878	AC251_RS28005	22585.7	-0.0592081	0.153839	-0.384869	0.700334	0.778035	hypothetical protein
RSc1471	creA	putative CREA signal peptide protein	27	27	11	27	47	54	31.8508	-0.408908	-1.32768	0.544461	-0.751033	0.452633	0.557826	AC251_RS10300	203.378	0.294008	0.190333	1.5447	0.122418	0.194979	CreA family protein
RSc1472		transcription regulator protein	6	36	22	71	99	61	37.6504	0.611575	1.52793	0.330921	1.8481	0.0645883	0.114696	AC251_RS10295	704.611	0.390266	0.146188	2.66962	0.0075938	0.0176833	LysR family transcriptional regulator
RSc1473		putative multidrug resistance-like transmembrane protein	21	60	42	119	165	88	67.0077	0.303767	1.23436	0.246801	1.23082	0.218391	0.314508	AC251_RS10290	638.378	0.401106	0.165689	2.42084	0.0154847	0.0334189	MFS transporter
RSc1474		probable Type III effecor chaperone	0	0	3	23	47	14	8.83925	3.13063	8.75815	0.882955	3.54563	0.000391681	0.00121548	AC251_RS10285	109.671	-0.301703	0.239067	-1.262	0.206948	0.300567	hypothetical protein
RSc1475	ripM	T3E	9	25	18	105	224	89	53.2449	1.65238	3.14352	0.363332	4.54786	5.42e-06	2.23e-05	AC251_RS10280	426.381	-0.407964	0.135417	-3.01264	0.00258982	0.00678132	type III effector protein
RSc1476		hypothetical protein	37	52	48	79	107	99	66.0352	-0.281667	-1.2156	0.310069	-0.908399	0.363667	0.470251	AC251_RS10275	1074.53	0.840189	0.204719	4.10411	4.06e-05	0.000148757	penicillin-binding protein
RSc1477	bioA	adenosylmethionine--8-amino-7-oxononanoatetransaminase	11	32	29	94	177	89	53.1492	0.996509	1.99517	0.320083	3.11328	0.00185018	0.00503401	AC251_RS10270	727.425	0.0476256	0.139922	0.340372	0.733577	0.806691	adenosylmethionine--8-amino-7-oxononanoate transaminase
RSc1478	bioF	8-amino-7-oxononanoate synthase	3	22	24	60	91	27	28.5526	0.556894	1.4711	0.540267	1.03078	0.302646	0.407117	AC251_RS10265	668.27	0.065719	0.13115	0.5011	0.616301	0.709789	8-amino-7-oxononanoate synthase
RSc1479	bioD	dithiobiotin synthetase	0	1	3	7	13	3	3.15221	1.05177	2.07307	0.946624	1.11107	0.266538	0.367189	AC251_RS10260	215.527	-0.307828	0.172138	-1.78827	0.0737332	0.127336	dethiobiotin synthase
RSc1480		lipoprotein transmembrane	46	82	32	125	165	120	82.8098	0.0449555	1.03165	0.307766	0.146071	0.883866	0.915609	AC251_RS10255	495.832	0.299287	0.134675	2.2223	0.0262633	0.0528153	hypothetical protein
RSc1481		hypothetical protein	37	72	46	53	105	71	62.4576	-0.752245	-1.68441	0.28059	-2.68094	0.00734162	0.0173107	AC251_RS10250	1280.21	-0.0709975	0.185655	-0.382416	0.702153	0.779729	hypothetical protein
RSc1482		hypothetical protein	8	25	20	33	48	41	25.3312	-0.0599161	-1.04241	0.354559	-0.168987	0.865807	0.90498	AC251_RS10245	254.565	-0.541868	0.187938	-2.88323	0.00393614	0.00989066	DUF1653 domain-containing protein
RSc1483		hypothetical protein	31	130	77	242	327	177	129.708	0.411091	1.32969	0.263335	1.56109	0.118502	0.19075	AC251_RS10240	459.053	-0.239432	0.161453	-1.48299	0.138078	0.216031	hypothetical protein
RSc1495		hypothetical protein	133	222	158	229	281	179	203.233	-0.917739	-1.88915	0.209573	-4.37909	1.19e-05	4.68e-05	AC251_RS08365	3185.45	1.41111	0.153897	9.16919	4.77e-20	6.17e-19	hemagglutinin
RSc1496		hypothetical protein	18	38	26	51	87	37	37.8069	-0.238385	-1.17967	0.312574	-0.762652	0.445671	0.551426	AC251_RS08370	429.202	1.2841	0.141244	9.09134	9.78e-20	1.24e-18	hypothetical protein
RSc1497		Methyltransferase FkbM	9	19	17	22	13	16	16.7975	-1.0649	-2.09202	0.454917	-2.34086	0.0192393	0.0402532	AC251_RS08375	126.444	1.34268	0.227135	5.91137	3.39e-09	2.13e-08	FkbM family methyltransferase
RSc1498		putative bacteriophage protein	6	17	14	8	18	8	12.3487	-1.40301	-2.64453	0.473755	-2.96147	0.00306179	0.0079429	AC251_RS08380	93.4803	1.09979	0.248899	4.41863	9.93e-06	3.98e-05	hypothetical protein
RSc1499		hypothetical conserved protein	38	95	51	49	82	59	64.3037	-1.22313	-2.33453	0.252973	-4.83504	1.33e-06	5.98e-06	AC251_RS08385	69.5365	1.16232	0.272597	4.26388	2.01e-05	7.7e-05	2OG-Fe(II) oxygenase
RSc1500		Aldo/keto reductase	5	18	6	22	33	17	13.8362	0.0517499	1.03652	0.445134	0.116257	0.907449	0.935186	AC251_RS08390	66.6618	0.62169	0.268829	2.31259	0.0207452	0.04309	aldo/keto reductase
RSc1501	mel	Tyrosinase	260	622	446	87	118	64	356.133	-3.59476	-12.0818	0.183382	-19.6026	1.47e-85	1.15e-83	AC251_RS08395	7802.77	2.29308	0.138782	16.5229	2.51e-61	1.64e-59	tyrosinase family protein
RSc1502		hypothetical protein	234	609	436	104	125	65	343.276	-3.39675	-10.5323	0.209444	-16.218	3.76e-59	1.46e-57	AC251_RS08400	3490.99	2.00487	0.134679	14.8863	4.04e-50	1.76e-48	hypothetical protein
RSc1503		hypothetical protein	244	589	364	59	92	64	317.132	-3.75145	-13.4679	0.181306	-20.6912	4.15e-95	4.23e-93	AC251_RS08405	1909.92	1.02412	0.117126	8.74376	2.25e-18	2.67e-17	SCO family protein
RSc1504		hypothetical protein	90	264	108	99	116	107	143.262	-1.71971	-3.29369	0.26864	-6.40154	1.54e-10	1e-09	AC251_RS08410	6856.37	-0.927611	0.153266	-6.0523	1.43e-09	9.36e-09	universal stress protein
RSc1505		alcohol dehydrogenase-like oxidoreductase protein	5	17	11	15	29	8	12.7997	-0.642707	-1.56126	0.49141	-1.30788	0.190913	0.282437	AC251_RS08415	548.396	-0.693173	0.222739	-3.11204	0.00185799	0.0050129	zinc-dependent alcohol dehydrogenase family protein
RSc1506		hypothetical protein	0	0	1	2	4	1	0.931017	1.09334	2.13368	1.37513	0.795087	0.426563	0.533337	AC251_RS08420	365.228	-0.561827	0.217569	-2.5823	0.00981452	0.0222779	DUF2892 domain-containing protein
RSc1507		hypothetical protein	11	23	11	9	3	2	12.742	-2.85605	-7.24029	0.601641	-4.7471	2.06e-06	9.03e-06	AC251_RS08425	1348.33	1.43593	0.170597	8.41707	3.86e-17	4.38e-16	hypothetical protein
RSc1511		hypothetical protein	17	53	29	88	121	90	54.0588	0.336373	1.26258	0.258156	1.30298	0.192581	0.284288	AC251_RS08435	724.376	-0.0373523	0.12941	-0.288634	0.772861	0.836885	TraR/DksA family transcriptional regulator
RSc1512		hypothetical protein	140	276	173	184	236	225	216.352	-1.15182	-2.22194	0.23489	-4.90364	9.41e-07	4.3e-06	AC251_RS08440	2975.18	-0.261986	0.177469	-1.47624	0.13988	0.217888	DUF1488 domain-containing protein
RSc1513	rnhA	ribonuclease H	38	68	37	81	82	90	63.3031	-0.453583	-1.36944	0.314332	-1.44301	0.149018	0.23036	AC251_RS08445	422.675	-0.296022	0.161257	-1.83571	0.0664004	0.116415	ribonuclease HI
RSc1514		hypothetical protein	25	91	47	169	267	126	93.6145	0.51865	1.43261	0.268386	1.93248	0.0533004	0.0974959	AC251_RS08450	1996.35	0.0175706	0.159488	0.110169	0.912276	0.941	class I SAM-dependent methyltransferase
RSc1515	gloB	putative hydroxyacylglutathione hydrolase protein	44	180	159	267	412	196	177.195	-0.0717876	-1.05102	0.343022	-0.20928	0.83423	0.879311	AC251_RS08455	1093.42	0.361412	0.123873	2.91762	0.00352719	0.00899509	hydroxyacylglutathione hydrolase
RSc1518	prpE	propionyl-CoA synthetase	13	42	37	81	134	72	50.7748	0.341899	1.26742	0.301092	1.13553	0.256154	0.356363	AC251_RS08465	1180.97	0.263284	0.131397	2.00373	0.045099	0.0837441	propionate--CoA ligase
RSc1519	carA	carbamoyl phosphate synthase small subunit	1472	1836	1194	8380	10465	8917	4084.54	1.21365	2.31924	0.319561	3.79787	0.000145945	0.000488113	AC251_RS08470	4123.75	-0.573106	0.152699	-3.75318	0.000174603	0.000576256	glutamine-hydrolyzing carbamoyl-phosphate synthase small subunit
RSc1520		leucine export protein LeuE	40	75	45	210	278	155	105.364	0.68091	1.60315	0.225909	3.01409	0.00257755	0.00682333	AC251_RS08475	1376.93	-0.448489	0.148871	-3.01261	0.00259012	0.00678132	leucine efflux protein LeuE
RSc1521	carB	carbamoyl phosphate synthase large subunit	904	2027	1177	3830	4992	3731	2303.96	0.326087	1.25361	0.140509	2.32076	0.0203001	0.0422424	AC251_RS08480	17024.2	0.0149915	0.109308	0.137149	0.890913	0.923813	carbamoyl-phosphate synthase large subunit
RSc1522	greA	transcription elongation factor GreA	600	1077	654	1103	1159	1018	938.752	-0.814644	-1.75886	0.224825	-3.62345	0.0002907	0.000923944	AC251_RS08485	2573.35	0.0784642	0.158855	0.493935	0.621352	0.713565	transcription elongation factor GreA
RSc1523		hypothetical protein	360	674	433	714	908	685	610.853	-0.663523	-1.58395	0.176614	-3.75691	0.000172025	0.000569989	AC251_RS08490	1435.31	-0.276224	0.119389	-2.31365	0.0206871	0.042986	DUF4149 domain-containing protein
RSc1524	yhbY	putative RNA-binding protein	77	212	166	372	446	274	221.617	-0.0167337	-1.01167	0.20597	-0.0812432	0.935249	0.958294	AC251_RS08495	2164.06	0.221644	0.113698	1.94942	0.0512455	0.0933608	YhbY family RNA-binding protein
RSc1525	rrmJ	ribosomal RNA large subunit methyltransferase J	172	272	151	245	291	262	238.443	-0.903396	-1.87046	0.283042	-3.19174	0.00141419	0.00393356	AC251_RS08500	1929.75	0.00447631	0.132309	0.0338322	0.973011	0.981705	RlmE family RNA methyltransferase
RSc1526	hflB	ATP-dependent zinc metallopeptidase	5143	7302	4225	6587	7987	6462	6604.26	-1.03154	-2.04421	0.292591	-3.52555	0.000422609	0.00130496	AC251_RS08505	17633.5	0.244937	0.0999849	2.44974	0.014296	0.0312862	ATP-dependent zinc metalloprotease FtsH
RSc1527	folP	7,8-dihydropteroate synthase protein	40	144	80	243	312	195	137.635	0.265001	1.20164	0.216285	1.22524	0.220484	0.316517	AC251_RS08510	1769.98	-0.0140904	0.132615	-0.10625	0.915384	0.942192	dihydropteroate synthase
RSc1528	mrsA	putative phosphoglucosamine mutase (MRSA protein)	419	992	600	682	944	610	723.21	-1.13555	-2.19703	0.118993	-9.54298	1.39e-21	1.71e-20	AC251_RS08515	6432.02	0.630974	0.114214	5.5245	3.3e-08	1.87e-07	phosphoglucosamine mutase
RSc1529	pstS1	phosphate ABC transporter phosphate-binding protein	476	1362	653	18202	29358	21514	7612.98	3.53933	11.6264	0.206903	17.1062	1.33e-65	6.1e-64	AC251_RS08520	3879.42	0.00182486	0.107407	0.0169901	0.986444	0.991345	phosphate ABC transporter substrate-binding protein PstS
RSc1530	pstC	phosphate transporter permease subunit	46	196	115	3327	4834	3361	1250.94	3.7832	13.7675	0.247387	15.2927	8.56e-53	2.89e-51	AC251_RS08525	540.801	0.054918	0.132593	0.414185	0.678739	0.76009	phosphate ABC transporter permease PstC
RSc1531	pstA	phosphate transporter permease subunit	10	109	80	1914	2895	2044	738.941	3.88146	14.7379	0.490027	7.92091	2.36e-15	2.09e-14	AC251_RS08530	277.149	0.195388	0.163755	1.19318	0.2328	0.33034	phosphate ABC transporter permease PstA
RSc1532	pstB	phosphate ABC transporter ATP-binding protein	65	246	120	2082	2762	2357	841.099	2.85967	7.25851	0.247921	11.5346	8.83e-31	1.56e-29	AC251_RS08535	230.391	0.237359	0.159872	1.48468	0.137629	0.215456	phosphate ABC transporter ATP-binding protein PstB
RSc1533	phoU	phosphate transporter PhoU	54	223	119	2420	3291	2376	914.459	3.13588	8.79008	0.235578	13.3114	1.99e-40	4.81e-39	AC251_RS08540	714.572	0.392213	0.12821	3.05916	0.00221958	0.00588084	phosphate signaling complex protein PhoU
RSc1534	phoB	phosphate regulon two-component response regulator transcription regulator protein	102	270	158	1323	1852	1524	611.163	1.89022	3.70692	0.192364	9.82629	8.68e-23	1.13e-21	AC251_RS08545	1038.49	0.0722785	0.132128	0.547036	0.584354	0.682175	phosphate regulon transcriptional regulator PhoB
RSc1535	phoR	phosphate regulon two-component sensor kinase transcription regulator protein	231	550	311	2159	2942	2362	1034.2	1.50133	2.83104	0.172093	8.72398	2.69e-18	2.85e-17	AC251_RS08550	973.206	-0.234229	0.13284	-1.76324	0.0778606	0.132949	phosphate regulon sensor histidine kinase PhoR
RSc1536	ppk	polyphosphate kinase	204	451	240	1670	2583	1753	830.256	1.44557	2.7237	0.180459	8.01052	1.14e-15	1.03e-14	AC251_RS08555	3066.11	0.330041	0.128327	2.57188	0.0101147	0.0229299	polyphosphate kinase 1
RSc1537	ppx	exopolyphosphatase protein	441	1007	652	1316	1699	1162	946.715	-0.29907	-1.23035	0.111652	-2.67859	0.00739325	0.0174102	AC251_RS08560	3230.52	-0.263241	0.10977	-2.39812	0.0164794	0.0352221	exopolyphosphatase
RSc1538		hypothetical protein	3	18	5	265	536	317	117.034	4.12058	17.3947	0.413992	9.95328	2.44e-23	3.26e-22	AC251_RS08565	172.589	0.0546373	0.192919	0.283214	0.777013	0.840181	GNAT family N-acetyltransferase
RSc1539		hydrolase protein	0	1	2	9	17	6	3.79902	1.90363	3.74153	0.92104	2.06683	0.0387505	0.0741999	AC251_RS08570	403.546	0.733369	0.180848	4.05517	5.01e-05	0.000180617	phosphohistidine phosphatase SixA
RSc1540		putative acyltransferase	1152	1241	632	773	902	698	1088.16	-1.76785	-3.40547	0.405346	-4.36135	1.29e-05	5.05e-05	AC251_RS08580	270.907	-0.634157	0.165411	-3.83384	0.00012616	0.000427543	acyltransferase
RSc1541		hypothetical protein	0	2	7	7	32	10	6.79362	0.960562	1.94607	0.871791	1.10183	0.270538	0.371282	AC251_RS08605	294.122	0.0807519	0.166955	0.483674	0.628618	0.719757	sulfite exporter TauE/SafE family protein
RSc1542		putative Sulfide:quinone oxidoreductase	5	27	23	97	138	64	42.3438	1.15425	2.22569	0.372428	3.09925	0.00194008	0.00525856	AC251_RS08610	473.783	0.51617	0.132373	3.89935	9.65e-05	0.000332166	NAD(P)/FAD-dependent oxidoreductase
RSc1543		transcription regulator protein	2	8	6	101	132	63	33.2148	2.85775	7.24882	0.4499	6.35196	2.13e-10	1.37e-09	AC251_RS08615	164.779	1.01852	0.199692	5.10046	3.39e-07	1.67e-06	metalloregulator ArsR/SmtB family transcription factor
RSc1544		Beta-lactamase hydrolase-like protein	29	163	105	955	1322	769	373.183	2.14305	4.41696	0.331111	6.47232	9.65e-11	6.4e-10	AC251_RS08620	395.812	0.504305	0.151348	3.3321	0.000861943	0.00251614	MBL fold metallo-hydrolase
RSc1545		hypothetical protein	5	19	14	26	50	38	20.5393	0.318066	1.24666	0.406686	0.782092	0.43416	0.540264	AC251_RS08625	310.755	-0.324376	0.179732	-1.80478	0.0711099	0.12361	EAL domain-containing protein
RSc1546		Peroxidase / Pyruvate formate lyase - related protein	1717	2489	1469	195	288	237	1581.41	-4.31675	-19.9283	0.301297	-14.3272	1.48e-46	4.27e-45	AC251_RS08640	15633.5	1.82475	0.129792	14.0591	6.78e-45	2.48e-43	Dyp-type peroxidase
RSc1547		hypothetical protein	391	425	208	25	28	26	293.87	-5.0291	-32.6521	0.454591	-11.0629	1.9e-28	3.18e-27	AC251_RS08645	2327.42	1.77116	0.12188	14.532	7.6e-48	3.01e-46	YukJ family protein
RSc1555		hypothetical protein	1	13	17	56	117	44	28.1381	1.46342	2.75761	0.551969	2.65127	0.00801897	0.0186897	AC251_RS08670	710.908	0.17001	0.132833	1.27988	0.200586	0.292661	hypothetical protein
RSc1556		oxidoreductase protein	37	103	62	102	123	93	81.45	-0.603665	-1.51957	0.21558	-2.80018	0.00510735	0.0125545	AC251_RS08675	713.111	-0.0513223	0.12955	-0.396157	0.691989	0.771834	FAD-binding oxidoreductase
RSc1557		hypothetical protein	4	9	3	10	26	9	8.25175	0.154663	1.11316	0.592928	0.260846	0.794212	0.850089	AC251_RS08680	122.978	-0.0985926	0.212519	-0.463924	0.642702	0.731126	DUF2069 domain-containing protein
RSc1558	wrbA	TRP repressor binding protein	9	53	40	104	162	69	56.2139	0.461401	1.37688	0.389927	1.1833	0.23669	0.334774	AC251_RS08685	654.564	0.176073	0.129615	1.35843	0.174327	0.26149	NAD(P)H:quinone oxidoreductase
RSc1559	rbn	putative ribonuclease BN transmembrane protein	109	241	166	445	560	353	266.429	0.0945663	1.06774	0.15401	0.614026	0.539198	0.636677	AC251_RS08690	1499.7	-0.286688	0.123642	-2.31869	0.0204117	0.0424636	YihY family inner membrane protein
RSc1560		putative transmembrane protein	32	145	81	174	209	210	120.831	0.0405124	1.02848	0.318246	0.127299	0.898704	0.928658	AC251_RS08695	604.998	0.153732	0.148175	1.03751	0.2995	0.405161	DUF962 domain-containing protein
RSc1561		hydrolase protein	5	29	20	27	59	25	23.0629	-0.222573	-1.16681	0.43038	-0.517155	0.605048	0.691006	AC251_RS08700	339.319	0.19758	0.157352	1.25566	0.20924	0.303398	alpha/beta hydrolase
RSc1562	metZ	O-acetylhomoserine aminocarboxypropyltransferase (Homocysteine synthase)	5	52	20	70	99	60	39.1944	0.430605	1.3478	0.435846	0.987973	0.323166	0.429543	AC251_RS08705	807.78	0.14678	0.124768	1.17642	0.239426	0.338024	O-acetylhomoserine aminocarboxypropyltransferase
RSc1563		hypothetical protein	537	698	358	825	945	891	707.174	-0.631362	-1.54903	0.359085	-1.75825	0.0787048	0.135989	AC251_RS08710	7741.72	0.579157	0.114722	5.04837	4.46e-07	2.16e-06	CBS domain-containing protein
RSc1564		hypothetical protein	88	234	111	392	502	328	228.584	0.233707	1.17585	0.187037	1.24953	0.211472	0.306758	AC251_RS08715	2116.51	-0.173514	0.116062	-1.49501	0.134911	0.211826	MFS transporter
RSc1565		putative FKBP-type peptidyl-prolyl cis-trans isomerase signal peptide protein	22	59	29	93	123	73	55.7064	0.116347	1.08399	0.252144	0.461432	0.644489	0.725959	AC251_RS08720	1784.56	0.0890226	0.107832	0.825564	0.409051	0.518223	FKBP-type peptidyl-prolyl cis-trans isomerase
RSc1566	aroC	chorismate synthase	73	205	114	290	459	247	193.84	0.0622735	1.04411	0.193343	0.322088	0.747386	0.811811	AC251_RS08725	2588.83	-0.248267	0.116648	-2.12833	0.0333094	0.0647046	chorismate synthase
RSc1567	etf	electron transfer flavoprotein-ubiquinone oxidoreductase	393	808	543	1933	2805	1616	1077.43	0.535927	1.44987	0.143752	3.72814	0.0001929	0.00063327	AC251_RS08730	5262.11	-0.0685504	0.103984	-0.659242	0.509741	0.615253	electron transfer flavoprotein-ubiquinone oxidoreductase
RSc1568		short chain dehydrogenase	86	298	197	313	386	290	238.779	-0.456433	-1.37215	0.219415	-2.08023	0.0375046	0.0720632	AC251_RS08735	876.748	0.229565	0.127228	1.80436	0.0711755	0.123643	SDR family oxidoreductase
RSc1569		putative transcription regulator protein	74	166	138	249	320	229	176.04	-0.21916	-1.16406	0.191541	-1.14419	0.252543	0.352304	AC251_RS08740	473.337	-0.238848	0.148539	-1.60798	0.10784	0.174804	LuxR C-terminal-related transcriptional regulator
RSc1570	lpsI	fesuccinyl-CoA:3-ketoacid-coenzyme A transferase subunit A protein	129	291	208	186	322	158	222.671	-1.24052	-2.36283	0.203524	-6.09517	1.09e-09	6.59e-09	AC251_RS08745	3024.41	0.429292	0.140905	3.04668	0.00231381	0.00610914	CoA transferase subunit A
RSc1571	lpsJ	succinyl-CoA:3-ketoacid-coenzyme A transferase subunit B protein	255	586	322	276	351	300	383.637	-1.58987	-3.01022	0.191851	-8.28701	1.16e-16	1.1e-15	AC251_RS08750	2870.91	0.610197	0.113758	5.364	8.14e-08	4.36e-07	CoA transferase subunit B
RSc1572		3-hydroxybutyrate dehydrogenase	205	716	480	434	609	347	471.281	-1.25002	-2.37845	0.226506	-5.51872	3.41e-08	1.81e-07	AC251_RS08755	3696.8	0.535844	0.104329	5.13608	2.81e-07	1.39e-06	3-hydroxybutyrate dehydrogenase
RSc1573		hypothetical protein	66	258	124	328	514	271	214.197	0.0844761	1.0603	0.250384	0.337386	0.735826	0.802222	AC251_RS08760	2312.55	0.119332	0.112006	1.06541	0.286692	0.391326	alpha/beta hydrolase
RSc1575		hypothetical protein	69	139	89	164	220	146	128.835	-0.469594	-1.38472	0.185147	-2.53633	0.0112021	0.0251003	AC251_RS08765	658.593	-0.0285648	0.135906	-0.21018	0.833527	0.882236	RidA family protein
RSc1576	relA	GTP pyrophosphokinase	380	644	456	605	732	454	565.333	-1.07539	-2.10729	0.200381	-5.36674	8.02e-08	4.1e-07	AC251_RS08770	3855.09	-0.248876	0.111519	-2.23169	0.0256354	0.0517682	bifunctional (p)ppGpp synthetase/guanosine-3'%2C5'-bis(diphosphate) 3'-pyrophosphohydrolase
RSc1577	thrS	threonyl-tRNA synthetase	4242	5093	2907	7082	8781	7382	5746.58	-0.481162	-1.39587	0.353093	-1.36271	0.172975	0.260926	AC251_RS08780	10684.9	0.342433	0.117103	2.92422	0.00345322	0.00882767	threonine--tRNA ligase
RSc1578	infC	translation initiation factor protein	7263	7158	3893	6448	6725	6625	7252.92	-1.30746	-2.47505	0.43428	-3.01064	0.002607	0.00688302	AC251_RS08785	7771.73	-0.0632662	0.139206	-0.454478	0.649485	0.736814	translation initiation factor IF-3
RSc1579	rpmI	50S ribosomal protein L35	2877	2467	1091	2657	2516	2547	2680.33	-1.18532	-2.27414	0.512603	-2.31236	0.0207581	0.0429626	AC251_RS08790	22670.4	-0.024882	0.15685	-0.158636	0.873956	0.91229	50S ribosomal protein L35
RSc1580	rplT	50S ribosomal protein L20	4930	5753	2905	5752	5903	5456	5520.68	-1.05981	-2.08466	0.392857	-2.69771	0.00698176	0.0165584	AC251_RS08795	14642.4	0.318018	0.124427	2.55585	0.0105927	0.0238911	50S ribosomal protein L20
RSc1581	pheS	phenylalanyl-tRNA synthetase subunit alpha	280	486	262	1056	1205	939	593.727	0.31078	1.24038	0.239538	1.29741	0.194489	0.286199	AC251_RS08800	2750.3	-0.300325	0.112463	-2.67043	0.00757536	0.0176481	phenylalanine--tRNA ligase subunit alpha
RSc1582	pheT	phenylalanyl-tRNA synthetase subunit beta	641	1437	849	2297	3076	1867	1458.25	0.00323765	1.00225	0.129709	0.0249609	0.980086	0.986014	AC251_RS08805	7025.51	0.151411	0.107233	1.41198	0.157955	0.240951	phenylalanine--tRNA ligase subunit beta
RSc1583	ihfA	integration host factor subunit alpha	171	379	246	477	614	458	357.008	-0.32736	-1.25472	0.147246	-2.22323	0.0262004	0.0526966	AC251_RS08810	3639.51	0.306698	0.111863	2.74173	0.00611168	0.0146697	integration host factor subunit alpha
RSc1584		putative transcription regulator protein	289	453	267	569	587	498	435.639	-0.622793	-1.53985	0.268031	-2.32359	0.0201476	0.0419777	AC251_RS08815	1570	0.420016	0.166576	2.52147	0.0116867	0.0261582	MerR family transcriptional regulator
RSc1585		hypothetical protein	3	9	13	26	20	15	12.4886	0.00382331	1.00265	0.527759	0.00724441	0.99422	0.99672	AC251_RS08825	1200.27	0.407727	0.129981	3.13682	0.00170792	0.00465295	aldose 1-epimerase
RSc1586		lipoprotein	0	9	8	54	93	26	20.2735	1.99825	3.99514	0.601591	3.3216	0.000895027	0.00259964	AC251_RS08835	2332.77	1.03841	0.237286	4.3762	1.21e-05	4.79e-05	hypothetical protein
RSc1587	dinP	DNA polymerase IV	14	54	29	151	179	144	71.2223	1.05366	2.07578	0.266356	3.95583	7.63e-05	0.000265774	AC251_RS08840	506.525	-0.104527	0.152334	-0.686172	0.492604	0.598638	DNA polymerase IV
RSc1588		amino-acid transporter transmembrane protein	291	820	479	716	737	555	590.124	-0.900204	-1.86633	0.177988	-5.05768	4.24e-07	2.02e-06	AC251_RS08845	2811.88	0.633871	0.136675	4.63779	3.52e-06	1.5e-05	amino acid permease
RSc1589		hypothetical protein	1	15	11	55	52	32	20.0073	1.12716	2.18428	0.476127	2.36735	0.0179158	0.0377534	AC251_RS08850	296.874	0.661168	0.184236	3.5887	0.00033233	0.00104669	thioredoxin family protein
RSc1590		hypothetical protein	927	1532	891	1099	1646	1150	1266.76	-1.1347	-2.19573	0.23933	-4.74116	2.12e-06	9.29e-06	AC251_RS08855	10002	0.533205	0.131611	4.05138	5.09e-05	0.000182824	DUF1488 domain-containing protein
RSc1591	hpaI1	putative 2,4-dihydroxyhept-2-ene-1,7-dioic acid aldolase oxidoreductase protein	21	125	96	142	212	115	102.015	-0.251685	-1.1906	0.388417	-0.647977	0.517	0.617923	AC251_RS08860	2774.81	-0.00845127	0.117761	-0.0717664	0.942788	0.960569	4-hydroxy-2-oxoheptanedioate aldolase
RSc1592		transcription regulator protein	1	15	10	24	41	26	14.7482	0.568309	1.48278	0.476452	1.19279	0.232951	0.33061	AC251_RS08865	224.812	-0.926183	0.179541	-5.1586	2.49e-07	1.25e-06	homoprotocatechuate degradation operon regulator HpaR
RSc1593	xthA	exodeoxyribonuclease III protein	22	66	52	130	168	127	77.3371	0.334068	1.26056	0.243926	1.36954	0.170829	0.258314	AC251_RS08870	633.815	-0.484792	0.167417	-2.89572	0.00378289	0.00955081	exodeoxyribonuclease III
RSc1594	codA	cytosine deaminase	4	22	21	47	110	49	31.0145	0.822082	1.76796	0.445466	1.84544	0.0649731	0.115256	AC251_RS08875	1021.97	-0.0970935	0.120488	-0.805835	0.420338	0.52861	amidohydrolase family protein
RSc1595	prlC	oligopeptidase A	226	496	323	611	793	538	458.522	-0.402837	-1.32211	0.13009	-3.0966	0.00195755	0.00529544	AC251_RS08880	5511.22	0.28164	0.125648	2.2415	0.0249938	0.0506654	M3 family metallopeptidase
RSc1596	folD	bifunctional: methylenetetrahydrofolate dehydrogenase/methenyltetrahydrofolate cyclohydrolase	24	125	84	219	320	187	126.058	0.423986	1.34163	0.320789	1.3217	0.186269	0.277043	AC251_RS08885	1464.64	-0.206906	0.125859	-1.64395	0.100186	0.164661	bifunctional methylenetetrahydrofolate dehydrogenase/methenyltetrahydrofolate cyclohydrolase FolD
RSc1597		response regulator transcription regulator protein	272	676	431	889	897	616	584.554	-0.467659	-1.38286	0.179565	-2.6044	0.00920356	0.0211445	AC251_RS08890	2115.54	0.226427	0.107208	2.11203	0.0346838	0.0670309	response regulator transcription factor
RSc1598		two-component transmembrane sensor histidine kinase transcription regulator protein	91	178	135	301	323	218	188.683	-0.252103	-1.19094	0.200487	-1.25746	0.208588	0.303368	AC251_RS08895	2065.28	0.449193	0.145544	3.08631	0.00202656	0.00541266	PAS domain S-box protein
RSc1599		hypothetical protein	4	6	3	4	4	1	4.31626	-1.76442	-3.39738	0.765065	-2.30624	0.0210973	0.0435924	AC251_RS08900	233.076	0.371741	0.177952	2.08899	0.0367082	0.0703033	hypothetical protein
RSc1600	aceE	pyruvate dehydrogenase subunit E1	2706	6714	3857	5801	7306	5857	5204.41	-0.742785	-1.6734	0.145721	-5.0973	3.45e-07	1.66e-06	AC251_RS08905	64216.6	0.627534	0.113543	5.52682	3.26e-08	1.84e-07	pyruvate dehydrogenase (acetyl-transferring)%2C homodimeric type
RSc1601	aceF	dihydrolipoamide acetyltransferase	1335	3577	2050	2623	3455	2606	2578.49	-0.931065	-1.90668	0.137451	-6.77381	1.25e-11	8.84e-11	AC251_RS08910	32018.6	0.421679	0.0992514	4.2486	2.15e-05	8.2e-05	dihydrolipoyllysine-residue acetyltransferase
RSc1602		hypothetical protein	375	1077	680	789	1107	763	784.78	-0.935365	-1.91237	0.150032	-6.23446	4.53e-10	2.85e-09	AC251_RS08915	7853.46	0.188622	0.100315	1.88031	0.0600663	0.10697	MFS transporter
RSc1603	lpdA	dihydrolipoamide dehydrogenase	1192	4521	2584	2784	3839	2702	2882.92	-1.02702	-2.03781	0.225241	-4.55965	5.12e-06	2.12e-05	AC251_RS08920	31694.8	0.23468	0.0993391	2.36242	0.0181563	0.0383302	dihydrolipoyl dehydrogenase
RSc1604		hypothetical protein	64	158	91	375	515	368	204.822	0.729256	1.65778	0.17154	4.25123	2.13e-05	8.07e-05	AC251_RS08925	1054.83	0.218371	0.133709	1.63318	0.102431	0.167313	hypothetical protein
RSc1605		hypothetical protein	1844	3821	1944	2788	4287	3081	2942.08	-0.886108	-1.84818	0.21092	-4.20115	2.66e-05	9.92e-05	AC251_RS08930	40269.6	1.04374	0.0996825	10.4707	1.18e-25	2.04e-24	phasin family protein
RSc1606		hypothetical protein	15	97	56	206	322	182	108.367	0.878834	1.83889	0.351352	2.50129	0.0123741	0.02737	AC251_RS08935	216.614	-0.203712	0.169929	-1.19881	0.230602	0.327922	histone deacetylase
RSc1607		hypothetical protein	37	67	58	124	187	143	88.0475	0.166412	1.12226	0.249451	0.667113	0.5047	0.605834	AC251_RS08940	426.834	-0.68379	0.171383	-3.98983	6.61e-05	0.000234875	DMT family transporter
RSc1608		oxidoreductase protein	37	86	41	92	118	84	70.3899	-0.43177	-1.34889	0.237913	-1.81482	0.0695517	0.122334	AC251_RS08950	385.157	-0.306028	0.145257	-2.1068	0.0351348	0.0678284	nitroreductase
RSc1609		putative D-alanyl-D-alanine-endopeptidase (penicillin-binding protein)	886	1977	1338	4305	5533	4037	2464.19	0.43134	1.34849	0.117261	3.67845	0.000234651	0.000758362	AC251_RS08955	3862.41	0.577101	0.115033	5.01685	5.25e-07	2.51e-06	D-alanyl-D-alanine endopeptidase
RSc1610		transcription regulator protein	68	136	97	522	697	428	242.44	1.13387	2.19447	0.170441	6.65258	2.88e-11	2e-10	AC251_RS08960	1002.4	0.214496	0.1815	1.18179	0.237287	0.335272	IclR family transcriptional regulator
RSc1611		hypothetical protein	47	142	88	234	273	205	139.345	0.112176	1.08086	0.198125	0.566185	0.571268	0.663245	AC251_RS08965	648.83	-0.270156	0.148862	-1.81481	0.0695535	0.121541	(Fe-S)-binding protein
RSc1612		putative iron-sulfur binding protein	100	230	155	294	367	299	219.277	-0.291271	-1.22372	0.177455	-1.64137	0.10072	0.166729	AC251_RS08970	1367.77	-0.20236	0.109266	-1.852	0.0640257	0.112874	iron-sulfur cluster-binding protein
RSc1613		hypothetical protein	1	4	3	14	13	12	5.93543	0.991075	1.98766	0.665468	1.48929	0.136411	0.214121	AC251_RS08975	99.3103	-0.187485	0.232911	-0.804963	0.420841	0.528992	hypothetical protein
RSc1614		hypothetical protein	146	146	66	180	225	188	162.432	-0.708431	-1.63403	0.454198	-1.55974	0.118822	0.19108	AC251_RS08980	524.621	0.0927037	0.141089	0.657061	0.511142	0.61636	TM2 domain-containing protein
RSc1615		putative transmembrane protein	7	19	13	104	95	71	37.2677	1.51005	2.84819	0.352502	4.2838	1.84e-05	7.02e-05	AC251_RS27990	371.588	0.0477452	0.155315	0.307409	0.758532	0.827107	hypothetical protein
RSc1616		arginyl-tRNA-protein transferase	143	347	191	187	248	173	229.262	-1.43677	-2.70713	0.165363	-8.68858	3.67e-18	3.86e-17	AC251_RS08985	3057.82	0.935471	0.154234	6.06528	1.32e-09	8.64e-09	arginyltransferase
RSc1617	aat	leucyl/phenylalanyl-tRNA--protein transferase	26	81	53	104	172	71	72.3595	-0.179964	-1.13286	0.285689	-0.629929	0.528741	0.627597	AC251_RS08990	653.76	-0.189195	0.124519	-1.5194	0.128662	0.203702	leucyl/phenylalanyl-tRNA--protein transferase
RSc1618		hypothetical protein	329	341	198	362	412	339	358.244	-1.06762	-2.09597	0.396734	-2.69102	0.00712343	0.0168348	AC251_RS08995	1484.68	-0.206494	0.149289	-1.38319	0.166608	0.252193	NUDIX hydrolase
RSc1619	pyrD	dihydroorotate dehydrogenase 2	46	132	74	210	259	188	127.689	0.125616	1.09097	0.192775	0.651616	0.514649	0.615703	AC251_RS09010	749.324	0.102766	0.157725	0.65155	0.514692	0.61896	quinone-dependent dihydroorotate dehydrogenase
RSc1620		hypothetical protein	4	5	9	29	54	27	15.7252	1.21519	2.32171	0.492363	2.46807	0.0135844	0.0296397	AC251_RS09015	665.404	-0.0163559	0.138752	-0.117879	0.906164	0.935605	hypothetical protein
RSc1621	kup2	potassium uptake transmembrane protein	344	793	440	2935	3683	2696	1340.99	1.28141	2.43076	0.144449	8.87098	7.25e-19	7.81e-18	AC251_RS09020	1680.28	-0.503995	0.127176	-3.96296	7.4e-05	0.000260859	potassium transporter Kup
RSc1622		hypothetical protein	2	0	1	75	110	54	24.8139	4.66638	25.3933	0.764212	6.10613	1.02e-09	6.18e-09	AC251_RS09025	20072.8	1.2871	0.366984	3.50724	0.000452776	0.00138734	hypothetical protein
RSc1623	tex	putative transcription accessory protein	208	546	347	648	790	581	475.153	-0.387946	-1.30853	0.141467	-2.74231	0.00610081	0.0146997	AC251_RS09030	4651.46	0.243343	0.132505	1.83648	0.0662861	0.116299	RNA-binding transcriptional accessory protein
RSc1624		hypothetical protein	89	146	82	221	330	179	155.46	-0.159491	-1.11689	0.253582	-0.628952	0.529381	0.628057	AC251_RS09035	2094.48	0.20662	0.108841	1.89836	0.0576489	0.103429	hypothetical protein
RSc1625		hypothetical protein	445	417	237	342	331	397	426.883	-1.44247	-2.71786	0.462976	-3.11565	0.00183543	0.00499933	AC251_RS09040	879.567	0.253269	0.1409	1.79752	0.0722536	0.125351	DUF465 domain-containing protein
RSc1626		ATP-dependent DNA helicase-related protein	239	620	401	678	804	552	515.404	-0.578059	-1.49284	0.139553	-4.14221	3.44e-05	0.000125748	AC251_RS09045	2567.06	-0.512133	0.110566	-4.63192	3.62e-06	1.54e-05	ATP-dependent DNA helicase
RSc1627		hypothetical protein	1087	1379	811	1720	1766	1464	1400.19	-0.790867	-1.73011	0.332764	-2.37666	0.0174701	0.0369076	AC251_RS09050	3199.68	0.330532	0.119164	2.77376	0.00554121	0.0134896	outer membrane protein assembly factor BamD
RSc1628	rluD	ribosomal large subunit pseudouridine synthase D protein	28	106	98	190	347	144	121.921	0.254043	1.19254	0.357259	0.711088	0.47703	0.581691	AC251_RS09055	2000.02	0.0450999	0.109888	0.410417	0.6815	0.762933	RluA family pseudouridine synthase
RSc1629		hypothetical protein	5	45	27	58	116	59	39.8261	0.388167	1.30873	0.435066	0.892202	0.372285	0.478625	AC251_RS09060	1501.41	0.0236504	0.121922	0.193979	0.846192	0.891769	peptidoglycan editing factor PgeF
RSc1630		hypothetical protein	27	81	51	145	212	137	88.0776	0.361193	1.28449	0.215843	1.67341	0.0942475	0.1575	AC251_RS09065	498.77	-0.917163	0.143069	-6.41064	1.45e-10	1.02e-09	hypothetical protein
RSc1631	phbC	poly-beta-hydroxybutyrate polymerase transmembrane protein	838	1726	1062	1360	1704	1265	1356.2	-1.04448	-2.06262	0.148795	-7.01961	2.22e-12	1.67e-11	AC251_RS09070	8730.69	0.398826	0.098418	4.05236	5.07e-05	0.00018218	class I poly(R)-hydroxyalkanoic acid synthase
RSc1632	phbA	acetyl-CoA acetyltransferase	699	2072	1223	1318	1812	1135	1389.48	-1.1565	-2.22917	0.146411	-7.89902	2.81e-15	2.49e-14	AC251_RS09075	15389.3	0.488375	0.109046	4.47861	7.51e-06	3.05e-05	acetyl-CoA C-acetyltransferase
RSc1633	phbB	acetyacetyl-CoA reductase	2109	3487	1862	1408	1546	1366	2386.86	-2.10344	-4.29731	0.271845	-7.73763	1.01e-14	8.73e-14	AC251_RS09080	11183.4	0.558069	0.0964616	5.78541	7.23e-09	4.36e-08	3-ketoacyl-ACP reductase
RSc1634		hypothetical protein	4299	3164	1512	1289	1143	1220	3062.62	-2.72826	-6.62655	0.546333	-4.99376	5.92e-07	2.78e-06	AC251_RS09085	5537.47	0.28772	0.126782	2.26942	0.0232431	0.0474427	polyhydroxyalkanoate synthesis repressor PhaR
RSc1635		hypothetical protein	9	65	37	193	312	145	88.6755	1.32502	2.50536	0.37844	3.50125	0.000463076	0.00141764	AC251_RS09090	1077.01	-0.81767	0.129144	-6.33146	2.43e-10	1.69e-09	tRNA-dihydrouridine synthase
RSc1636		hypothetical protein	185	499	273	738	820	656	459.666	-0.0326087	-1.02286	0.172324	-0.189228	0.849914	0.891543	AC251_RS09095	2553.1	-0.298212	0.12187	-2.44696	0.0144066	0.0314503	30S ribosomal protein S12 methylthiotransferase RimO
RSc1637	bktB	beta-ketothiolase	101	249	167	328	533	268	239.445	-0.184906	-1.13674	0.191481	-0.965666	0.334211	0.440611	AC251_RS09100	2715.85	-0.0436781	0.107191	-0.407477	0.683657	0.764469	acetyl-CoA C-acyltransferase family protein
RSc1638		putative signal peptide protein	23	100	82	157	233	118	98.5726	0.0534749	1.03776	0.328455	0.162807	0.87067	0.907787	AC251_RS09105	601.659	-0.369065	0.126528	-2.91686	0.00353578	0.00901267	hypothetical protein
RSc1639	metC	cystathionine beta-lyase	191	406	303	446	617	373	371.215	-0.642039	-1.56053	0.152586	-4.20772	2.58e-05	9.66e-05	AC251_RS09110	1924.89	-0.233689	0.1058	-2.20877	0.0271903	0.0545142	cystathionine beta-lyase
RSc1640	serB	PHOSPHOSERINE PHOSPHATASE	155	394	265	774	1062	666	452.405	0.332677	1.25935	0.13585	2.44885	0.0143311	0.030998	AC251_RS09115	1227.72	0.0309079	0.130722	0.236439	0.813092	0.86683	phosphoserine phosphatase SerB
RSc1641	argE	acetylornithine deacetylase	6	43	30	54	81	39	34.9396	-0.0849282	-1.06063	0.404928	-0.209736	0.833873	0.879152	AC251_RS09120	888.159	0.315826	0.133938	2.358	0.0183738	0.0387251	acetylornithine deacetylase
RSc1642	mfd	transcription-repair coupling factor protein	72	138	110	269	384	236	171.283	0.145966	1.10647	0.188363	0.774916	0.438389	0.544576	AC251_RS09125	3967.67	0.514916	0.10238	5.02948	4.92e-07	2.37e-06	transcription-repair coupling factor
RSc1643	ispD	2-C-methyl-D-erythritol 4-phosphate cytidylyltransferase	8	57	40	230	475	120	101.888	1.66992	3.18198	0.499971	3.34004	0.000837661	0.0024444	AC251_RS09130	589.106	-0.238602	0.166286	-1.43489	0.151319	0.233039	2-C-methyl-D-erythritol 4-phosphate cytidylyltransferase
RSc1644		hypothetical protein	14	73	47	215	305	149	97.0206	1.07453	2.10604	0.322697	3.32985	0.00086894	0.00252828	AC251_RS09135	485.326	-0.0650051	0.165527	-0.392715	0.69453	0.774017	2-C-methyl-D-erythritol 2%2C4-cyclodiphosphate synthase
RSc1645	ahpD	putative antioxidant protein	4	4	6	20	42	15	11.3263	1.02189	2.03058	0.565636	1.80663	0.0708206	0.124304	AC251_RS09140	66.8841	-0.972893	0.342565	-2.84003	0.00451095	0.0111659	carboxymuconolactone decarboxylase family protein
RSc1646	ahpC2	putative alkyl hydroperoxide reductase (subunit C) oxidoreductase protein	18	19	10	44	74	55	30.7441	0.490351	1.40479	0.416219	1.17811	0.238754	0.33731	AC251_RS09145	147.119	-0.519401	0.196909	-2.63777	0.00834542	0.0192561	peroxiredoxin
RSc1647	risS	oxidative stress resistance two-component transmembrane sensor histidine kinase transcription regulator protein	92	249	166	355	424	322	236.262	-0.141723	-1.10322	0.170935	-0.829102	0.407047	0.513698	AC251_RS09150	604.738	-0.573136	0.161351	-3.5521	0.000382163	0.00119866	HAMP domain-containing protein
RSc1648	ompR	osmolarity response regulator	104	252	143	459	576	419	271.128	0.269301	1.20522	0.157863	1.70592	0.0880231	0.148893	AC251_RS09155	3129.35	0.151365	0.135263	1.11904	0.263124	0.364786	two-component system response regulator OmpR
RSc1649		putative transmembrane protein	375	329	224	323	509	302	380.844	-1.20721	-2.30891	0.421671	-2.86292	0.00419759	0.0105575	AC251_RS09160	3692.93	1.02224	0.203287	5.02856	4.94e-07	2.38e-06	hypothetical protein
RSc1650		signal peptide protein	494	892	545	1059	1263	1010	838.208	-0.530944	-1.44487	0.202848	-2.61746	0.00885882	0.0204466	AC251_RS09165	7813.09	1.36282	0.148324	9.18809	4e-20	5.19e-19	DUF1800 family protein
RSc1651		hypothetical protein	230	624	345	350	471	301	403.958	-1.35896	-2.56499	0.148343	-9.16088	5.15e-20	5.85e-19	AC251_RS09170	4362.01	1.42644	0.149546	9.53847	1.45e-21	2.01e-20	DUF1501 domain-containing protein
RSc1652	crtB	putative phytoene synthase protein	18	34	31	75	118	57	46.0473	0.245538	1.18553	0.297596	0.825074	0.40933	0.515797	AC251_RS09175	724.931	-0.870415	0.132576	-6.56542	5.19e-11	3.82e-10	presqualene diphosphate synthase HpnD
RSc1653		putative transport/efflux transmembrane protein	127	324	226	725	1002	538	392.846	0.441719	1.35822	0.173302	2.54884	0.0108083	0.0243601	AC251_RS09180	1925.98	0.282927	0.104225	2.71457	0.00663621	0.0156945	efflux RND transporter periplasmic adaptor subunit
RSc1654		transmembrane drug efflux protein	637	1431	994	1810	2141	1591	1331.25	-0.431212	-1.34837	0.130564	-3.30269	0.000957636	0.0027638	AC251_RS09185	2365.85	0.611035	0.102615	5.95462	2.61e-09	1.66e-08	efflux RND transporter permease subunit
RSc1656		hypothetical protein	7	11	12	19	23	19	14.1621	-0.285013	-1.21842	0.434978	-0.655237	0.512315	0.613205	AC251_RS09205	64.2437	-0.242757	0.265613	-0.913951	0.360742	0.469115	hypothetical protein
RSc1657		hypothetical protein	4	4	1	11	33	11	7.7976	1.13423	2.19502	0.70188	1.616	0.106095	0.173864	AC251_RS09210	39.8763	-0.474971	0.334148	-1.42144	0.15519	0.237757	PRTRC system ThiF family protein
RSc1658		hypothetical protein	2	14	3	11	11	8	7.05406	-0.488886	-1.40336	0.61671	-0.792733	0.427934	0.534515	AC251_RS09215	45.2862	-0.361484	0.323237	-1.11832	0.263428	0.365094	PRTRC system protein A
RSc1659		hypothetical protein	0	4	1	4	2	4	2.03349	-0.0785276	-1.05594	1.01051	-0.0777106	0.938058	0.960384	AC251_RS09220	39.7229	-0.302073	0.351533	-0.859304	0.390173	0.498951	PRTRC system protein B
RSc1660		hypothetical protein	8	12	9	10	22	10	11.7723	-0.804747	-1.74684	0.47926	-1.67914	0.0931242	0.156093	AC251_RS09225	46.5613	-0.479451	0.313823	-1.52777	0.126569	0.200688	PRTRC system protein F
RSc1661		hypothetical protein	1	4	0	3	3	6	2.39297	0.120827	1.08736	0.99592	0.121322	0.903436	0.932013	AC251_RS09230	7.90698	0.402515	0.715153	0.562837	0.573546	0.672814	PRTRC system protein C
RSc1662		hypothetical protein	0	0	0	0	2	0	0.162651	0.865444	1.8219	1.57733	0.548677	0.583227	0.673837	AC251_RS09235	21.7326	-0.603794	0.529242	-1.14087	0.253926	0.354534	PRTRC system protein E
RSc1664		hypothetical protein	0	2	1	7	6	4	2.34475	1.15189	2.22205	0.984697	1.16979	0.242085	0.340859	AC251_RS09245	12.9266	-0.394117	0.634802	-0.62085	0.534699	0.636815	hypothetical protein
RSc1665		hypothetical protein	0	0	0	0	2	1	0.286134	1.61943	3.07253	1.67108	0.969093	0.332499	0.439084	AC251_RS09250	2.57587	-0.808939	1.29978	-0.622364	0.533703	0.635914	hypothetical protein
RSc1667		hypothetical protein	2	13	2	23	36	16	10.9398	0.898182	1.86372	0.571583	1.57139	0.116091	0.187534	AC251_RS09255	16.7013	-0.430403	0.516013	-0.834092	0.404229	0.513339	hypothetical protein
RSc1668		hypothetical protein	1	3	0	5	4	6	2.52143	0.652939	1.57237	0.961105	0.679362	0.496908	0.5998	AC251_RS09260	5.74558	0.682411	0.917597	0.743694	0.457062	0.564493	hypothetical protein
RSc1669		hypothetical protein	2	0	1	1	4	2	1.75636	-0.275182	-1.21015	1.13637	-0.242159	0.808657	0.861854	AC251_RS27475	3.9899	0.346478	0.986021	0.35139	0.725296	0.799906	hypothetical protein
RSc1670		hypothetical protein	1	0	2	72	64	60	21.3493	4.44289	21.7492	0.780246	5.69422	1.24e-08	6.89e-08	AC251_RS09265	466.481	-0.612153	0.175654	-3.485	0.000492132	0.0014967	hypothetical protein
RSc1674		hypothetical protein	338	406	223	545	543	550	436.079	-0.618456	-1.53523	0.378107	-1.63566	0.10191	0.168332	AC251_RS09270	2154.85	0.064318	0.146983	0.437589	0.661684	0.746504	helix-turn-helix domain-containing protein
RSc1675		hypothetical protein	0	11	13	19	33	16	12.0348	0.248077	1.18762	0.622778	0.39834	0.69038	0.766576	AC251_RS09275	28.6018	0.0203586	0.398658	0.0510678	0.959271	0.972094	hypothetical protein
RSc1676		hypothetical protein	3	3	1	20	20	7	6.64675	1.3177	2.49269	0.726839	1.81292	0.0698441	0.122762	AC251_RS09280	15.9507	-0.109524	0.498044	-0.219908	0.825943	0.87613	hypothetical protein
RSc1677		hypothetical protein	0	0	0	3	1	0	0.406295	1.91252	3.76466	1.66857	1.1462	0.251711	0.351733	AC251_RS09285	4.4793	-1.91824	1.03379	-1.85555	0.0635182	0.112177	hypothetical protein
RSc1678		hypothetical protein	1	0	0	1	1	2	0.841708	0.438528	1.35522	1.42666	0.307382	0.758553	0.820083	AC251_RS09295	12.4509	0.06944	0.57441	0.120889	0.903779	0.934191	hypothetical protein
RSc1679		hypothetical protein	0	0	0	2	6	1	0.828082	2.82895	7.10557	1.608	1.7593	0.0785271	0.135729	AC251_RS09300	41.6857	-0.320006	0.334565	-0.956483	0.338828	0.446748	hypothetical protein
RSc1680		phage phi-105 holin-like protein	1	3	1	4	6	4	2.59438	0.201859	1.15018	0.873518	0.231087	0.817247	0.867858	AC251_RS09305	24.3298	-0.221752	0.401675	-0.552067	0.580902	0.679224	HNH endonuclease
RSc1682		phage phi-105 ORF25-like protein	4	17	4	33	49	36	17.5693	0.996543	1.99521	0.44889	2.22002	0.0264176	0.0530906	AC251_RS09320	36.31	-0.509757	0.392434	-1.29896	0.193957	0.28466	phage portal protein
RSc1683		phage phi-105 ORF26-like protein	2	0	1	4	1	2	1.83736	-0.202101	-1.15037	1.15795	-0.174534	0.861446	0.902123	AC251_RS09325	10.9349	-0.401534	0.663888	-0.604822	0.545297	0.645958	HK97 family phage prohead protease
RSc1684		phage phi-C31 GP36-like protein	25	62	51	91	122	82	64.0864	-0.19523	-1.14491	0.239691	-0.814508	0.415354	0.521282	AC251_RS09330	143.773	-0.306869	0.212375	-1.44494	0.148475	0.229391	phage major capsid protein
RSc1685		hypothetical protein	1	3	6	9	14	11	5.97891	0.441504	1.35802	0.666837	0.662087	0.507915	0.609108	AC251_RS09335	13.1521	-0.68275	0.590724	-1.15579	0.247769	0.347421	head-tail connector protein
RSc1686		phage HK022 GP9-like protein	0	3	1	7	11	7	3.29133	1.3078	2.47564	0.870624	1.50214	0.13306	0.209586	AC251_RS09340	2.76489	-0.547725	1.2005	-0.456248	0.648212	0.735527	phage head closure protein
RSc1687		hypothetical protein	3	5	9	18	25	24	11.3996	0.652194	1.57156	0.53842	1.21131	0.225776	0.322608	AC251_RS09345	27.7835	-0.597406	0.389863	-1.53235	0.125436	0.19901	hypothetical protein
RSc1688		hypothetical protein	1	3	1	12	16	6	4.52119	1.38065	2.60386	0.789604	1.74854	0.080371	0.138163	AC251_RS09350	25.5426	-0.137998	0.396608	-0.347944	0.727882	0.801925	DUF3168 domain-containing protein
RSc1689		hypothetical protein	1	2	3	4	3	2	2.4651	-0.664067	-1.58454	0.903395	-0.735079	0.462292	0.568046	AC251_RS09355	27.3158	-0.277179	0.419578	-0.660615	0.508859	0.614772	phage tail protein
RSc1690		phage hk97 tail length tape measure-related protein	13	12	15	31	39	20	20.2835	-0.230596	-1.17332	0.430254	-0.535953	0.591991	0.680339	AC251_RS09370	60.3337	-0.587399	0.279248	-2.10351	0.0354216	0.068258	phage tail tape measure protein
RSc1691		phage HK97 GP17-like protein	0	2	2	3	0	2	1.44212	-0.662944	-1.58331	1.21823	-0.544185	0.586314	0.676207	AC251_RS09375	3.70927	0.624743	1.03213	0.605293	0.544984	0.645732	phage tail protein
RSc1692		hypothetical protein	0	3	1	5	2	4	1.97231	0.307868	1.23788	1.03225	0.298249	0.765513	0.825748	AC251_RS09380	12.6733	0.536096	0.545841	0.982147	0.326027	0.433098	phage tail protein
RSc1693		putative tail fiber assembly protein	0	2	1	7	6	3	2.22127	1.06231	2.08827	1.00355	1.05855	0.289806	0.393078	AC251_RS09385	23.813	-0.125722	0.433938	-0.289724	0.772027	0.836281	tail fiber assembly protein
RSc1694		phage HK022 GP18-like protein	2	13	3	12	28	8	8.37541	0.165662	1.12168	0.635759	0.260573	0.794422	0.850132	AC251_RS09390	9.82621	-0.265746	0.727931	-0.36507	0.715059	0.790805	phage minor tail protein L
RSc1695		phage HK022 GP19-like protein	1	3	2	8	11	9	4.3173	0.90101	1.86737	0.745918	1.20792	0.227078	0.323933	AC251_RS09395	26.0247	-0.827032	0.423478	-1.95295	0.0508254	0.0927228	C40 family peptidase
RSc1696		phage HK022 GP20-like protein	0	8	3	14	9	5	5.01869	0.202759	1.1509	0.773254	0.262215	0.793156	0.849324	AC251_RS09400	65.136	0.0782599	0.318698	0.245562	0.806022	0.860502	tail assembly protein
RSc1697		hypothetical protein	558	697	406	2873	3364	2933	1398.98	1.05916	2.08372	0.337917	3.13439	0.00172212	0.00471644	AC251_RS09405	1054.07	0.732693	0.159953	4.58068	4.63e-06	1.95e-05	type II toxin-antitoxin system HicB family antitoxin
RSc1698		bacteriophage protein	69	144	100	326	367	316	183.1	0.404598	1.32372	0.203018	1.99291	0.0462709	0.0863793	AC251_RS09415	230.805	-0.155989	0.174925	-0.891749	0.372527	0.480672	host specificity protein J
RSc1699		hypothetical protein	6	29	17	82	125	82	41.035	1.21071	2.31452	0.316008	3.83127	0.000127483	0.000430114	AC251_RS09425	31.4738	0.0725176	0.370359	0.195803	0.844764	0.890931	hypothetical protein
RSc1700		bacteriophage endolysin protein	0	2	4	6	6	4	3.03318	0.127446	1.09236	0.86405	0.147499	0.882738	0.91474	AC251_RS09430	13.4107	-1.47785	0.640421	-2.30762	0.0210201	0.0436097	glycoside hydrolase family protein
RSc1701		lipoprotein transmembrane	2	2	0	2	3	0	1.60983	-0.951917	-1.93444	1.18768	-0.801491	0.422848	0.529222	AC251_RS09435	13.8626	-1.14896	0.554515	-2.072	0.0382652	0.0727602	hypothetical protein
RSc1702		hypothetical protein	2	1	1	1	5	2	2.0072	-0.403103	-1.32235	1.03391	-0.389882	0.696624	0.771964	AC251_RS09440	12.6654	-1.69441	0.629599	-2.69125	0.00711842	0.0167083	hypothetical protein
RSc1706		hypothetical protein	261	235	130	10	13	9	183.342	-5.63845	-49.8129	0.524304	-10.7541	5.67e-27	8.73e-26	AC251_RS09455	431.999	0.781561	0.151667	5.15314	2.56e-07	1.28e-06	hypothetical protein
RSc1707		putative transmembrane protein	1419	1883	1240	271	286	277	1310.16	-3.78261	-13.762	0.316387	-11.9557	6.06e-33	1.15e-31	AC251_RS09460	3601.46	0.705454	0.10858	6.49708	8.19e-11	5.91e-10	LysM peptidoglycan-binding domain-containing protein
RSc1708		hypothetical protein	0	4	9	1	5	2	3.83022	-1.82948	-3.55409	0.985057	-1.85723	0.0632781	0.112932	AC251_RS09465	246.884	2.27819	0.211143	10.7898	3.85e-27	7.21e-26	hypothetical protein
RSc1709	mnmC	5-methylaminomethyl-2-thiouridinemethyltransferase	21	93	86	175	254	118	101.296	0.184482	1.13641	0.37018	0.498357	0.618233	0.702569	AC251_RS09470	2331.07	-1.60045	0.186142	-8.59799	8.11e-18	9.52e-17	bifunctional tRNA (5-methylaminomethyl-2-thiouridine)(34)-methyltransferase MnmD/FAD-dependent 5-carboxymethylaminomethyl-2-thiouridine(34) oxidoreductase MnmC
RSc1710	tig	trigger factor	3295	4910	2611	6202	7205	6733	4949.69	-0.448985	-1.36508	0.310282	-1.44702	0.147891	0.229043	AC251_RS09475	8371.14	0.14526	0.132497	1.09633	0.272934	0.376126	trigger factor
RSc1711	clpP	ATP-dependent Clp protease proteolytic subunit	2077	2974	1685	3564	4206	3664	2973.57	-0.597219	-1.5128	0.301173	-1.98298	0.04737	0.0881821	AC251_RS09480	8406.61	0.339573	0.102526	3.31206	0.000926111	0.00268719	ATP-dependent Clp endopeptidase proteolytic subunit ClpP
RSc1712	clpX	ATP-dependent protease ATP-binding subunit	5827	7034	3893	7040	7965	7974	6981.73	-0.925337	-1.89913	0.3735	-2.47748	0.0132315	0.0289584	AC251_RS09485	13533.8	0.176924	0.100269	1.7645	0.0776483	0.132715	ATP-dependent Clp protease ATP-binding subunit ClpX
RSc1713	lon	ATP-dependent protease LA protein	8775	12124	6513	10460	12373	10345	10756.3	-1.09276	-2.13281	0.319053	-3.425	0.000614802	0.00184367	AC251_RS09490	30001.3	0.507846	0.11869	4.27875	1.88e-05	7.25e-05	endopeptidase La
RSc1714	hupB1	DNA-binding protein HU-beta	119	372	238	213	247	214	244.058	-1.33186	-2.51727	0.214214	-6.21744	5.05e-10	3.15e-09	AC251_RS09495	978.905	1.07912	0.165699	6.51253	7.39e-11	5.39e-10	HU family DNA-binding protein
RSc1715	ppiD	peptidyl-prolyl cis-trans isomerase transmembrane protein	1537	3024	1812	3441	4117	3306	2732.25	-0.532462	-1.4464	0.179592	-2.96485	0.00302835	0.00786236	AC251_RS09510	4328.42	0.149841	0.144347	1.03806	0.299243	0.404916	SurA N-terminal domain-containing protein
RSc1716		putative signal peptidase I (SPase I) protein	220	651	421	836	1085	741	581.579	-0.209634	-1.15639	0.157357	-1.33221	0.18279	0.273092	AC251_RS09520	2070.26	0.0838838	0.10795	0.777063	0.437122	0.545452	signal peptidase I
RSc1717		esterase signal peptide protein	35	80	53	95	105	54	67.3129	-0.702139	-1.62691	0.262333	-2.67652	0.00743914	0.0175018	AC251_RS09525	673.478	0.126793	0.125309	1.01185	0.311612	0.417818	arylesterase
RSc1718		ABC transporter ATP-binding protein	37	127	96	171	304	179	127.362	0.0607875	1.04303	0.265252	0.229169	0.818738	0.868516	AC251_RS09530	647.241	-0.255165	0.150053	-1.70049	0.089038	0.149117	ABC transporter ATP-binding protein
RSc1719	pgi	glucose-6-phosphate isomerase transmembrane protein	73	276	194	308	361	226	218.509	-0.504618	-1.41875	0.259899	-1.9416	0.0521859	0.0959145	AC251_RS09535	2761.59	-0.0838948	0.102767	-0.816359	0.414295	0.523491	glucose-6-phosphate isomerase
RSc1720		hypothetical protein	0	0	0	2	3	1	0.584106	2.48095	5.58264	1.62884	1.52314	0.127724	0.203169	AC251_RS09540	761.285	1.42065	0.14483	9.80911	1.03e-22	1.54e-21	bifunctional ADP-dependent NAD(P)H-hydrate dehydratase/NAD(P)H-hydrate epimerase
RSc1721		hypothetical protein	227	317	176	482	537	396	337.216	-0.399279	-1.31885	0.30398	-1.3135	0.189013	0.28054	AC251_RS09545	1292.69	0.31715	0.111631	2.84106	0.00449641	0.0111351	winged helix DNA-binding protein
RSc1722	purL	phosphoribosylformylglycinamidine synthase	472	1599	1135	2715	3692	2138	1622.04	0.165892	1.12186	0.224922	0.737554	0.460786	0.566475	AC251_RS09550	10625.7	-0.0180241	0.110365	-0.163313	0.870272	0.909518	phosphoribosylformylglycinamidine synthase
RSc1723		putative Type III effector protein	3	1	2	3	3	1	2.60839	-1.12496	-2.18095	0.960813	-1.17084	0.241663	0.340553	AC251_RS27480	130.79	2.15974	0.240343	8.98609	2.56e-19	3.18e-18	hypothetical protein
RSc1725		hypothetical protein	156	223	129	3	2	5	136.361	-6.81862	-112.878	0.546583	-12.475	1.02e-35	2.15e-34	AC251_RS09555	4312.6	4.78712	0.163075	29.3553	2.04e-189	8.34e-187	DUF1843 domain-containing protein
RSc1726		hypothetical protein	436	960	489	5	16	6	471.804	-7.35517	-163.729	0.365489	-20.1242	4.53e-90	3.9e-88	AC251_RS09560	20437.5	4.94646	0.176123	28.0852	1.48e-173	5.62e-171	DUF1842 domain-containing protein
RSc1727		hypothetical protein	993	1675	872	19	14	19	923.318	-7.30791	-158.453	0.36934	-19.7864	3.9e-87	3.09e-85	AC251_RS09565	33077	5.06374	0.172246	29.3983	5.77e-190	2.55e-187	DUF1842 domain-containing protein
RSc1728		hypothetical protein	237	472	268	11	12	7	250.224	-6.27642	-77.5159	0.337378	-18.6035	3.01e-77	1.88e-75	AC251_RS09570	11953.2	4.80857	0.154252	31.1734	2.45e-213	1.18e-210	GDL motif peptide-associated radical SAM/SPASM maturase
RSc1729		transcription regulator protein	4	7	8	50	106	53	25.5129	2.07131	4.20267	0.45452	4.55713	5.19e-06	2.14e-05	AC251_RS09595	237.27	0.303284	0.223208	1.35875	0.174225	0.261412	LysR family transcriptional regulator
RSc1730		dehydrogenase/reductase oxidoreductase protein	5	11	10	10	17	16	10.9874	-0.550106	-1.46419	0.490386	-1.12178	0.261955	0.362294	AC251_RS09600	277.579	-0.118179	0.174174	-0.678509	0.497449	0.603696	SDR family oxidoreductase
RSc1731		transmembrane ABC transporter protein	4	13	14	33	29	21	16.0684	0.145525	1.10613	0.447539	0.325167	0.745055	0.810088	AC251_RS09605	146.374	0.609643	0.199931	3.04927	0.00229395	0.00605973	ABC transporter permease
RSc1732		transport system permease transmembrane protein	6	12	5	19	34	22	13.3324	0.399666	1.3192	0.455832	0.876784	0.380604	0.486707	AC251_RS09610	353.744	0.451828	0.198336	2.2781	0.0227208	0.0464839	ABC transporter permease
RSc1733		putative lipoprotein signal peptide	28	54	30	71	96	62	51.6178	-0.271634	-1.20717	0.25584	-1.06173	0.288357	0.391644	AC251_RS09615	832.985	0.947206	0.130855	7.23861	4.53e-13	3.95e-12	ABC transporter substrate-binding protein
RSc1734		ABC transporter ATP-binding protein	19	47	26	99	154	69	54.3373	0.493337	1.4077	0.287295	1.71718	0.0859467	0.146024	AC251_RS09620	1088.95	1.32904	0.126651	10.4938	9.23e-26	1.62e-24	ABC transporter ATP-binding protein
RSc1735		two-component transmembrane sensor kinase transcription regulator protein	4	7	2	14	11	16	7.72493	0.399278	1.31885	0.623628	0.640251	0.52201	0.62242	AC251_RS09625	58.7255	0.0301469	0.336124	0.0896898	0.928534	0.950382	sensor histidine kinase
RSc1736		two-component response regulator transcription regulator protein	2	6	7	19	43	8	10.2293	0.800502	1.74171	0.651435	1.22883	0.219136	0.315036	AC251_RS09630	30.2777	-0.501558	0.391505	-1.2811	0.200157	0.292337	response regulator
RSc1737		putative transmembrane outer membrane porin signal peptide protein	7	44	23	89	123	81	46.0484	0.766278	1.70088	0.326566	2.34647	0.0189521	0.0397523	AC251_RS09635	192.192	-1.11842	0.215959	-5.17884	2.23e-07	1.13e-06	porin
RSc1738		ABC transporter ATP-binding protein	76	230	145	415	634	376	251.228	0.387527	1.30815	0.182042	2.12878	0.0332721	0.065007	AC251_RS09640	1063.52	0.645723	0.145201	4.44709	8.7e-06	3.51e-05	ABC transporter ATP-binding protein
RSc1739		putative transmembrane ABC transporter protein	39	110	80	167	286	172	118.28	0.158584	1.11619	0.225513	0.703215	0.481922	0.586391	AC251_RS09645	774.912	0.212058	0.143552	1.47722	0.139616	0.21772	ABC transporter permease
RSc1740		putative signal peptide protein	238	670	342	1138	1495	1030	672.854	0.300949	1.23195	0.156289	1.9256	0.0541547	0.098805	AC251_RS09650	4900.35	0.624538	0.127543	4.8967	9.75e-07	4.48e-06	ABC transporter substrate-binding protein
RSc1741		hypothetical protein	25	58	48	106	138	86	66.0316	0.0313038	1.02194	0.238082	0.131483	0.895393	0.926013	AC251_RS09655	382.196	-0.0903324	0.141624	-0.63783	0.523584	0.627096	MurR/RpiR family transcriptional regulator
RSc1742		hypothetical protein	2	8	3	76	143	61	30.3576	3.05281	8.29824	0.500277	6.10223	1.05e-09	6.33e-09	AC251_RS09660	129.316	-0.0114092	0.236122	-0.0483191	0.961462	0.973755	C45 family peptidase
RSc1743		hypothetical protein	0	1	3	22	23	26	8.43041	2.71631	6.5719	0.784589	3.46208	0.000536022	0.00163094	AC251_RS09665	41.6812	-0.138811	0.318534	-0.435779	0.662997	0.747668	glutamate ABC transporter ATP-binding protein
RSc1744		putative isomerase rotamase signal peptide protein	964	1684	893	2218	2471	2121	1616.25	-0.373604	-1.29559	0.252645	-1.47877	0.139201	0.217679	AC251_RS09670	5877.59	-0.0900361	0.135606	-0.663954	0.50672	0.612915	peptidylprolyl isomerase
RSc1745		hypothetical protein	0	1	3	6	16	4	3.41134	1.20199	2.30056	0.939977	1.27874	0.200989	0.294374	AC251_RS09675	159.304	-0.235487	0.196176	-1.20038	0.229991	0.327404	BolA family transcriptional regulator
RSc1746	ispZ	intracellular septation protein A	322	480	273	470	578	538	448.661	-0.780186	-1.71735	0.300622	-2.59524	0.00945237	0.0216265	AC251_RS09680	440.854	-0.0876525	0.139242	-0.629499	0.529022	0.631329	septation protein A
RSc1747		methionine sulfoxide reductase B	6	13	10	23	33	25	15.5523	0.187401	1.13871	0.409238	0.457928	0.647004	0.727538	AC251_RS09685	288.359	0.461787	0.167004	2.76512	0.00569011	0.0137888	peptide-methionine (R)-S-oxide reductase MsrB
RSc1748		hypothetical protein	3	13	8	47	86	40	22.5681	1.5307	2.88927	0.423671	3.61296	0.000302727	0.000956687	AC251_RS09690	1384.96	0.632289	0.153695	4.11392	3.89e-05	0.000142965	YdiU family protein
RSc1749	alkK	acyl-CoA synthetase	144	298	207	578	716	505	347.022	0.168237	1.12368	0.150045	1.12125	0.262183	0.362509	AC251_RS09695	708.991	0.225458	0.13587	1.65937	0.0970412	0.160336	fatty-acid--CoA ligase
RSc1750	livJ	Leu/Ile/Val-binding precursor signal peptide protein	34	50	36	177	208	165	88.2732	0.865351	1.82178	0.25972	3.33186	0.000862666	0.00251296	AC251_RS09700	139.12	0.202268	0.214841	0.941476	0.346461	0.454441	branched-chain amino acid ABC transporter substrate-binding protein
RSc1751	livH1	putative amino acid transmembrane transmembrane protein	34	72	47	121	171	116	79.7981	0.116196	1.08387	0.214627	0.541385	0.588243	0.677592	AC251_RS09705	171.162	-0.435817	0.191598	-2.27464	0.0229275	0.0468706	branched-chain amino acid ABC transporter permease
RSc1752	livM	amino acid ABC transporter permease	22	74	45	99	169	113	71.8286	0.173731	1.12797	0.25859	0.671839	0.501686	0.603421	AC251_RS09710	235.871	-0.159754	0.161103	-0.991629	0.321379	0.428101	branched-chain amino acid ABC transporter permease
RSc1753	livG	amino-acid ATP-binding ABC transporter protein	34	79	46	135	157	88	77.6395	-0.0366855	-1.02575	0.238634	-0.153731	0.877822	0.912314	AC251_RS09715	183.38	-0.375569	0.202501	-1.85466	0.0636453	0.112326	ABC transporter ATP-binding protein
RSc1754	livF	amino-acid ATP-binding ABC transporter protein	38	52	42	65	112	83	61.7611	-0.383456	-1.30446	0.308708	-1.24213	0.214188	0.309677	AC251_RS09720	171.348	-0.577518	0.193894	-2.97852	0.00289643	0.0075239	ABC transporter ATP-binding protein
RSc1756	pehB	exo-poly-galacturonase signal peptide protein	156	286	126	519	680	541	323.463	0.301462	1.23239	0.276901	1.0887	0.276288	0.37803	AC251_RS09730	1450.46	-2.91575	0.166657	-17.4955	1.55e-68	1.16e-66	glycoside hydrolase family 28 protein
RSc1757		lysine-specific permease transmembrane protein	157	300	164	251	248	247	235.866	-1.01249	-2.01739	0.258784	-3.9125	9.13e-05	0.000314574	AC251_RS09735	1073.48	0.594564	0.118406	5.02142	5.13e-07	2.46e-06	amino acid permease
RSc1758	lysP	lysine-specific permease transmembrane protein	97	322	191	328	440	285	251.108	-0.453087	-1.36897	0.188677	-2.40139	0.0163331	0.034798	AC251_RS09740	763.505	0.200008	0.151361	1.32139	0.18637	0.275429	amino acid permease
RSc1759		trifunctonal enoyl-CoA hydratase/delta3-cis- delta2-trans-enoyl-CoA isomerase/3-hydroxyacyl-CoA dehydrogenase	350	863	549	2846	3831	2688	1385.64	1.13058	2.18947	0.115574	9.78231	1.34e-22	1.73e-21	AC251_RS09745	7143.58	0.96791	0.109053	8.8756	6.96e-19	8.45e-18	enoyl-CoA hydratase/isomerase family protein
RSc1760	pncA	bifunctional pyrazinamidase/nicotinamidase hydrolase	10	45	31	161	266	99	71.2094	1.31507	2.48814	0.362292	3.62986	0.000283575	0.000903024	AC251_RS09750	757.455	0.842051	0.153467	5.48685	4.09e-08	2.27e-07	bifunctional nicotinamidase/pyrazinamidase
RSc1761		acetyl-CoA acetyltransferase	127	298	192	574	824	474	340.673	0.297537	1.22904	0.150127	1.9819	0.0474904	0.0883584	AC251_RS09755	2827.11	0.85167	0.115977	7.34343	2.08e-13	1.87e-12	acetyl-CoA C-acyltransferase
RSc1762		acyl-CoA dehydrogenase oxidoreductase protein	160	295	195	281	353	256	257.367	-0.864	-1.82008	0.182594	-4.73182	2.23e-06	9.67e-06	AC251_RS09760	2056.58	0.636304	0.125566	5.06748	4.03e-07	1.97e-06	acyl-CoA dehydrogenase
RSc1763		gluconate 5-dehydrogenase	43	127	79	104	110	111	93.8458	-0.835845	-1.7849	0.257448	-3.24666	0.0011677	0.00331446	AC251_RS09765	965.343	0.717088	0.15108	4.74643	2.07e-06	9.11e-06	SDR family oxidoreductase
RSc1764		hypothetical protein	42	199	153	209	316	189	163.057	-0.359074	-1.2826	0.333318	-1.07727	0.281359	0.384231	AC251_RS09770	834.958	-0.0398735	0.125843	-0.31685	0.751357	0.82115	PaaI family thioesterase
RSc1765		6-aminohexanoate-dimer hydrolase lipoprotein	37	102	71	99	197	100	90.2283	-0.387812	-1.30841	0.259422	-1.49491	0.134938	0.21221	AC251_RS09775	1171.31	-0.118986	0.129896	-0.916013	0.35966	0.467937	serine hydrolase
RSc1766		NADP-dependent oxidoreductase oxidoreductase protein	179	468	292	378	425	308	342.935	-1.01777	-2.02478	0.157009	-6.48223	9.04e-11	6e-10	AC251_RS09780	2881.25	0.575013	0.113386	5.07129	3.95e-07	1.93e-06	NADP-dependent oxidoreductase
RSc1767		hypothetical protein	41	115	72	81	148	91	87.2717	-0.788669	-1.72748	0.236943	-3.32853	0.000873068	0.00253809	AC251_RS09785	1671.16	0.42585	0.127354	3.34383	0.000826304	0.00241875	class II aldolase/adducin family protein
RSc1768		putative glutathione S-transferase-related protein	43	65	44	60	91	40	58.9622	-1.04308	-2.06062	0.30581	-3.41086	0.000647573	0.00193149	AC251_RS09790	884.114	0.341546	0.129225	2.64304	0.00821648	0.0189834	glutathione S-transferase family protein
RSc1769		hypothetical protein	65	164	120	147	153	134	130.914	-0.942237	-1.92151	0.219781	-4.28716	1.81e-05	6.93e-05	AC251_RS09795	832.625	0.517631	0.124122	4.17036	3.04e-05	0.00011366	SDR family oxidoreductase
RSc1770		hydrolase protein	81	222	141	66	90	69	130.88	-2.2352	-4.70827	0.20432	-10.9397	7.45e-28	1.21e-26	AC251_RS09800	1585.25	0.93917	0.115747	8.11399	4.9e-16	5.28e-15	alpha/beta hydrolase
RSc1771	gbd1	NAD-dependent 4-hydroxybutyrate dehydrogenase oxidoreductase protein	1	12	9	16	23	16	10.4088	0.0875511	1.06256	0.511138	0.171287	0.863998	0.903847	AC251_RS09805	752.163	0.998434	0.13371	7.46714	8.2e-14	7.54e-13	iron-containing alcohol dehydrogenase
RSc1772		esterase/lipase protein	7	44	16	88	127	58	41.5662	0.811772	1.75537	0.389799	2.08254	0.0372932	0.0717398	AC251_RS09810	993.953	-0.339558	0.116559	-2.91319	0.00357754	0.00909726	alpha/beta hydrolase
RSc1773		putative thioesterase protein	24	32	18	89	133	79	50.1392	0.660482	1.58061	0.313777	2.10494	0.0352965	0.0682937	AC251_RS09815	219.383	-0.247931	0.175098	-1.41596	0.156788	0.239652	acyl-CoA thioesterase
RSc1774		hypothetical protein	10	32	29	38	65	43	31.8894	-0.242126	-1.18273	0.337538	-0.717329	0.473171	0.578423	AC251_RS09820	322.615	-0.161602	0.153914	-1.04995	0.29374	0.399303	GNAT family N-acetyltransferase
RSc1775		hemagglutinin-related protein	271	267	155	307	397	299	298.668	-0.916074	-1.88697	0.408842	-2.24065	0.0250486	0.0506863	AC251_RS09825	296.808	-0.720302	0.207867	-3.46521	0.000529821	0.0016058	hemagglutinin repeat-containing protein
RSc1779		activation/secretion signal peptide protein	41	86	50	51	58	71	63.4745	-1.22061	-2.33046	0.319087	-3.82533	0.000130598	0.000440327	AC251_RS09840	252.861	-1.40545	0.203872	-6.89376	5.43e-12	4.34e-11	ShlB/FhaC/HecB family hemolysin secretion/activation protein
RSc1780		putative signal peptide protein	14	66	28	81	126	47	49.1201	-0.00155384	-1.00108	0.372333	-0.00417326	0.99667	0.99787	AC251_RS09845	2093.49	0.282636	0.116055	2.43536	0.0148771	0.0323047	NRDE family protein
RSc1781		hypothetical protein	1	11	2	18	30	11	8.54875	0.835534	1.78452	0.637379	1.31089	0.189895	0.28143	AC251_RS09850	233.808	0.257315	0.175616	1.46521	0.142864	0.221949	DUF4936 family protein
RSc1782		hypothetical protein	66	184	116	264	351	178	167.856	-0.170147	-1.12517	0.208358	-0.81661	0.414151	0.520165	AC251_RS09855	1581.49	0.682786	0.141025	4.8416	1.29e-06	5.85e-06	folate-binding protein YgfZ
RSc1783		hypothetical protein	220	485	319	629	881	558	464.74	-0.29004	-1.22267	0.130805	-2.21735	0.0265993	0.0534127	AC251_RS09860	1086.31	-0.319974	0.126846	-2.52254	0.0116511	0.0260896	endolytic transglycosylase MltG
RSc1784	tdk	thymidylate kinase	47	169	129	212	339	214	158.906	-0.103717	-1.07454	0.262183	-0.395591	0.692407	0.7679	AC251_RS09865	698.041	-0.344859	0.133503	-2.58316	0.00978996	0.0222316	dTMP kinase
RSc1785	holB	DNA polymerase III subunit delta'	127	292	184	360	470	288	262.593	-0.40516	-1.32424	0.149601	-2.70827	0.00676349	0.0160713	AC251_RS09870	1769.07	-0.185339	0.113909	-1.62709	0.103719	0.169105	DNA polymerase III subunit delta'
RSc1786	pilZ	putative type 4 fimbrial biogenesis protein	20	41	21	84	130	58	47.4625	0.399894	1.31941	0.304941	1.31138	0.189729	0.281351	AC251_RS09875	892.759	-0.171371	0.122698	-1.39669	0.162506	0.246971	PilZ domain-containing protein
RSc1787		hypothetical protein	171	384	235	475	512	430	342.965	-0.427399	-1.34481	0.179099	-2.38638	0.017015	0.036099	AC251_RS09880	1248.85	-0.412332	0.142204	-2.89959	0.00373651	0.00945299	TatD family hydrolase
RSc1788		aankyrin repeat-containing protein	165	230	154	274	353	268	238.209	-0.665392	-1.586	0.271297	-2.45263	0.0141816	0.0307278	AC251_RS09885	1260.01	-0.298603	0.124913	-2.39049	0.016826	0.0358329	ankyrin repeat domain-containing protein
RSc1789		hypothetical protein	11	30	25	19	29	11	21.9558	-1.45421	-2.74006	0.38742	-3.75357	0.000174332	0.000576868	AC251_RS09890	1787.02	0.851508	0.123426	6.89894	5.24e-12	4.19e-11	ergothioneine biosynthesis protein EgtB
RSc1790		transcription regulator protein	0	2	1	253	630	150	97.7679	6.57036	95.0331	0.815889	8.053	8.08e-16	7.37e-15	AC251_RS09895	295.48	0.0880319	0.166083	0.530046	0.59608	0.691906	LacI family DNA-binding transcriptional regulator
RSc1791		solute-binding periplasmic (PBP) ABC transporter protein	13	34	20	621	962	706	249.024	3.79519	13.8824	0.263941	14.3789	7.02e-47	2.04e-45	AC251_RS09900	243.208	0.0480343	0.168786	0.284587	0.775961	0.839385	ABC transporter substrate-binding protein
RSc1792		transport system permease transmembrane ABC transporter protein	3	13	10	190	356	183	78.2054	3.46103	11.0122	0.378995	9.13214	6.72e-20	7.57e-19	AC251_RS09905	102.786	-0.325899	0.228955	-1.42342	0.154614	0.237081	ABC transporter permease
RSc1793		ABC transporter permease	0	7	4	163	321	179	68.1145	4.52671	23.0502	0.504281	8.97656	2.79e-19	3.03e-18	AC251_RS09910	35.2599	-0.253366	0.358024	-0.70768	0.479144	0.585094	ABC transporter permease
RSc1794		ABC transporter ATP-binding protein	0	9	4	113	194	99	42.8304	3.6193	12.2891	0.482302	7.50422	6.18e-14	5.12e-13	AC251_RS09915	101.842	-0.0879894	0.222764	-0.394989	0.692851	0.772633	ABC transporter ATP-binding protein
RSc1795		hypothetical protein	0	0	1	38	89	21	14.213	4.96254	31.1798	1.07975	4.59602	4.31e-06	1.81e-05	AC251_RS09920	115.568	-0.489961	0.214656	-2.28254	0.0224576	0.0459809	phosphodiesterase
RSc1796		putative N-acetylmuramoyl-L-alanine amidase protein	460	517	310	296	362	287	453.254	-1.85157	-3.60892	0.364575	-5.0787	3.8e-07	1.82e-06	AC251_RS09925	520.78	-0.0958424	0.168881	-0.567515	0.570364	0.669821	N-acetylmuramoyl-L-alanine amidase
RSc1797		pyruvate dehydrogenase E1 component alpha subunit oxidoreductase protein	13	25	17	6	13	7	16.5904	-2.35991	-5.13337	0.442717	-5.33051	9.79e-08	4.96e-07	AC251_RS09930	1349.47	1.54673	0.234992	6.58208	4.64e-11	3.43e-10	pyruvate dehydrogenase (acetyl-transferring) E1 component subunit alpha
RSc1798		putative pyruvate decarboxylase E1 (Beta subunit) oxidoreductase protein	0	10	1	3	7	5	3.47233	-0.539496	-1.45346	0.930916	-0.579533	0.56223	0.656725	AC251_RS09935	342.005	1.46985	0.219205	6.70537	2.01e-11	1.54e-10	alpha-ketoacid dehydrogenase subunit beta
RSc1799		branched-chain alpha-keto acid dehydrogenase subunit E2	2	4	2	7	12	6	4.49446	0.318364	1.24692	0.704055	0.452187	0.651135	0.730477	AC251_RS09940	255.957	1.22222	0.22466	5.44028	5.32e-08	2.91e-07	2-oxo acid dehydrogenase subunit E2
RSc1800	ripG4	T3E	2	13	6	30	36	21	13.3779	0.792436	1.732	0.466151	1.69996	0.0891393	0.150291	AC251_RS09945	795.534	0.463707	0.117034	3.96217	7.43e-05	0.000261555	GALA protein
RSc1801	ripG5	T3E	1	14	13	44	70	38	21.3822	1.15988	2.23439	0.449964	2.57772	0.00994533	0.0226298	AC251_RS09950	164.61	-0.0325863	0.219114	-0.148719	0.881776	0.917745	GALA protein
RSc1802		putative transcription regulator protein	9	32	22	21	23	10	20.2931	-1.46961	-2.76947	0.401535	-3.65998	0.000252233	0.000810459	AC251_RS09955	2018.29	2.07489	0.125901	16.4803	5.09e-61	3.29e-59	DJ-1/PfpI family protein
RSc1803		hypothetical protein	9	37	27	156	219	126	67.356	1.49597	2.82054	0.278888	5.36406	8.14e-08	4.16e-07	AC251_RS09960	434.474	-0.369716	0.151056	-2.44755	0.0143833	0.0314253	voltage-gated chloride channel family protein
RSc1804		hypothetical protein	0	3	1	4	10	2	2.26762	0.662587	1.58292	1.00108	0.661875	0.508051	0.609124	AC251_RS09965	79.1684	0.206971	0.269598	0.767702	0.442664	0.550943	methyltransferase domain-containing protein
RSc1805		putative siderophore-like synthase protein	0	1	0	1	3	0	0.521808	0.516536	1.43052	1.54758	0.33377	0.738553	0.804592	AC251_RS09970	33.4317	-0.0424881	0.379322	-0.112011	0.910815	0.939859	Gfo/Idh/MocA family oxidoreductase
RSc1806		polyketide synthase protein	1	9	7	30	62	24	15.0452	1.43731	2.70816	0.524083	2.74253	0.00609682	0.0146972	AC251_RS09975	402.569	-0.444562	0.163858	-2.71309	0.00666589	0.0157436	hybrid non-ribosomal peptide synthetase/type I polyketide synthase
RSc1807		putative siderophore receptor protein	8	10	6	29	43	33	17.2426	0.795101	1.7352	0.42977	1.85006	0.0643049	0.114233	AC251_RS09980	70.7019	0.347595	0.284066	1.22364	0.221088	0.317587	TonB-dependent receptor
RSc1808		ABC transporter ATP-binding protein	3	32	14	37	64	31	23.3985	0.236044	1.17776	0.454402	0.519461	0.603439	0.689685	AC251_RS09985	93.7468	0.110875	0.242843	0.456573	0.647978	0.735419	ABC transporter ATP-binding protein/permease
RSc1809		ABC transporter ATP-binding protein	8	13	9	38	46	31	19.5198	0.623302	1.5404	0.383645	1.62469	0.104229	0.171369	AC251_RS09990	128.715	0.0276092	0.204663	0.134901	0.89269	0.924789	ABC transporter ATP-binding protein/permease
RSc1810		polyketide synthase protein	2	12	8	178	273	144	64.2339	3.4237	10.7309	0.381243	8.98035	2.7e-19	2.93e-18	AC251_RS09995	955.748	0.0297927	0.118934	0.250498	0.802203	0.85746	KR domain-containing protein
RSc1811		putative siderophore synthetase protein	12	16	19	209	342	162	83.0764	2.51967	5.73452	0.337395	7.46801	8.14e-14	6.69e-13	AC251_RS10000	942.431	0.131055	0.138897	0.943541	0.345404	0.453703	non-ribosomal peptide synthetase
RSc1812		hypothetical protein	2	2	1	4	5	8	3.24257	0.442529	1.35898	0.872899	0.506965	0.612179	0.697119	AC251_RS10005	141.031	0.242224	0.204292	1.18568	0.23575	0.333545	hypothetical protein
RSc1813		transcription regulator protein	18	24	9	174	181	191	70.9035	2.08236	4.23498	0.401472	5.1868	2.14e-07	1.04e-06	AC251_RS10010	108.97	0.374898	0.247728	1.51335	0.130192	0.205879	AraC family transcriptional regulator
RSc1815	ripTAL	T3E	133	202	126	234	287	244	200.4	-0.609933	-1.52619	0.266963	-2.28471	0.0223299	0.0458356	AC251_RS10015	539.478	-0.433286	0.147818	-2.93121	0.00337639	0.00865628	TAL effector repeat-containing protein
RSc1816		putative transmembrane protein	1173	1041	492	16	27	24	789.194	-6.65274	-100.618	0.529099	-12.5737	2.95e-36	6.42e-35	AC251_RS10020	595.111	1.47976	0.174371	8.48629	2.13e-17	2.47e-16	GNAT family N-acetyltransferase
RSc1817		putative siderophore biosynthesis oxidoreductase protein	1035	1535	805	49	54	38	907.656	-5.89771	-59.6195	0.329682	-17.8891	1.43e-71	7.7e-70	AC251_RS10030	2789.34	1.5331	0.132465	11.5736	5.61e-31	1.26e-29	lysine N(6)-hydroxylase/L-ornithine N(5)-oxygenase family protein
RSc1818	metG2	methionyl-tRNA synthetase	560	1349	705	109	169	86	678.928	-4.12974	-17.5056	0.197444	-20.916	3.83e-97	4.06e-95	AC251_RS10035	2931.65	1.26886	0.131197	9.67141	3.99e-22	5.77e-21	methionine--tRNA ligase
RSc1819		hypothetical protein	164	256	128	8	17	14	147.802	-5.09753	-34.238	0.405031	-12.5855	2.54e-36	5.58e-35	AC251_RS10040	587.565	1.00461	0.155112	6.4767	9.38e-11	6.74e-10	cupin domain-containing protein
RSc1820		hypothetical protein	37	65	48	16	19	12	43.5148	-2.97238	-7.84831	0.328468	-9.04922	1.44e-19	1.59e-18	AC251_RS10045	252.596	0.0460816	0.164793	0.279634	0.779759	0.841867	flavin reductase family protein
RSc1821		transcription regulator protein	25	79	52	106	183	114	77.7708	0.0951481	1.06818	0.248203	0.383348	0.701462	0.775484	AC251_RS10050	347.514	-0.24649	0.142265	-1.73261	0.0831642	0.140917	MarR family transcriptional regulator
RSc1822		maleate cis-trans isomerase protein	3	2	4	3	8	3	3.96266	-0.746321	-1.67751	0.787015	-0.948293	0.34298	0.449796	AC251_RS10055	52.4332	-0.46252	0.314543	-1.47045	0.14144	0.219865	Asp/Glu racemase
RSc1823		nitrilase protein	2	2	3	12	20	6	5.61325	1.00115	2.0016	0.722805	1.3851	0.166023	0.251963	AC251_RS10060	53.6847	-0.147797	0.320636	-0.460951	0.644833	0.733104	carbon-nitrogen hydrolase family protein
RSc1824		fumarylacetoacetate hydrolase family protein	3	8	6	25	27	15	10.921	0.67316	1.59456	0.498708	1.34981	0.177078	0.266079	AC251_RS10065	61.538	-0.355461	0.287272	-1.23737	0.21595	0.311426	fumarylacetoacetate hydrolase family protein
RSc1825		putative dioxygenase oxidoreductase protein	1	6	1	6	8	4	3.4822	-0.0463252	-1.03263	0.787209	-0.0588473	0.953074	0.968654	AC251_RS10070	35.5161	-0.398179	0.40192	-0.990693	0.321835	0.428495	cupin domain-containing protein
RSc1826		salicylyl-CoA 5-hydroxylase	0	7	3	9	17	5	4.95817	0.382082	1.30322	0.742593	0.514524	0.606886	0.692355	AC251_RS10075	50.2387	-0.456516	0.320624	-1.42384	0.154494	0.237039	bifunctional salicylyl-CoA 5-hydroxylase/oxidoreductase
RSc1828		putative indolepyruvate oxidoreductase subunit B	0	1	1	1	4	4	1.36265	0.784711	1.72275	1.19583	0.656204	0.511693	0.612607	AC251_RS10085	31.4218	-0.456194	0.529008	-0.862356	0.388492	0.497041	indolepyruvate oxidoreductase subunit beta family protein
RSc1829		putative indolepyruvate ferredoxin alpha subunit oxidoreductase protein	5	13	8	49	75	35	22.0829	1.28581	2.43819	0.401427	3.20309	0.0013596	0.00379228	AC251_RS10090	72.2397	-0.335053	0.329047	-1.01825	0.308558	0.414247	indolepyruvate ferredoxin oxidoreductase subunit alpha
RSc1833		putative signal peptide protein	2	5	6	15	11	7	6.63505	0.0514863	1.03633	0.628607	0.0819054	0.934722	0.957951	AC251_RS10100	44.8446	0.225798	0.350569	0.64409	0.519517	0.62335	transporter
RSc1834		putative transmembrane protein	1	9	11	16	25	15	10.4707	0.138268	1.10058	0.53955	0.256266	0.797746	0.852775	AC251_RS10105	168.941	0.327522	0.190693	1.71754	0.0858812	0.144643	NAD(P)/FAD-dependent oxidoreductase
RSc1835		Cyclase family protein	2	6	9	14	9	5	7.08338	-0.550104	-1.46419	0.659276	-0.834407	0.404051	0.511182	AC251_RS10110	90.1883	0.120681	0.229248	0.52642	0.598596	0.694068	cyclase family protein
RSc1836		flavin reductase domain-containing protein	1	4	0	1	5	3	1.96853	-0.330811	-1.25772	1.05136	-0.314649	0.753028	0.81599	AC251_RS10115	64.8633	-0.408263	0.261721	-1.55991	0.11878	0.190099	flavin reductase family protein
RSc1837		putative oxygenase subunit protein	5	17	13	14	38	11	14.3249	-0.475234	-1.39014	0.503744	-0.943404	0.345474	0.452472	AC251_RS10120	196.235	0.346113	0.189461	1.82683	0.0677251	0.118619	alanine-phosphoribitol ligase
RSc1838		short chain dehydrogenase	3	7	2	5	12	4	4.94446	-0.485951	-1.40051	0.69365	-0.700571	0.483571	0.587968	AC251_RS10125	187.285	0.633982	0.188357	3.36585	0.00076308	0.00224856	SDR family oxidoreductase
RSc1839	ripS4	T3E	50	200	110	353	494	307	199.693	0.456077	1.37181	0.232645	1.9604	0.0499494	0.0924509	AC251_RS10135	501.138	-0.454066	0.164516	-2.76001	0.00577991	0.0139872	Type III effector protein (Skwp 4)
RSc1840		putative aminotransferase protein	1	5	4	20	22	13	7.87588	1.14701	2.21454	0.597217	1.92059	0.0547838	0.0997705	AC251_RS10140	12.5468	-1.45309	0.637491	-2.27938	0.0226443	0.0463453	aminotransferase class I/II-fold pyridoxal phosphate-dependent enzyme
RSc1848		hypothetical protein	77	117	65	1091	1351	1197	444.148	2.4625	5.51173	0.283012	8.70106	3.29e-18	3.46e-17	AC251_RS10155	1444.48	-0.0284361	0.143406	-0.19829	0.842818	0.889409	hypothetical protein
RSc1849		putative transcription regulator protein	12	21	19	182	205	216	76.5257	2.23198	4.69779	0.340975	6.5459	5.91e-11	3.97e-10	AC251_RS10160	171.618	-0.326596	0.181572	-1.79872	0.0720637	0.125063	MarR family winged helix-turn-helix transcriptional regulator
RSc1850		hypothetical protein	3	8	10	44	41	25	16.4148	1.07031	2.09989	0.474996	2.25331	0.0242396	0.0492491	AC251_RS10170	194.914	0.439494	0.183357	2.39693	0.0165332	0.0352943	hypothetical protein
RSc1851		putative transcription regulator protein	49	94	46	182	256	200	113.231	0.455405	1.37117	0.250984	1.81448	0.0696035	0.122382	AC251_RS10175	1380.24	0.0640689	0.134443	0.476552	0.633681	0.723899	MarR family transcriptional regulator
RSc1852		multidrug resistance transmembrane protein	24	32	14	56	83	66	39.8307	0.20092	1.14943	0.376604	0.533505	0.593684	0.681919	AC251_RS10180	90.5713	-0.0802821	0.24473	-0.328043	0.742879	0.815063	DHA2 family efflux MFS transporter permease subunit
RSc1853		multidrug resistance transmembrane protein	7	13	13	80	93	51	31.0186	1.42662	2.68816	0.3673	3.88407	0.000102722	0.000350603	AC251_RS10185	90.0054	-0.0172403	0.240407	-0.0717128	0.94283	0.960569	HlyD family secretion protein
RSc1854		putative outer membrane multidrug resistance lipoprotein	10	20	15	189	299	131	72.3905	2.41801	5.34433	0.331267	7.29928	2.89e-13	2.28e-12	AC251_RS10190	176.276	0.0987323	0.173788	0.568119	0.569954	0.669591	efflux transporter outer membrane subunit
RSc1856		signal peptide protein	226	280	101	197	202	222	231.018	-1.31698	-2.49144	0.460075	-2.86253	0.00420267	0.0105649	AC251_RS10195	1056.52	-3.44095	0.244852	-14.0532	7.36e-45	2.68e-43	FABP family protein
RSc1857		putative transcription regulator protein	12	31	18	132	187	111	58.1095	1.51722	2.8624	0.270179	5.61561	1.96e-08	1.06e-07	AC251_RS10205	1474.76	0.165573	0.136701	1.2112	0.225818	0.322501	PLP-dependent aminotransferase family protein
RSc1858	cyoA2	transmembrane cytochrome O ubiquinol oxidase subunit II	3	9	7	15	25	28	11.7155	0.5768	1.49154	0.530649	1.08697	0.27705	0.378781	AC251_RS10210	244.928	-0.816256	0.171848	-4.74987	2.04e-06	8.96e-06	ubiquinol oxidase subunit II
RSc1859	cyoB2	transmembrane cytochrome O ubiquinol oxidase subunit I	8	20	13	28	35	45	21.5197	0.158775	1.11634	0.428308	0.370703	0.710859	0.782177	AC251_RS10215	457.586	-0.521062	0.150486	-3.46252	0.000535147	0.00162009	cytochrome o ubiquinol oxidase subunit I
RSc1860	cyoC2	transmembrane cytochrome O ubiquinol oxidase (subunit III) oxidoreductase protein	2	6	2	6	2	5	3.78841	-0.755925	-1.68871	0.80474	-0.939341	0.347555	0.454601	AC251_RS10220	88.2477	-0.363	0.25717	-1.41151	0.158093	0.241022	cytochrome o ubiquinol oxidase subunit III
RSc1861	cyoD2	transmembrane cytochrome O ubiquinol oxidase subunit IV	1	1	1	6	2	3	2.02323	0.524639	1.43857	1.05045	0.499443	0.617468	0.70202	AC251_RS10225	58.7064	-0.276744	0.295123	-0.937724	0.348386	0.456216	cytochrome o ubiquinol oxidase subunit IV
RSc1862	cysI2	sulfite reductase oxidoreductase protein	7	38	22	53	45	37	29.0895	-0.17764	-1.13103	0.383564	-0.46313	0.643271	0.725112	AC251_RS10230	681.984	-0.573526	0.136421	-4.2041	2.62e-05	9.87e-05	nitrite/sulfite reductase
RSc1863		hypothetical protein	2	10	4	15	13	10	7.48452	0.0267504	1.01871	0.571692	0.0467916	0.962679	0.975187	AC251_RS10235	153.555	-0.404868	0.183836	-2.20233	0.0276417	0.0552783	DUF934 domain-containing protein
RSc1872	dnaQ	DNA polymerase III subunit epsilon	96	266	148	278	333	243	210.486	-0.508847	-1.42291	0.171978	-2.95879	0.00308847	0.0079935	AC251_RS08350	1313.81	0.144178	0.118965	1.21194	0.225537	0.322274	DNA polymerase III subunit epsilon
RSc1873	purU	formyltetrahydrofolate deformylase	443	613	307	592	663	634	561.234	-0.881543	-1.84235	0.347185	-2.53912	0.0111132	0.0249572	AC251_RS08345	1408.17	-0.0237294	0.15281	-0.155287	0.876595	0.913787	formyltetrahydrofolate deformylase
RSc1874		hypothetical protein	16	57	50	122	167	67	64.4929	0.235797	1.17756	0.353281	0.667449	0.504486	0.605723	AC251_RS08340	1004.88	-0.224859	0.118852	-1.89192	0.0585017	0.104747	DUF4743 domain-containing protein
RSc1875		hypothetical protein	347	443	217	265	327	279	363.043	-1.58272	-2.99534	0.367826	-4.30291	1.69e-05	6.49e-05	AC251_RS08335	1416.46	0.29106	0.164269	1.77184	0.0764204	0.131057	hypothetical protein
RSc1876		hypothetical protein	222	322	181	676	1018	634	426.887	0.289649	1.22234	0.283113	1.02308	0.306268	0.410563	AC251_RS08330	1254.54	-1.3218	0.139934	-9.44584	3.53e-21	4.79e-20	hypothetical protein
RSc1877		putative aspartyl/asparaginyl BETA-hydroxylase transmembrane protein	230	389	204	542	632	463	380.571	-0.341959	-1.26748	0.251527	-1.35953	0.173978	0.262202	AC251_RS08325	3300.08	-0.0923515	0.120519	-0.766284	0.443507	0.551446	lipid A hydroxylase LpxO
RSc1878		putative lipoprotein	82	268	162	179	222	115	173.315	-1.23821	-2.35906	0.231346	-5.3522	8.69e-08	4.43e-07	AC251_RS08320	6019.73	0.846423	0.103504	8.17768	2.89e-16	3.15e-15	hypothetical protein
RSc1879		putative amino acids-binding transmembrane protein	223	544	285	726	1074	686	508.936	-0.0426052	-1.02997	0.159235	-0.267562	0.789037	0.846366	AC251_RS08315	1131.42	0.632015	0.14054	4.49704	6.89e-06	2.82e-05	ABC transporter substrate-binding protein
RSc1880		transcription regulator protein	35	78	63	153	183	138	92.6284	0.138415	1.10069	0.219233	0.631358	0.527806	0.627383	AC251_RS08310	476.513	0.221684	0.167282	1.32522	0.185099	0.274162	LysR family transcriptional regulator
RSc1881		putative transmembrane oxidoreductase protein	4	30	21	48	60	23	25.2021	0.0189397	1.01321	0.463145	0.0408938	0.967381	0.977715	AC251_RS08305	345.461	0.383229	0.152602	2.5113	0.0120286	0.0268557	NAD(P)/FAD-dependent oxidoreductase
RSc1882	dppB2	peptide ABC transporter transmembrane protein	8	31	24	33	57	30	26.7843	-0.347155	-1.27205	0.351555	-0.987483	0.323406	0.429543	AC251_RS08300	131.725	-0.277122	0.210776	-1.31477	0.188587	0.278163	ABC transporter permease
RSc1883	dppC2	peptide ABC transporter transmembrane protein	4	34	32	29	60	23	26.7434	-0.563835	-1.47819	0.524902	-1.07417	0.282746	0.385703	AC251_RS08295	176.126	0.042571	0.178097	0.239032	0.811081	0.865381	ABC transporter permease
RSc1884	dppD2	oligopeptide ATP-binding ABC transporter protein	7	33	23	35	44	31	25.7355	-0.432094	-1.34919	0.349691	-1.23564	0.216591	0.312457	AC251_RS08290	249.477	-0.316573	0.166731	-1.8987	0.0576033	0.103382	ABC transporter ATP-binding protein
RSc1885	dppF2	oligopeptide ATP-binding ABC transporter protein	10	11	12	17	16	20	14.7149	-0.632924	-1.5507	0.479695	-1.31943	0.187025	0.27792	AC251_RS08285	146.683	-0.0507428	0.184474	-0.275067	0.783265	0.843162	ATP-binding cassette domain-containing protein
RSc1886	dppA2	periplasmic dipeptide transport protein precursor	26	73	55	53	74	46	54.9532	-1.10922	-2.1573	0.253955	-4.3678	1.26e-05	4.91e-05	AC251_RS08280	456.72	-0.0355515	0.153875	-0.231042	0.817282	0.869399	ABC transporter substrate-binding protein
RSc1887		putative acyl coenzyme A thioester hydrolase protein	2	9	13	23	29	13	12.2435	0.126248	1.09145	0.533792	0.236512	0.813035	0.864857	AC251_RS08275	502.804	-0.438542	0.143259	-3.06118	0.0022047	0.00584432	acyl-CoA thioesterase/BAAT N-terminal domain-containing protein
RSc1888		hypothetical protein	7	4	5	11	6	8	7.50899	-0.718139	-1.64506	0.673491	-1.06629	0.286291	0.389475	AC251_RS08270	165.68	0.0377551	0.193519	0.195097	0.845317	0.891337	peroxidase-related enzyme
RSc1889	iorB2	transmembrane isoquinoline 1-oxidoreductase subunit beta oxidoreductase protein	9	31	32	106	169	89	53.6156	1.02536	2.03547	0.331324	3.09473	0.00196989	0.00532201	AC251_RS08265	688.894	0.0491382	0.146945	0.334398	0.738079	0.81097	xanthine dehydrogenase family protein molybdopterin-binding subunit
RSc1890	iorA2	isoquinoline 1-oxidoreductase alpha subunit	0	8	9	60	76	39	21.2423	2.04694	4.13229	0.497822	4.11179	3.93e-05	0.000142064	AC251_RS08260	400.077	0.631897	0.144519	4.3724	1.23e-05	4.87e-05	(2Fe-2S)-binding protein
RSc1891		hypothetical protein	2	6	3	7	7	6	4.69243	-0.376323	-1.29803	0.670638	-0.561142	0.574701	0.666765	AC251_RS08255	51.2273	-0.0152275	0.301981	-0.0504252	0.959784	0.972427	hypothetical protein
RSc1892		two-component system response regulator transcription regulator protein	145	256	113	5	7	12	134.737	-5.60272	-48.5944	0.464218	-12.0691	1.54e-33	2.98e-32	AC251_RS08250	3003.46	3.24906	0.210151	15.4606	6.4e-54	3.18e-52	response regulator transcription factor
RSc1894		methyl-accepting chemotaxis transducer transmembrane protein	16	32	16	114	219	122	61.3791	1.49613	2.82085	0.309306	4.83705	1.32e-06	5.93e-06	AC251_RS08240	243.331	-1.22624	0.169264	-7.2445	4.34e-13	3.79e-12	MCP four helix bundle domain-containing protein
RSc1895		putative transcription regulator protein	330	424	187	42	46	51	269.805	-4.06294	-16.7135	0.427356	-9.50716	1.96e-21	2.4e-20	AC251_RS08235	1088	0.662237	0.121787	5.43764	5.4e-08	2.95e-07	helix-turn-helix transcriptional regulator
RSc1896		putative integrase prophage protein	55	99	65	270	309	268	143.795	0.649384	1.5685	0.229221	2.83301	0.0046112	0.0114877	AC251_RS08225	573.926	-0.981147	0.158584	-6.18691	6.14e-10	4.14e-09	integrase arm-type DNA-binding domain-containing protein
RSc1897		hypothetical protein	6	4	3	4	2	0	4.5013	-2.36481	-5.15083	0.916608	-2.57995	0.00988135	0.022515	AC251_RS08220	324.382	-0.327608	0.154116	-2.12573	0.0335261	0.0650066	AlpA family transcriptional regulator
RSc1900		hypothetical protein	2	5	2	5	7	4	3.79373	-0.429073	-1.34637	0.733903	-0.584646	0.558786	0.653467	AC251_RS08205	8.29198	-0.409364	0.711806	-0.575107	0.565219	0.665104	hypothetical protein
RSc1901		hypothetical protein	12	12	11	8	7	14	12.9813	-1.55975	-2.94804	0.574098	-2.71688	0.00659009	0.0157267	AC251_RS08200	4.51073	-0.494638	0.913725	-0.541343	0.588271	0.68509	hypothetical protein
RSc1902		hypothetical protein	2	2	1	2	2	0	1.79409	-1.50387	-2.83602	1.09425	-1.37433	0.169339	0.256371	AC251_RS27975	0.804125	-0.176404	2.55478	-0.0690485	0.944951	0.961437	hypothetical protein
RSc1904		putative transcriptional activator transcription regulator protein	2	11	2	13	13	14	7.40014	0.240715	1.18158	0.618476	0.389207	0.697123	0.772174	AC251_RS08185	62.4445	0.930728	0.282316	3.29675	0.000978092	0.00281952	ogr/Delta-like zinc finger family protein
[truncated: 2,659 more rows]

## Sheet: B. ΔphcA vs ΔphcX （all）
Table S4B Merged RNAseq data of ΔphcX (EP1) and ΔphcA (GMI1000) both grown in complete medium
[truncated: 4,392 more rows]

[truncated: 1 more sheets: C. ΔphcA vs ΔphcX (gene sets)]
