# Supplementary material for: PhcX Is a LqsR-family response regulator that contributes to Ralstonia solanacearum virulence and regulates multiple virulence factors
Source: mBio. 2023 Oct 3;14(5):e02028-23. doi: 10.1128/mbio.02028-23 (PMC10653808; doi:10.1128/mbio.02028-23)
Supplement: Table S5 — Distribution of phc and lqs genes in Alpha-, Beta-, and Gamma-proteobacteria. [file mbio.02028-23-s0010.xlsx]

## Sheet: Sheet1
Table S5 Distribution of phc and lqs genes in Alpha-, Beta-, and Gamma-proteobacteria
genome	taxonomy	species	phcX and phcQS	lqsQS
GCF_021811825.1	alphaproteobacteria	Candidatus Anadelfobacter sociabilis	phcX(-)	lqsR(-)
GCF_000190415.1	alphaproteobacteria	Candidatus Odyssella thessalonicensis L13	phcX(+)	lqsR(+)..7..lqsS(-) | lqsR(+)
GCF_000742835.1	alphaproteobacteria	Candidatus Paracaedibacter acanthamoebae	phcX(-)	lqsS(-)..979..lqsR(-)
GCF_000757605.1	alphaproteobacteria	Candidatus Paracaedibacter symbiosus	phcX(-)	lqsR(+) | lqsS(+)
GCF_009708035.1	alphaproteobacteria	Hyphomicrobium album	phcX(+)..96..phcS(-)	lqsA(+)..0..lqsR(+)
GCF_013306565.1	alphaproteobacteria	Hyphomicrobium sulfonivorans	phcX(-)	lqsR(-)..0..lqsS(+)
GCF_003568845.1	alphaproteobacteria	Indioceanicola profundi	phcR(-)..877..phcS(-)..129..phcX(-)	lqsR(-)..0..lqsS(+)
GCF_025574465.1	alphaproteobacteria	Kordiimonas aestuarii	phcX(+) | phcS(+)	lqsA(-)..0..lqsS(+)..0..lqsR(+)
GCF_000375545.1	alphaproteobacteria	Kordiimonas gwangyangensis DSM 19435 = JCM 12864	phcR(+) | phcX(-)	lqsR(-)..0..lqsS(-)..0..lqsA(+)
GCF_023006325.1	alphaproteobacteria	Kordiimonas marina	phcX(+)	lqsR(+)
GCF_000429645.1	alphaproteobacteria	Niveispirillum irakense DSM 11586	phcX(-) | phcS(-)	lqsR(-)..0..lqsS(-)..0..lqsA(+)
GCF_003336875.1	alphaproteobacteria	Oleisolibacter albus	phcX(-)	lqsR(-)..0..lqsS(-)..0..lqsA(+)
GCF_003992725.1	alphaproteobacteria	Rhodomicrobium lacus	phcS(-) | phcX(-)	lqsR(-)..0..lqsS(+)..0..lqsA(-)
GCF_000636015.1	alphaproteobacteria	Rhodomicrobium udaipurense JA643	phcS(+) | phcX(-)	lqsR(-)..0..lqsS(+)..0..lqsA(-)
GCF_000166055.1	alphaproteobacteria	Rhodomicrobium vannielii ATCC 17100	phcX(+)..364..phcS(+)	lqsA(+)..0..lqsS(-)..0..lqsR(+)
GCF_003932735.1	alphaproteobacteria	Rickettsiales endosymbiont of Stachyamoeba lipophora	phcX(-)	lqsR(-)..0..lqsS(-)
GCF_001883705.2	betaproteobacteria	Burkholderia catarinensis	phcS(-) | phcX(+)	lqsS(+)..1..lqsR(+)
GCF_009586235.1	betaproteobacteria	Burkholderia cepacia	phcX(-)	lqsR(-)..1..lqsS(-)
GCF_004723625.1	betaproteobacteria	Burkholderia contaminans	phcX(-)	lqsR(-)..1..lqsS(-)
GCF_000012945.1	betaproteobacteria	Burkholderia lata	phcX(+)	lqsS(+)..1..lqsR(+)
GCF_902499105.1	betaproteobacteria	Burkholderia paludis	phcX(+)	lqsS(+)..1..lqsR(+)
GCF_001028665.1	betaproteobacteria	Burkholderia pyrrocinia	phcS(+)..314..phcX(+)	lqsS(+)..1..lqsR(+)
GCF_003294055.1	betaproteobacteria	Burkholderia reimsis	phcX(-)	lqsR(-)..1..lqsS(-)
GCF_001523725.1	betaproteobacteria	Burkholderia singularis	phcX(-)	lqsR(-)..1..lqsS(-)
GCF_900240005.1	betaproteobacteria	Burkholderia stabilis	phcX(+)	lqsS(+)..1..lqsR(+)
GCF_001718955.1	betaproteobacteria	Burkholderia stagnalis	phcX(-)	lqsR(-)..1..lqsS(-)
GCF_001523705.1	betaproteobacteria	Burkholderia vietnamiensis	phcS(+) | phcX(-)	lqsR(-)..1..lqsS(-)
GCF_900044055.2	betaproteobacteria	Caballeronia calidae	phcS(+) | phcX(-)	lqsR(-)..0..lqsS(-) | lqsA(+)
GCF_009646335.1	betaproteobacteria	Caenimonas koreensis DSM 17982	phcS(-)..160..phcX(-) | phcR(+)	lqsA(+)..1..lqsS(-)
GCF_013155545.1	betaproteobacteria	Caenimonas soli	phcR(-) | phcX(+)	lqsS(+)..0..lqsR(+)..0..lqsA(-)
GCF_005048205.1	betaproteobacteria	Chitiniphilus eburneus	phcX(-) | phcS(+)	lqsA(+)..0..lqsR(-)..0..lqsS(-)
GCF_000374805.1	betaproteobacteria	Chitiniphilus shinanonensis DSM 23277	phcX(-) | phcS(-)	lqsA(+)..0..lqsR(-)..0..lqsS(-)
GCF_018304965.1	betaproteobacteria	Collimonas antrihumi	phcX(-)	lqsR(-)..0..lqsS(-)..0..lqsA(+)
GCF_001584205.1	betaproteobacteria	Collimonas arenae	phcX(+)	lqsA(-)..0..lqsS(+)..0..lqsR(+)
GCF_001584145.1	betaproteobacteria	Collimonas fungivorans	phcX(-)	lqsR(-)..0..lqsS(-)..0..lqsA(+)
GCF_018304945.1	betaproteobacteria	Collimonas humicola	phcX(+)	lqsA(-)..0..lqsS(+)..0..lqsR(+)
GCF_001584225.1	betaproteobacteria	Collimonas pratensis	phcX(-)	lqsR(-)..0..lqsS(-)..0..lqsA(+)
GCF_018305005.1	betaproteobacteria	Collimonas silvisoli	phcX(+)	lqsA(-)..0..lqsS(+)..0..lqsR(+)
GCF_004217045.1	betaproteobacteria	Cupriavidus agavae	phcA(+)..10..phcX(-)..13..phcB(+)..0..phcS(+)..0..phcR(+)..0..phcQ(+)	lqsR(-) | lqsA(+)..0..lqsS(+)
GCF_014191245.1	betaproteobacteria	Cupriavidus alkaliphilus	phcQ(-)..0..phcR(-)..0..phcS(-)..0..phcB(-)..11..phcX(+)..11..phcA(-)	lqsR(+) | lqsA(+)..0..lqsS(+)
GCF_008801925.2	betaproteobacteria	Cupriavidus basilensis	phcQ(-)..0..phcR(-)..0..phcS(-)..0..phcB(-)..14..phcX(+)..10..phcA(-)	lqsR(+) | lqsA(+)..0..lqsS(-)
GCF_007572485.1	betaproteobacteria	Cupriavidus campinensis	phcA(+)..14..phcX(-) | phcQ(-)..0..phcR(-)..0..phcS(-)..0..phcB(-)	lqsS(+) | lqsR(-)
GCF_026210475.1	betaproteobacteria	Cupriavidus cauae	phcQ(-)..0..phcR(-)..0..phcS(-)..0..phcB(-)..12..phcX(+)..10..phcA(-)	lqsR(+)
GCF_013347325.1	betaproteobacteria	Cupriavidus gilardii	phcQ(-)..0..phcR(-)..0..phcS(-)..0..phcB(-)..17..phcX(+)..68..phcA(-)	lqsS(+) | lqsR(+)
GCF_003353055.1	betaproteobacteria	Cupriavidus lacunae	phcQ(-)..0..phcR(-)..0..phcS(-)..0..phcB(-) | phcX(+)..10..phcA(-)	lqsA(+)..0..lqsS(+) | lqsR(+)
GCF_914271435.1	betaproteobacteria	Cupriavidus laharis	phcQ(-)..0..phcR(-)..0..phcS(-)..0..phcB(-)..12..phcX(+)..10..phcA(-)	lqsS(-)..14..lqsR(+)
GCF_001854325.1	betaproteobacteria	Cupriavidus malaysiensis	phcQ(-)..0..phcR(-)..0..phcS(-)..0..phcB(-)..14..phcX(+)..10..phcA(-)	lqsR(+) | lqsA(+)..0..lqsS(+)
GCF_900185755.1	betaproteobacteria	Cupriavidus metallidurans	phcA(+)..10..phcX(-)..13..phcB(+)..0..phcS(+)..0..phcR(+)..0..phcQ(+)	lqsR(-) | lqsS(-)
GCF_001598055.1	betaproteobacteria	Cupriavidus nantongensis	phcQ(-)..0..phcR(-)..0..phcS(-)..0..phcB(-)..11..phcX(+)..10..phcA(-)	lqsR(+) | lqsS(-)..0..lqsA(-)
GCF_004798725.1	betaproteobacteria	Cupriavidus necator H16	phcQ(-)..0..phcR(-)..0..phcS(-)..0..phcB(-)..11..phcX(+)..10..phcA(-)	lqsR(+) | lqsS(-)..0..lqsA(-)
GCF_900250125.1	betaproteobacteria	Cupriavidus neocaledonicus	phcQ(-)..0..phcR(-)..0..phcS(-)..0..phcB(-)..11..phcX(+)..10..phcA(-)	lqsR(+) | lqsA(+)..0..lqsS(+)
GCF_905397435.1	betaproteobacteria	Cupriavidus numazuensis	phcA(+)..10..phcX(-)..11..phcB(+)..0..phcS(+)..0..phcR(+)..0..phcQ(+)	lqsS(-) | lqsR(-)
GCF_008807855.1	betaproteobacteria	Cupriavidus oxalaticus	phcQ(-)..0..phcR(-)..0..phcS(-)..0..phcB(-)..10..phcX(+)..10..phcA(-)	lqsA(+)..0..lqsS(+) | lqsR(+)
GCF_914271485.1	betaproteobacteria	Cupriavidus pampae	phcA(+)..10..phcX(-)..18..phcB(+)..0..phcS(+)..0..phcR(+)..0..phcQ(+)	lqsS(-)..0..lqsA(-) | lqsR(-)
GCF_022879635.1	betaproteobacteria	Cupriavidus pauculus	phcQ(-)..0..phcR(-)..0..phcS(-)..0..phcB(-)..13..phcX(+)..10..phcA(-)	lqsA(+)..0..lqsS(+)..1176..lqsR(+)
GCF_019602855.1	betaproteobacteria	Cupriavidus pinatubonensis	phcQ(-)..0..phcR(-)..0..phcS(-)..0..phcB(-)..11..phcX(+)..10..phcA(-)	lqsS(-) | lqsR(+)
GCF_013408405.1	betaproteobacteria	Cupriavidus plantarum	phcA(+)..10..phcX(-)..16..phcB(+)..0..phcS(+)..0..phcR(+)..0..phcQ(+)	lqsR(-) | lqsA(+)..0..lqsS(+)
GCF_914271545.1	betaproteobacteria	Cupriavidus respiraculi	phcA(+)..10..phcX(-)..15..phcB(+)..0..phcS(+)..0..phcR(+)..0..phcQ(+)	lqsR(-)..20..lqsS(-)..0..lqsA(-)
GCF_000069785.1	betaproteobacteria	Cupriavidus taiwanensis LMG 19424	phcQ(-)..0..phcR(-)..0..phcS(-)..0..phcB(-)..11..phcX(+)..10..phcA(-)	lqsR(+) | lqsS(-)..0..lqsA(-)
GCF_905397275.1	betaproteobacteria	Cupriavidus yeoncheonensis	phcQ(-)..0..phcR(-)..0..phcS(-)..0..phcB(-)..12..phcX(+)..10..phcA(-)	lqsR(+) | lqsS(-)
GCF_011090165.1	betaproteobacteria	Duganella aceris	phcX(+) | phcS(-) | phcR(+)	lqsA(-)..0..lqsS(+)..0..lqsR(+)
GCF_009674495.1	betaproteobacteria	Duganella alba	phcX(-) | phcS(-) | phcR(-)	lqsR(-)..0..lqsS(-)..0..lqsA(+)
GCF_009674565.1	betaproteobacteria	Duganella aquatilis	phcX(-) | phcS(+) | phcR(-)	lqsR(-)..0..lqsS(-)
GCF_004614165.1	betaproteobacteria	Duganella callida	phcS(-) | phcR(-) | phcX(-)	lqsR(-)..0..lqsS(-)..0..lqsA(+)
GCF_012849375.1	betaproteobacteria	Duganella dendranthematis	phcX(+)..933..phcR(+)..2226..phcS(-)	lqsA(-)..0..lqsS(+)..0..lqsR(+)
GCF_009857835.1	betaproteobacteria	Duganella fentianensis	phcX(-) | phcR(-)	lqsR(-)..0..lqsS(-)..0..lqsA(+)
GCF_009857445.1	betaproteobacteria	Duganella flavida	phcS(-) | phcX(+) | phcR(+)	lqsA(-)..1..lqsS(+)..0..lqsR(+)
GCF_009674535.1	betaproteobacteria	Duganella guangzhouensis	phcX(+) | phcS(+) | phcR(+)	lqsA(-)..0..lqsS(+)..0..lqsR(+)
GCF_009857495.1	betaproteobacteria	Duganella lactea	phcX(+) | phcS(+)	lqsA(-)..0..lqsS(+)..0..lqsR(+)
GCF_009857605.1	betaproteobacteria	Duganella levis	phcX(+) | phcS(-) | phcR(-)	lqsA(-)..0..lqsS(+)..0..lqsR(+)
GCF_009857535.1	betaproteobacteria	Duganella margarita	phcX(+) | phcS(+) | phcR(+)	lqsA(-)..0..lqsS(+)..0..lqsR(+)
GCF_001758785.1	betaproteobacteria	Duganella phyllosphaerae	phcX(-) | phcS(-)	lqsR(-)..0..lqsS(-)..0..lqsA(+)
GCF_009720825.1	betaproteobacteria	Duganella radicis	phcX(+) | phcS(-) | phcR(-)	lqsA(-)..0..lqsS(+)..0..lqsR(+)
GCF_900143065.1	betaproteobacteria	Duganella sacchari	phcX(+) | phcS(-) | phcR(+)	lqsA(-)..0..lqsS(+)..0..lqsR(+)
GCF_009857655.1	betaproteobacteria	Duganella vulcania	phcR(-)..0..phcS(-) | phcX(+)	lqsA(-)..0..lqsS(+)..0..lqsR(+)
GCF_003417535.1	betaproteobacteria	Hydrogenophaga borbori	phcR(+) | phcX(+)	lqsS(-) | lqsR(+) | lqsA(-)
GCF_001571145.1	betaproteobacteria	Hydrogenophaga flava NBRC 102514	phcX(+)..36..phcQ(-)..0..phcR(-)..0..phcS(-)..0..phcB(-)	lqsS(+)..0..lqsR(+)..0..lqsA(-)
GCF_001571205.1	betaproteobacteria	Hydrogenophaga intermedia NBRC 102510	phcR(+) | phcX(+)	lqsS(-) | lqsR(+)..0..lqsA(-)
GCF_001571225.1	betaproteobacteria	Hydrogenophaga palleronii NBRC 102513	phcX(+)..29..phcQ(-)..0..phcR(-)..0..phcS(-)..0..phcB(-)	lqsS(+)..0..lqsR(+)..0..lqsA(-)
GCF_004353865.1	betaproteobacteria	Hydrogenophaga pseudoflava	phcB(+)..0..phcS(+)..0..phcR(+)..0..phcQ(+)..35..phcX(-)	lqsA(+)..0..lqsR(-)..0..lqsS(-)
GCF_001592305.1	betaproteobacteria	Hydrogenophaga taeniospiralis CCUG 15921	phcX(+)..33..phcQ(-)..0..phcR(-)..0..phcS(-)..0..phcB(-)	lqsS(+)..0..lqsR(+)..0..lqsA(-)
GCF_000723165.1	betaproteobacteria	Janthinobacterium agaricidamnosum NBRC 102515 = DSM 9628	phcX(-)..1350..phcQ(-)..0..phcS(-)..0..phcB(-)	lqsR(-)..0..lqsS(-)..0..lqsA(+)
GCF_013372045.1	betaproteobacteria	Janthinobacterium lividum	phcQ(-)..0..phcR(-)..0..phcS(-)..0..phcB(-)..1360..phcX(+)	lqsA(-)..0..lqsS(+)..0..lqsR(+)
GCF_001677885.1	betaproteobacteria	Janthinobacterium psychrotolerans	phcX(-) | phcQ(-)..0..phcR(-)..0..phcS(-)..0..phcB(-)	lqsR(-)..0..lqsS(-)..0..lqsA(+)
GCF_002327145.1	betaproteobacteria	Janthinobacterium svalbardensis	phcQ(-)..0..phcR(-)..0..phcS(-)..0..phcB(-)..1367..phcX(+)	lqsA(-)..0..lqsS(+)..0..lqsR(+)
GCF_006517255.1	betaproteobacteria	Janthinobacterium tructae	phcQ(-)..0..phcR(-)..0..phcS(-)..0..phcB(-)..1382..phcX(+)	lqsA(-)..0..lqsS(+)..0..lqsR(+)
GCF_009208555.1	betaproteobacteria	Janthinobacterium violaceinigrum	phcB(+)..0..phcS(+)..0..phcR(+)..0..phcQ(+) | phcX(-)	lqsR(-)..0..lqsS(-)..0..lqsA(+)
GCF_015689335.1	betaproteobacteria	Massilia antarctica	phcX(+)..5456..phcS(-)	lqsA(-)..0..lqsS(+)..0..lqsR(+)
GCF_011682045.1	betaproteobacteria	Massilia aquatica	phcS(+)..1..phcR(-) | phcX(+)	lqsA(-)..0..lqsS(+)..0..lqsR(+)
GCF_004614185.1	betaproteobacteria	Massilia arenosa	phcB(+)..0..phcS(+)..0..phcR(+)..0..phcQ(+) | phcX(-)	lqsR(-)..0..lqsS(-)..0..lqsA(+)
GCF_003953935.1	betaproteobacteria	Massilia atriviolacea	phcX(+) | phcS(+)	lqsA(-)..0..lqsS(+)..0..lqsR(+)
GCF_003590855.1	betaproteobacteria	Massilia cavernae	phcS(-) | phcX(-)	lqsR(-)..0..lqsS(-)..0..lqsA(+)
GCF_009720745.1	betaproteobacteria	Massilia eburnea	phcQ(-)..0..phcR(-)..0..phcS(-)..0..phcB(-) | phcX(-)	lqsR(-)..0..lqsS(-)
GCF_011682175.1	betaproteobacteria	Massilia frigida	phcX(-) | phcS(-)	lqsR(-)..0..lqsS(-)..0..lqsA(+)
GCF_003011895.2	betaproteobacteria	Massilia glaciei	phcX(-) | phcS(+)	lqsR(-)..0..lqsS(-)..0..lqsA(+)
GCF_011682145.1	betaproteobacteria	Massilia mucilaginosa	phcS(-) | phcX(-)	lqsR(-)..0..lqsS(-)..0..lqsA(+)
GCF_024753245.1	betaproteobacteria	Massilia norwichensis	phcX(-)	lqsR(-)..0..lqsS(-)..0..lqsA(+)
GCF_012927275.1	betaproteobacteria	Massilia polaris	phcS(+) | phcX(-)	lqsR(-)..0..lqsS(-)..0..lqsA(+)
GCF_011682065.1	betaproteobacteria	Massilia rubra	phcX(-) | phcS(+)	lqsR(-)..0..lqsS(-)..0..lqsA(+)
GCF_016809835.1	betaproteobacteria	Massilia soli	phcS(-) | phcX(+)	lqsA(-)..0..lqsS(+)..0..lqsR(+)
GCF_002752675.1	betaproteobacteria	Massilia violaceinigra	phcX(-)..2959..phcS(-)	lqsR(-)..0..lqsS(-)..0..lqsA(+)
GCF_004363805.1	betaproteobacteria	Paludibacterium purpuratum	phcX(-)..83..phcS(-)	lqsA(+)..0..lqsR(-)..0..lqsS(-)
GCF_018802645.1	betaproteobacteria	Paludibacterium yongneupense	phcX(+)	lqsS(+)..0..lqsR(+)..0..lqsA(-)
GCF_000684975.1	betaproteobacteria	Paraburkholderia acidipaludis NBRC 101816	phcQ(-)..0..phcR(-)..0..phcS(-)..0..phcB(-) | phcX(+)	lqsS(+)..0..lqsR(+)..0..lqsA(-)
GCF_009789655.1	betaproteobacteria	Paraburkholderia acidiphila	phcX(+) | phcS(+)	lqsS(+)..0..lqsR(+)..0..lqsA(-)
GCF_009789675.1	betaproteobacteria	Paraburkholderia acidisoli	phcX(+) | phcR(+) | phcS(+)..0..phcQ(+)..1151..phcB(+)	lqsS(+)..0..lqsR(+)..0..lqsA(-)
GCF_009455635.1	betaproteobacteria	Paraburkholderia agricolaris	phcS(-) | phcX(+)..2197..phcR(-)	lqsS(+)..0..lqsR(+)..0..lqsA(-)
GCF_012927125.1	betaproteobacteria	Paraburkholderia antibiotica	phcX(+) | phcB(+)..0..phcS(+)..0..phcR(+)..0..phcQ(+)	lqsR(+)
GCF_002278075.1	betaproteobacteria	Paraburkholderia aromaticivorans	phcX(-)..1106..phcB(+)..0..phcS(+)..0..phcR(+)..0..phcQ(+)	lqsS(-)..0..lqsR(-)
GCF_905220735.1	betaproteobacteria	Paraburkholderia aspalathi	phcS(+)..694..phcR(-) | phcX(+)	lqsR(+)
GCF_000092885.1	betaproteobacteria	Paraburkholderia atlantica	phcX(-)..400..phcQ(-)..0..phcR(-)..0..phcS(-)..0..phcB(-)	lqsR(-)
GCF_000685015.1	betaproteobacteria	Paraburkholderia bannensis NBRC 103871	phcR(-) | phcQ(-)..1..phcS(-)..0..phcB(-) | phcX(+)	lqsS(+)..0..lqsR(+)..0..lqsA(-)
GCF_003269035.1	betaproteobacteria	Paraburkholderia bryophila	phcR(-) | phcX(+) | phcQ(-)..2..phcS(-)..0..phcB(-)	lqsS(+)..0..lqsR(+)..0..lqsA(-)
GCF_900104845.1	betaproteobacteria	Paraburkholderia caballeronis	phcX(+)	lqsS(+)..0..lqsR(+)..0..lqsA(-)
GCF_003368325.1	betaproteobacteria	Paraburkholderia caffeinilytica	phcX(+)	lqsS(+)..0..lqsR(+)..0..lqsA(-)
GCF_902859945.1	betaproteobacteria	Paraburkholderia caffeinitolerans	phcX(-) | phcS(-)	lqsA(+)..0..lqsR(-)..0..lqsS(-)
GCF_000383275.1	betaproteobacteria	Paraburkholderia caledonica	phcB(+)..0..phcS(+)..1..phcQ(+) | phcX(+) | phcR(+)	lqsR(+)
GCF_000472525.1	betaproteobacteria	Paraburkholderia dilworthii	phcS(-) | phcX(-) | phcR(+)	lqsR(-) | lqsS(+)
GCF_003837865.1	betaproteobacteria	Paraburkholderia dinghuensis	phcS(+) | phcX(-)	lqsA(+)..0..lqsR(-)..0..lqsS(-)
GCF_902459535.1	betaproteobacteria	Paraburkholderia dioscoreae	phcR(+)..902..phcB(+)..0..phcS(+)..0..phcQ(+)..369..phcX(-)	lqsS(+)..1274..lqsR(-)
GCF_004402975.1	betaproteobacteria	Paraburkholderia dipogonis	phcQ(-)..1..phcS(-)..0..phcB(-) | phcX(-)..3027..phcR(-)	lqsS(-)..0..lqsR(-)
GCF_905220835.1	betaproteobacteria	Paraburkholderia domus	phcR(-) | phcB(+)..0..phcS(+)..0..phcQ(+) | phcX(+)	lqsR(+)
GCF_003003375.1	betaproteobacteria	Paraburkholderia eburnea	phcX(+) | phcR(+) | phcQ(-)..1..phcS(-)..0..phcB(-)	lqsS(+)..0..lqsR(+)..0..lqsA(-)
GCF_013177735.1	betaproteobacteria	Paraburkholderia elongata	phcS(-) | phcX(-)	lqsR(-)
GCF_000685035.1	betaproteobacteria	Paraburkholderia ferrariae NBRC 106233	phcX(+)..22..phcQ(-)..0..phcR(-)..0..phcS(-)..0..phcB(-)	lqsS(+)..0..lqsR(+)..0..lqsA(-)
GCF_000961515.1	betaproteobacteria	Paraburkholderia fungorum	phcS(+) | phcR(-)..961..phcX(+)	lqsS(+)..0..lqsR(+)..0..lqsA(-)
GCF_902859935.1	betaproteobacteria	Paraburkholderia fynbosensis	phcQ(-)..1..phcS(-)..0..phcB(-) | phcX(+) | phcR(-)	lqsS(+)..0..lqsR(+)..0..lqsA(-)
GCF_016128195.1	betaproteobacteria	Paraburkholderia ginsengisoli	phcQ(-)..0..phcS(-)..0..phcB(-)..490..phcR(+)..973..phcX(-)	lqsR(-)
GCF_001645135.1	betaproteobacteria	Paraburkholderia ginsengiterrae	phcX(+) | phcR(-) | phcQ(-)..0..phcS(-)..0..phcB(-)	lqsR(+)..0..lqsS(+)
GCF_003330785.1	betaproteobacteria	Paraburkholderia graminis	phcR(-) | phcX(-) | phcB(+)..0..phcS(+)..1..phcQ(+)	lqsS(-) | lqsR(-)
GCF_004353905.1	betaproteobacteria	Paraburkholderia guartelaensis	phcX(+) | phcS(+) | phcR(-)	lqsS(+)..0..lqsR(+)..0..lqsA(-)
GCF_905220975.1	betaproteobacteria	Paraburkholderia haematera	phcX(-) | phcS(-)	lqsR(-)
GCF_000739775.1	betaproteobacteria	Paraburkholderia heleia NBRC 101817	phcX(+) | phcR(-) | phcS(-)	lqsS(+)..0..lqsR(+)..0..lqsA(-)
GCF_904848665.1	betaproteobacteria	Paraburkholderia hiiakae	phcS(-) | phcX(+)	lqsS(+)..0..lqsR(+)..0..lqsA(-)
GCF_003002115.1	betaproteobacteria	Paraburkholderia insulsa	phcS(-) | phcR(-) | phcX(+)	lqsS(+)..0..lqsR(+)..0..lqsA(-)
GCF_904848585.1	betaproteobacteria	Paraburkholderia kirstenboschensis	phcR(-) | phcX(-) | phcB(+)..0..phcS(+)..1..phcQ(+)	lqsR(-)
GCF_003350035.1	betaproteobacteria	Paraburkholderia kururiensis	phcX(+) | phcS(-)	lqsS(+)..0..lqsR(+)..0..lqsA(-)
GCF_003353175.1	betaproteobacteria	Paraburkholderia lacunae	phcS(+) | phcX(-)	lqsA(+)..0..lqsR(-)..0..lqsS(-)
GCF_900096975.1	betaproteobacteria	Paraburkholderia lycopersici	phcS(+) | phcX(+)	lqsS(+)..0..lqsR(+)..0..lqsA(-)
GCF_026310195.1	betaproteobacteria	Paraburkholderia madseniana	phcS(+) | phcX(-)	lqsA(+)..0..lqsR(-)..0..lqsS(-)
GCF_904848625.1	betaproteobacteria	Paraburkholderia metrosideri	phcX(-) | phcB(+)..0..phcS(+)..0..phcR(+)..0..phcQ(+)	lqsA(+)..0..lqsR(-)..0..lqsS(-)
GCF_000472825.1	betaproteobacteria	Paraburkholderia mimosarum LMG 23256 = NBRC 106338	phcS(+) | phcX(-)	lqsA(+)..0..lqsR(-)..0..lqsS(-)
GCF_001580545.1	betaproteobacteria	Paraburkholderia monticola	phcB(+)..0..phcS(+)..0..phcR(+)..0..phcQ(+) | phcX(-)	lqsS(+) | lqsR(-)
GCF_905220825.1	betaproteobacteria	Paraburkholderia nemoris	phcX(+) | phcR(-)	lqsS(+)..0..lqsR(+)..0..lqsA(-)
GCF_000519185.1	betaproteobacteria	Paraburkholderia nodosa DSM 21604	phcX(-) | phcR(+) | phcS(+)	lqsA(+)..0..lqsR(-)..0..lqsS(-)
GCF_000685075.1	betaproteobacteria	Paraburkholderia oxyphila NBRC 105797	phcX(-) | phcB(+)..0..phcS(+)..1..phcQ(+) | phcR(+)	lqsA(+)..0..lqsR(-)..0..lqsS(-)
GCF_004524855.1	betaproteobacteria	Paraburkholderia pallida	phcX(-) | phcR(-)..131..phcB(+)..0..phcS(+)..0..phcQ(+)	lqsA(+)..0..lqsR(-)..0..lqsS(-)
GCF_008369935.1	betaproteobacteria	Paraburkholderia panacisoli	phcX(+) | phcR(+) | phcQ(-)..0..phcS(-)..0..phcB(-)	lqsS(+)..0..lqsR(+)..0..lqsA(-)
GCF_000300095.1	betaproteobacteria	Paraburkholderia phenoliruptrix BR3459a	phcS(+)..560..phcX(-) | phcR(+)	lqsR(-) | lqsS(+)
GCF_000020125.1	betaproteobacteria	Paraburkholderia phytofirmans PsJN	phcX(+)..244..phcR(+) | phcB(+)..0..phcS(+)..0..phcQ(+)	lqsR(+)..0..lqsS(+)
GCF_014397785.1	betaproteobacteria	Paraburkholderia podalyriae	phcB(+)..0..phcS(+)..0..phcR(+)..0..phcQ(+) | phcX(+)	lqsR(+)
GCF_012927345.1	betaproteobacteria	Paraburkholderia polaris	phcX(-) | phcS(+)	lqsR(-)
GCF_902859775.1	betaproteobacteria	Paraburkholderia rhynchosiae	phcB(+)..0..phcS(+)..0..phcQ(+) | phcX(-) | phcR(+)	lqsR(-) | lqsS(+)
GCF_900019265.1	betaproteobacteria	Paraburkholderia ribeironis	phcR(-) | phcQ(-)..2..phcS(-)..0..phcB(-) | phcX(-)	lqsR(-) | lqsA(+)
GCF_000785435.2	betaproteobacteria	Paraburkholderia sacchari	phcX(-)..150..phcS(+)	lqsA(+)..0..lqsR(-)..0..lqsS(-)
GCF_902859805.1	betaproteobacteria	Paraburkholderia sediminicola	phcR(-) | phcX(-) | phcS(-)	lqsR(-)
GCF_003217075.1	betaproteobacteria	Paraburkholderia silvatlantica	phcX(-) | phcS(+)	lqsA(+)..0..lqsR(-)..0..lqsS(-)
GCF_004353915.1	betaproteobacteria	Paraburkholderia silviterrae	phcX(+) | phcQ(-)..1..phcS(-)..0..phcB(-)..76..phcR(+)	lqsS(+)..0..lqsR(+)..0..lqsA(-)
GCF_013177695.1	betaproteobacteria	Paraburkholderia solitsugae	phcR(-) | phcX(+)	lqsR(+)
GCF_001865575.2	betaproteobacteria	Paraburkholderia sprentiae WSM5005	phcB(+)..0..phcS(+)..0..phcR(+)..0..phcQ(+)..297..phcX(+)	lqsR(+)
GCF_900177725.1	betaproteobacteria	Paraburkholderia susongensis	phcQ(-)..0..phcS(-)..0..phcB(-) | phcX(-) | phcR(-)	lqsR(-)
GCF_003330825.1	betaproteobacteria	Paraburkholderia terricola	phcX(-)..693..phcS(+)..329..phcR(+)	lqsR(-)..1022..lqsS(+)
GCF_014171495.1	betaproteobacteria	Paraburkholderia tropica	phcX(-) | phcR(+) | phcB(+)..0..phcS(+)..1..phcQ(+)	lqsA(+)..0..lqsR(-)..0..lqsS(-)
GCF_900101795.1	betaproteobacteria	Paraburkholderia tuberum	phcX(-)..391..phcQ(-)..0..phcR(-)..0..phcS(-)..0..phcB(-)	lqsR(-)
GCF_902859915.1	betaproteobacteria	Paraburkholderia ultramafica	phcR(-) | phcQ(-)..0..phcS(-)..0..phcB(-)..6..phcX(-)	lqsA(+)..0..lqsR(-)..0..lqsS(-)
GCF_003096875.1	betaproteobacteria	Paraburkholderia unamae	phcX(-) | phcS(+)	lqsA(+)..0..lqsR(-)..0..lqsS(-)
GCF_000013645.1	betaproteobacteria	Paraburkholderia xenovorans LB400	phcB(+)..0..phcS(+)..1..phcQ(+)..670..phcR(+) | phcX(-)	lqsA(+)..0..lqsR(-)..0..lqsS(-)
GCF_013366925.1	betaproteobacteria	Paraburkholderia youngii	phcX(-)..364..phcQ(-)..0..phcR(-)..0..phcS(-)..0..phcB(-)	lqsR(-)
GCF_003335215.1	betaproteobacteria	Parvibium lacunae	phcQ(-)..0..phcR(-)..0..phcS(-)..0..phcB(-) | phcX(-)	lqsR(-)
GCF_000709345.1	betaproteobacteria	Polaromonas glacialis	phcX(+)	lqsS(+)..0..lqsR(+)..0..lqsA(-)
GCF_001598235.1	betaproteobacteria	Polaromonas jejuensis NBRC 106434	phcX(-) | phcS(-)	lqsA(+)..1..lqsS(-)
GCF_000015505.1	betaproteobacteria	Polaromonas naphthalenivorans CJ2	phcX(-) | phcB(+)..0..phcS(+)..0..phcR(+)..0..phcQ(+)	lqsS(+)..0..lqsR(+)..0..lqsA(-)
GCF_900099695.1	betaproteobacteria	Propionivibrio dicarboxylicus	phcQ(+)..2..phcS(-) | phcX(+)	lqsS(+)..0..lqsR(+)..0..lqsA(-)
GCF_004322755.1	betaproteobacteria	Pseudoduganella albidiflava	phcX(-)..1603..phcB(+)..0..phcS(+)..0..phcR(+)..0..phcQ(+)	lqsR(-)..0..lqsS(-)
GCF_009857595.1	betaproteobacteria	Pseudoduganella aquatica	phcX(-) | phcS(+)	lqsR(-)
GCF_003028855.1	betaproteobacteria	Pseudoduganella armeniaca	phcQ(-)..0..phcS(-)..1394..phcX(+)	lqsR(+)..712..lqsS(+)
GCF_014644155.1	betaproteobacteria	Pseudoduganella buxea	phcX(+) | phcQ(-)..0..phcS(-)	lqsS(+)..0..lqsR(+)
GCF_009720775.1	betaproteobacteria	Pseudoduganella danionis	phcX(-) | phcR(-)	lqsR(-)..0..lqsS(-)..0..lqsA(+)
GCF_009727155.1	betaproteobacteria	Pseudoduganella dura	phcX(-)..1512..phcS(+)..0..phcR(+)..0..phcQ(+)	lqsR(-)..0..lqsS(-)
GCF_009789595.1	betaproteobacteria	Pseudoduganella flava	phcQ(-)..0..phcR(-)..0..phcS(-)..0..phcB(-)..1582..phcX(+)	lqsS(+)..0..lqsR(+)
GCF_009720865.1	betaproteobacteria	Pseudoduganella ginsengisoli	phcR(-)..76..phcX(+) | phcB(+)..0..phcS(+)..0..phcQ(+)	lqsA(-)..0..lqsS(+)..0..lqsR(+)
GCF_009857475.1	betaproteobacteria	Pseudoduganella guangdongensis	phcX(-) | phcB(+)..0..phcS(+)..0..phcR(+)..0..phcQ(+)	lqsR(-)..0..lqsS(-)
GCF_007830455.1	betaproteobacteria	Pseudoduganella lurida	phcB(+)..0..phcS(+)..0..phcR(+)..0..phcQ(+) | phcX(-)	lqsR(-)..0..lqsS(-)
GCF_004209755.1	betaproteobacteria	Pseudoduganella lutea	phcX(-)..1591..phcB(+)..0..phcS(+)..0..phcR(+)..0..phcQ(+)	lqsR(-)..0..lqsS(-)
GCF_004421005.1	betaproteobacteria	Pseudoduganella plicata	phcQ(-)..0..phcS(-)..1304..phcX(+)	lqsR(+)..1553..lqsS(-)
GCF_009674485.1	betaproteobacteria	Pseudoduganella rivuli	phcX(-) | phcR(+) | phcQ(-)..0..phcS(-)..0..phcB(-)	lqsR(-)..1..lqsA(+) | lqsS(+)
GCF_005280315.1	betaproteobacteria	Pseudoduganella umbonata	phcQ(-)..0..phcS(-)..1523..phcX(+)	lqsS(+)..0..lqsR(+)
GCF_014191875.1	betaproteobacteria	Pseudoduganella violacea	phcX(+) | phcS(-)	lqsR(+)
GCF_000425385.1	betaproteobacteria	Pseudoduganella violaceinigra DSM 15887	phcX(-) | phcB(+)..0..phcS(+)..0..phcR(+)..0..phcQ(+)	lqsR(-) | lqsS(+)
GCF_001663855.1	betaproteobacteria	Ralstonia insidiosa	phcX(+)..0..phcB(+)..0..phcS(+)..0..phcR(+)..0..phcQ(+)	lqsR(+) | lqsA(+)..0..lqsS(+)
GCF_000954135.1	betaproteobacteria	Ralstonia mannitolilytica	phcB(-)..0..phcX(-)..152..phcA(+)..9..phcQ(-)..0..phcR(-) | phcS(+)	lqsR(-) | lqsS(-)
GCF_902374465.1	betaproteobacteria	Ralstonia pickettii	phcX(+)..0..phcB(+)..0..phcS(+)..0..phcR(+)..0..phcQ(+)..10..phcA(-)	lqsS(-) | lqsR(+)
GCF_003595305.1	betaproteobacteria	Ralstonia pseudosolanacearum	phcX(+)..0..phcB(+)..0..phcS(+)..0..phcR(+)..0..phcQ(+)..9..phcA(-)	lqsR(+) | lqsS(-)
GCF_021117135.1	betaproteobacteria	Ralstonia solanacearum	phcA(+)..9..phcQ(-)..0..phcR(-)..0..phcS(-)..0..phcB(-)..0..phcX(-)	lqsR(-) | lqsS(+)
GCF_018243215.1	betaproteobacteria	Ralstonia syzygii	phcA(+)..9..phcQ(-)..0..phcR(-)..0..phcS(-)..0..phcB(-)..0..phcX(-)	lqsR(-) | lqsS(+)
GCF_021173085.1	betaproteobacteria	Ralstonia wenshanensis	phcX(+)..0..phcB(+)..0..phcS(+)..0..phcR(+)..0..phcQ(+)..9..phcA(-)	lqsS(+) | lqsR(+)
GCF_012927085.1	betaproteobacteria	Ramlibacter agri	phcX(-) | phcR(-)	lqsA(+)..0..lqsR(-) | lqsS(+)
GCF_016641735.1	betaproteobacteria	Ramlibacter algicola	phcR(+)..1247..phcX(+)	lqsS(+)..1247..lqsR(+)
GCF_016722765.1	betaproteobacteria	Ramlibacter alkalitolerans	phcX(+) | phcS(-) | phcR(+)	lqsS(+) | lqsS(-)
GCF_016654015.1	betaproteobacteria	Ramlibacter ginsenosidimutans	phcX(+) | phcR(-)	lqsS(+)..0..lqsR(+)..0..lqsA(-)
GCF_004682015.1	betaproteobacteria	Ramlibacter henchirensis	phcX(-) | phcS(-) | phcR(-)	lqsR(-) | lqsS(+)
GCF_004681975.1	betaproteobacteria	Ramlibacter humi	phcR(+) | phcX(+)	lqsS(-) | lqsR(+)
GCF_012184415.1	betaproteobacteria	Ramlibacter lithotrophicus	phcX(+)	lqsR(+) | lqsS(+)..1..lqsA(-)
GCF_016722785.1	betaproteobacteria	Ramlibacter monticola	phcS(+) | phcR(-) | phcX(-)	lqsS(+)
GCF_009758015.1	betaproteobacteria	Ramlibacter pinisoli	phcR(+)..133..phcS(+)..1611..phcX(+)	lqsS(+)..1745..lqsR(+)
GCF_004681965.1	betaproteobacteria	Ramlibacter rhizophilus	phcX(-) | phcR(-)	lqsA(+)..0..lqsR(-)..0..lqsS(-)
GCF_000215705.1	betaproteobacteria	Ramlibacter tataouinensis TTB310	phcX(-)..1189..phcR(-)	lqsA(+)..0..lqsR(-)..0..lqsS(-)
GCF_000013605.1	betaproteobacteria	Rhodoferax ferrireducens T118	phcX(-) | phcS(+)	#N/A
GCF_006970865.1	betaproteobacteria	Rhodoferax sediminis	phcB(+)..0..phcS(+)..0..phcR(+)..0..phcQ(+)..3411..phcX(+)	lqsS(+)
GCF_014042355.1	betaproteobacteria	Rugamonas apoptosis	phcX(+) | phcQ(-)..0..phcR(-)..0..phcS(-)..0..phcB(-)	lqsA(-)..0..lqsS(+)..0..lqsR(+)
GCF_009380215.1	betaproteobacteria	Rugamonas aquatica	phcX(+) | phcS(+) | phcR(+)	lqsA(-)..0..lqsS(+)..0..lqsR(+)
GCF_014042345.1	betaproteobacteria	Rugamonas brunnea	phcX(-) | phcQ(-)..0..phcR(-)..0..phcS(-)..0..phcB(-)	lqsR(-)..0..lqsS(-)..0..lqsA(+)
GCF_014042365.1	betaproteobacteria	Rugamonas fusca	phcQ(-)..0..phcR(-)..0..phcS(-)..0..phcB(-) | phcX(-)	lqsR(-)..0..lqsS(-)..0..lqsA(+)
GCF_009380165.1	betaproteobacteria	Rugamonas rivuli	phcX(+) | phcS(-) | phcR(-)	lqsA(-)..0..lqsS(+)..0..lqsR(+)
GCF_900114705.1	betaproteobacteria	Rugamonas rubra	phcX(+) | phcS(+)..1..phcQ(-)	lqsA(-)..0..lqsS(+)..0..lqsR(+)
GCF_015476235.1	betaproteobacteria	Schlegelella thermodepolymerans	phcS(-)..1506..phcX(+)	lqsR(+)..0..lqsS(+)..0..lqsA(-)
GCF_003843835.1	betaproteobacteria	Tibeticola sediminis	phcX(+)	lqsS(+)..0..lqsR(+)..0..lqsA(-)
GCF_002879885.1	betaproteobacteria	Trinickia dabaoshanensis	phcX(-)	lqsR(-)
GCF_003390925.1	betaproteobacteria	Trinickia diaoshuihuensis	phcX(+) | phcS(-)	lqsS(+)..1..lqsR(+)
GCF_003367175.1	betaproteobacteria	Trinickia dinghuensis	phcS(+)..374..phcX(-)	lqsA(+)..0..lqsR(-)..0..lqsS(-)
GCF_902859815.1	betaproteobacteria	Trinickia soli	phcX(-)	lqsR(-)..1..lqsS(-)
GCF_000373965.1	betaproteobacteria	Uliginosibacterium gangwonense DSM 18521	phcX(+) | phcS(+)..29..phcR(-)	lqsS(+)..0..lqsR(+)..0..lqsA(-)
GCF_025263685.1	delta-epsilon	Geoalkalibacter halelectricus	phcS(+)..1..phcX(+)	#N/A
GCF_002157225.2	gammaproteobacteria	Agarilytica rhodophyticola	phcX(-)..955..phcB(-)..1505..phcS(+)	lqsR(-)
GCF_019931215.1	gammaproteobacteria	Alcanivorax limicola	phcS(-) | phcX(+)	lqsS(+)..0..lqsR(+)..0..lqsA(-)
GCF_009498235.1	gammaproteobacteria	Candidatus Methylospira mobilis	phcX(+)..17..phcS(-)	lqsS(+)..0..lqsR(+)..0..lqsA(-)
GCF_002813775.1	gammaproteobacteria	Candidatus Thiodictyon syntrophicum	phcX(-)..1686..phcS(-)	lqsR(-)..0..lqsA(+)..0..lqsS(-)
GCF_002268635.1	gammaproteobacteria	Cellvibrio mixtus	phcS(+)..1025..phcX(+)	lqsR(+)..0..lqsS(-)
GCF_003574425.1	gammaproteobacteria	Cysteiniphilum halobium	phcX(+)	lqsR(+)
GCF_000334915.1	gammaproteobacteria	Dyella ginsengisoli LA-4	phcX(+)	lqsS(+)..0..lqsR(+)
GCF_001641285.1	gammaproteobacteria	Dyella thiooxydans	phcX(+)	lqsS(+)..0..lqsR(+)
GCF_000236145.1	gammaproteobacteria	Fluoribacter dumoffii Tex-KL	phcS(+) | phcX(+)	lqsR(+)
GCF_900450965.1	gammaproteobacteria	Fluoribacter gormanii	phcS(+) | phcX(+)	lqsR(+)
GCF_017837635.1	gammaproteobacteria	Frateuria flava	phcX(-)	lqsR(-)..0..lqsS(-)
GCF_900109025.1	gammaproteobacteria	Frateuria terrea	phcX(+)..191..phcR(-) | phcS(+)	lqsS(+)..0..lqsR(+)
GCF_003259185.1	gammaproteobacteria	Isoalcanivorax indicus	phcX(-) | phcS(-)	lqsA(+)..0..lqsR(-)..0..lqsS(-)
GCF_000299335.2	gammaproteobacteria	Isoalcanivorax pacificus W11-5	phcX(+)..627..phcS(-)	lqsS(+)..0..lqsR(+)..0..lqsA(-)
GCF_001467055.1	gammaproteobacteria	Legionella adelaidensis	phcX(-)..129..phcS(+)	lqsR(-)..0..lqsS(-)
GCF_003176875.1	gammaproteobacteria	Legionella anisa	phcS(+)..880..phcX(+)	lqsR(+)
GCF_900452395.1	gammaproteobacteria	Legionella beliardensis	phcX(-)	lqsR(-)
GCF_900452515.1	gammaproteobacteria	Legionella birminghamensis	phcX(-)..328..phcS(-)	lqsR(-)..0..lqsS(-)
GCF_016786215.1	gammaproteobacteria	Legionella bononiensis	phcS(-) | phcX(+)	lqsS(+)..2..lqsR(+)..0..lqsA(-)
GCF_001467025.1	gammaproteobacteria	Legionella brunensis	phcX(+) | phcS(-)	lqsS(+)..0..lqsR(+)..0..lqsA(-)
GCF_900461525.1	gammaproteobacteria	Legionella busanensis	phcS(-)..499..phcX(-)	lqsR(-)
GCF_002240035.1	gammaproteobacteria	Legionella clemsonensis	phcX(+)..1989..phcB(-)	lqsS(+)..0..lqsR(+)..0..lqsA(-)
GCF_900452385.1	gammaproteobacteria	Legionella donaldsonii	phcX(+)..1782..phcS(-)	lqsS(+)..0..lqsR(+)..0..lqsA(-)
GCF_000162755.2	gammaproteobacteria	Legionella drancourtii LLAP12	phcX(+) | phcS(+)	lqsR(+)
GCF_900640075.1	gammaproteobacteria	Legionella drozanskii LLAP-1	phcS(-) | phcX(-)	lqsA(+)..0..lqsR(-)..0..lqsS(-)
GCF_001467615.1	gammaproteobacteria	Legionella erythra	phcX(-) | phcS(+)	lqsR(-)..0..lqsS(-)
GCF_900640125.1	gammaproteobacteria	Legionella fairfieldensis	phcX(-)	lqsR(-)
GCF_000953135.1	gammaproteobacteria	Legionella fallonii LLAP-10	phcX(+)..664..phcS(+)	lqsS(+)..1..lqsR(+)..0..lqsA(-)
GCF_900461565.1	gammaproteobacteria	Legionella feeleii	phcS(+)..1834..phcX(-)	lqsA(+)..0..lqsR(-)..0..lqsS(-)
GCF_900452545.1	gammaproteobacteria	Legionella gratiana	phcS(-) | phcX(+)	lqsR(+)
GCF_900639865.1	gammaproteobacteria	Legionella gresilensis	phcX(+)	lqsR(+)..5..lqsA(+)
GCF_000953655.1	gammaproteobacteria	Legionella hackeliae	phcX(-)	lqsA(+)..0..lqsR(-)..0..lqsS(-)
GCF_900639875.1	gammaproteobacteria	Legionella impletisoli	phcX(+)	lqsS(+)..0..lqsR(+)
GCF_007361795.1	gammaproteobacteria	Legionella israelensis	phcX(-)	lqsR(-)..2..lqsS(-)
GCF_900114725.1	gammaproteobacteria	Legionella jamestowniensis DSM 19215	phcS(-)..147..phcX(-)	lqsA(+)..0..lqsR(-)
GCF_900637635.1	gammaproteobacteria	Legionella jordanis	phcX(-)	lqsA(+)..0..lqsR(-)..0..lqsS(-)
GCF_900187355.1	gammaproteobacteria	Legionella lansingensis	phcX(-)	lqsR(-)..0..lqsS(-)
GCF_900452755.1	gammaproteobacteria	Legionella londiniensis	phcS(-)..680..phcX(-)	lqsR(-)..0..lqsS(-)
GCF_023921225.1	gammaproteobacteria	Legionella lytica	phcS(+) | phcX(+)	lqsR(+)
GCF_900460175.1	gammaproteobacteria	Legionella maceachernii	phcX(+)	lqsS(+)..0..lqsR(+)..0..lqsA(-)
GCF_000756815.1	gammaproteobacteria	Legionella massiliensis	phcS(+) | phcX(-)	lqsA(+)..0..lqsR(-)..0..lqsS(-)
GCF_900452715.1	gammaproteobacteria	Legionella moravica	phcS(+)..1359..phcX(-)	lqsA(+)..0..lqsR(-)..2..lqsS(-)
GCF_900639915.1	gammaproteobacteria	Legionella nagasakiensis	phcX(+)	lqsS(+)..0..lqsR(+)
GCF_001467895.1	gammaproteobacteria	Legionella nautarum	phcX(+)	lqsS(+)..0..lqsR(+)..0..lqsA(-)
GCF_000770585.1	gammaproteobacteria	Legionella norrlandica	phcX(+) | phcS(-)	lqsR(+) | lqsS(+)
GCF_001467925.1	gammaproteobacteria	Legionella oakridgensis	phcX(+)	lqsS(+)..0..lqsR(+)
GCF_900461585.1	gammaproteobacteria	Legionella parisiensis	phcS(+) | phcX(-)	lqsR(-)
GCF_001753085.1	gammaproteobacteria	Legionella pneumophila	phcS(-)..1010..phcX(-)	lqsA(+)..0..lqsR(-)..1..lqsS(-)
GCF_900452695.1	gammaproteobacteria	Legionella quateirensis	phcS(+)..1629..phcX(-)	lqsA(+)..0..lqsR(-)..2..lqsS(-)
GCF_001467975.1	gammaproteobacteria	Legionella quinlivanii	phcS(-) | phcX(+)	lqsS(+)..0..lqsR(+)
GCF_900639985.1	gammaproteobacteria	Legionella rowbothamii	phcS(+) | phcX(-)	lqsR(-)
GCF_900640015.1	gammaproteobacteria	Legionella rubrilucens	phcS(+) | phcX(+)	lqsS(+)..0..lqsR(+)
GCF_002848365.2	gammaproteobacteria	Legionella sainthelensi	phcS(-) | phcX(-)	lqsR(-)
GCF_001468135.1	gammaproteobacteria	Legionella santicrucis	phcS(-) | phcX(-)	lqsR(-)
GCF_003990055.1	gammaproteobacteria	Legionella septentrionalis	phcX(-)	lqsR(-)..0..lqsS(-)
GCF_001468025.1	gammaproteobacteria	Legionella shakespearei DSM 23087	phcX(+) | phcS(+)	lqsS(+)..1..lqsR(+)..2..lqsA(-)
GCF_900637495.1	gammaproteobacteria	Legionella spiritensis	phcS(-)..507..phcX(-)	lqsR(-)..0..lqsS(-)
GCF_900452835.1	gammaproteobacteria	Legionella steigerwaltii	phcR(+)..1523..phcS(-) | phcX(-)	lqsR(-)
GCF_900452865.1	gammaproteobacteria	Legionella taurinensis	phcX(+)..1441..phcS(-)	lqsS(+)..0..lqsR(+)
GCF_000308315.1	gammaproteobacteria	Legionella tunisiensis	phcS(+) | phcX(-)	lqsA(+)..1..lqsR(-)..1..lqsS(-)
GCF_900452925.1	gammaproteobacteria	Legionella wadsworthii	phcS(+) | phcX(-)	lqsR(-)
GCF_900187095.1	gammaproteobacteria	Legionella waltersii	phcS(-)..1209..phcX(-)	lqsR(-)
GCF_900453045.1	gammaproteobacteria	Legionella worsleiensis	phcX(-)..1310..phcS(+)	lqsR(-)..1..lqsS(-)..33..lqsA(+)
GCF_900640115.1	gammaproteobacteria	Legionella yabuuchiae	phcX(+)	lqsS(+)..0..lqsR(+)
GCF_023699965.1	gammaproteobacteria	Luteibacter anthropi	phcS(+)..605..phcX(-)	lqsA(-)..0..lqsR(-)..0..lqsS(-)
GCF_011742555.1	gammaproteobacteria	Luteibacter jiangsuensis	phcX(+) | phcS(-)	lqsS(+)..0..lqsR(+)..0..lqsA(+)
GCF_006385595.1	gammaproteobacteria	Luteibacter pinisoli	phcS(+)..227..phcX(+)	lqsS(+)..0..lqsR(+)..0..lqsA(+)
GCF_001887595.1	gammaproteobacteria	Luteibacter rhizovicinus DSM 16549	phcX(+)..3749..phcS(-)	lqsS(+)..0..lqsR(+)..0..lqsA(+)
GCF_011742875.1	gammaproteobacteria	Luteibacter yeojuensis	phcX(+) | phcS(-)	lqsS(+)..0..lqsR(+)..0..lqsA(+)
GCF_000192865.1	gammaproteobacteria	Marinomonas mediterranea MMB-1	phcS(+)..2210..phcQ(-)..88..phcX(+)	lqsS(+)..0..lqsR(+)..0..lqsA(-)
GCF_000214215.1	gammaproteobacteria	Marinomonas posidonica IVIA-Po-181	phcS(+)..657..phcX(+)	lqsS(+)..0..lqsR(+)..0..lqsA(-)
GCF_900089775.1	gammaproteobacteria	Marinomonas spartinae	phcX(-)	lqsA(+)..0..lqsR(-)..0..lqsS(-)
GCF_000953855.2	gammaproteobacteria	Mizugakiibacter sediminis	phcX(+)	lqsS(+)..0..lqsR(+)..0..lqsA(+)
GCF_900453305.1	gammaproteobacteria	Moraxella atlantae	phcX(-)	#N/A
GCF_024170285.1	gammaproteobacteria	Natronocella acetinitrilica	phcR(+)..0..phcX(-)	lqsS(+)..0..lqsR(-)
GCF_000153205.1	gammaproteobacteria	Nitrococcus mobilis Nb-231	phcB(+)..1..phcR(+)..0..phcQ(+)..933..phcX(+)..772..phcS(-)	lqsS(+)..0..lqsR(+)..0..lqsA(-)
GCF_015905305.1	gammaproteobacteria	Pinirhizobacter soli	phcX(+)..687..phcR(-) | phcS(-)	lqsS(+)..0..lqsR(+)..0..lqsA(+)
GCF_001720395.1	gammaproteobacteria	Piscirickettsia litoralis	phcS(+)..786..phcX(-)	lqsR(-)
GCF_003052605.1	gammaproteobacteria	Pseudomonas indoloxydans	phcX(-)..0..phcS(-)	#N/A
GCF_017167985.1	gammaproteobacteria	Pseudomonas toyotomiensis	phcR(-)..2835..phcS(+)..0..phcX(+)	#N/A
GCF_003732545.1	gammaproteobacteria	Salinisphaera halophila YIM 95161	phcS(-) | phcX(-)	lqsA(-)..0..lqsR(-)..0..lqsS(-)
GCF_000732535.1	gammaproteobacteria	Salinisphaera hydrothermalis C41B8	phcS(+) | phcX(+) | phcB(+)..1..phcR(+)..0..phcQ(+)	lqsS(+)..0..lqsR(+)..0..lqsA(+)
GCF_003788635.1	gammaproteobacteria	Salinisphaera orenii MK-B5	phcX(+) | phcS(-)	lqsS(+)..0..lqsR(+)..0..lqsA(+)
GCF_000215955.2	gammaproteobacteria	Salinisphaera shabanensis E1L3A	phcX(-)	lqsA(-)..0..lqsR(-)..0..lqsS(-)
GCF_004363655.1	gammaproteobacteria	Tahibacter aquaticus	phcS(-) | phcX(+)	lqsR(+)..0..lqsA(+) | lqsS(-)
GCF_024609805.1	gammaproteobacteria	Tahibacter caeni	phcX(+) | phcS(-)	lqsS(+)..0..lqsR(+)..0..lqsA(+)
GCF_000953635.1	gammaproteobacteria	Tatlockia micdadei	phcX(-)	lqsA(+)..0..lqsR(-)..0..lqsS(-)
